# Supplementary material for: Computational Strategies for Broad Spectrum Venom Phospholipase A2 Inhibitors
Source: J Chem Inf Model. 2025 Apr 22;65(9):4593–601. doi: 10.1021/acs.jcim.5c00045 (PMC12076495; doi:10.1021/acs.jcim.5c00045)
Supplement: Supplementary file 2 — ci5c00045_si_002.xlsx [file ci5c00045_si_002.xlsx]

## Sheet: Table S2
Enzyme 1	Pose 1	Enzyme 2	Pose 2	Pairs	RMSD	MAXSUB	Len	gRMSD	TM	%ID	Families
1bjj	1	1bjj	2	122	1.083	0.938	122	1.087	0.941	100	V-V
1bjj	1	1bjj	3	122	0.88	0.955	122	0.884	0.958	100	V-V
1bjj	1	1bjj	4	122	0.911	0.952	122	0.915	0.955	100	V-V
1bjj	1	1bjj	5	122	0.828	0.96	122	0.832	0.962	100	V-V
1bjj	1	1fe5	1	109	1.47	0.824	114	1.749	0.85	40.4	V-E
1bjj	1	1fe5	2	107	1.459	0.808	114	1.827	0.842	40.4	V-E
1bjj	1	1fe5	3	107	1.402	0.816	114	1.84	0.848	40.4	V-E
1bjj	1	1fe5	4	109	1.458	0.824	114	1.776	0.849	40.4	V-E
1bjj	1	1fe5	5	107	1.379	0.818	114	1.775	0.851	40.4	V-E
1bjj	1	1gp7	1	104	1.333	0.762	114	2.135	0.802	42.1	V-E
1bjj	1	1gp7	2	103	1.382	0.748	114	2.133	0.793	42.1	V-E
1bjj	1	1gp7	3	105	1.52	0.749	114	2.219	0.787	42.1	V-E
1bjj	1	1gp7	4	104	1.23	0.768	113	1.937	0.806	43.4	V-E
1bjj	1	1gp7	5	103	1.365	0.748	113	2.106	0.789	43.4	V-E
1bjj	1	1ijl	1	113	2.061	0.743	122	2.513	0.779	54.1	V-E
1bjj	1	1ijl	2	115	2.03	0.762	122	2.351	0.794	54.1	V-E
1bjj	1	1ijl	3	119	1.895	0.806	122	2.163	0.822	54.1	V-E
1bjj	1	1ijl	4	115	1.887	0.781	122	2.417	0.806	54.1	V-E
1bjj	1	1ijl	5	112	2.063	0.735	122	2.548	0.775	54.1	V-E
1bjj	1	1oz6	1	117	1.395	0.884	120	1.597	0.898	53.3	V-V
1bjj	1	1oz6	2	115	1.394	0.873	120	1.728	0.893	53.3	V-V
1bjj	1	1oz6	3	117	1.442	0.875	120	1.713	0.888	53.3	V-V
1bjj	1	1oz6	4	117	1.499	0.871	120	1.654	0.887	53.3	V-V
1bjj	1	1oz6	5	116	1.427	0.871	120	1.707	0.888	53.3	V-V
1bjj	1	1poa	1	108	1.23	0.842	113	1.69	0.863	39.8	V-E
1bjj	1	1poa	2	104	1.255	0.809	114	2.11	0.844	39.5	V-E
1bjj	1	1poa	3	102	1.167	0.801	114	1.991	0.846	39.5	V-E
1bjj	1	1poa	4	105	1.333	0.809	114	2.207	0.839	39.5	V-E
1bjj	1	1poa	5	103	1.18	0.811	114	2.083	0.849	28.9	V-E
1bjj	1	1psj	1	116	1.614	0.822	122	1.972	0.847	52.5	V-V
1bjj	1	1psj	2	115	1.379	0.839	122	1.807	0.867	52.5	V-V
1bjj	1	1psj	3	116	1.455	0.838	122	1.908	0.861	51.6	V-V
1bjj	1	1psj	4	115	1.554	0.818	122	2.088	0.844	52.5	V-V
1bjj	1	1psj	5	117	1.732	0.812	122	2.033	0.835	52.5	V-V
1bjj	1	1td7	1	107	1.665	0.779	115	2.137	0.813	30.4	V-E
1bjj	1	1td7	2	107	1.682	0.776	115	2.104	0.811	30.4	V-E
1bjj	1	1td7	3	108	1.505	0.803	114	1.932	0.83	29.8	V-E
1bjj	1	1td7	4	109	1.721	0.779	114	2.034	0.804	29.8	V-E
1bjj	1	1td7	5	99	1.423	0.747	115	2.44	0.804	29.6	V-E
1bjj	1	1tgm	1	119	1.601	0.863	121	1.693	0.876	63.6	V-V
1bjj	1	1tgm	2	117	2.012	0.791	121	2.198	0.812	63.6	V-V
1bjj	1	1tgm	3	116	1.711	0.825	121	2.007	0.847	63.6	V-V
1bjj	1	1tgm	4	115	1.761	0.809	121	2.123	0.835	63.6	V-V
1bjj	1	1tgm	5	111	1.704	0.792	121	2.161	0.833	62.8	V-V
1bjj	1	1zl7	1	114	1.558	0.825	122	2.017	0.856	56.6	V-V
1bjj	1	1zl7	2	115	1.619	0.828	122	2.081	0.854	56.6	V-V
1bjj	1	1zl7	3	115	1.578	0.834	122	1.955	0.862	56.6	V-V
1bjj	1	1zl7	4	116	1.607	0.837	122	2.007	0.86	56.6	V-V
1bjj	1	1zl7	5	116	1.679	0.828	122	2.013	0.853	56.6	V-V
1bjj	2	1bjj	1	122	1.083	0.938	122	1.087	0.941	100	V-V
1bjj	2	1bjj	3	122	1.157	0.928	122	1.162	0.932	100	V-V
1bjj	2	1bjj	4	122	1.278	0.913	122	1.282	0.918	100	V-V
1bjj	2	1bjj	5	122	1.039	0.941	122	1.043	0.944	100	V-V
1bjj	2	1fe5	1	107	1.576	0.79	114	1.941	0.825	32.5	V-E
1bjj	2	1fe5	2	106	1.666	0.771	114	2.104	0.808	40.4	V-E
1bjj	2	1fe5	3	106	1.549	0.786	114	2.041	0.821	32.5	V-E
1bjj	2	1fe5	4	106	1.583	0.785	114	2.019	0.822	40.4	V-E
1bjj	2	1fe5	5	107	1.542	0.796	114	1.939	0.83	40.4	V-E
1bjj	2	1gp7	1	105	1.371	0.762	114	2	0.801	42.1	V-E
1bjj	2	1gp7	2	105	1.433	0.753	114	1.965	0.795	42.1	V-E
1bjj	2	1gp7	3	106	1.529	0.751	114	2.032	0.788	42.1	V-E
1bjj	2	1gp7	4	107	1.468	0.77	114	1.92	0.803	42.1	V-E
1bjj	2	1gp7	5	106	1.37	0.769	113	1.844	0.802	43.4	V-E
1bjj	2	1ijl	1	112	2.018	0.745	122	2.634	0.781	54.1	V-E
1bjj	2	1ijl	2	114	2.037	0.753	122	2.428	0.787	54.1	V-E
1bjj	2	1ijl	3	115	1.84	0.785	122	2.305	0.814	54.1	V-E
1bjj	2	1ijl	4	110	1.798	0.757	122	2.645	0.796	54.1	V-E
1bjj	2	1ijl	5	111	2.044	0.736	122	2.706	0.773	54.1	V-E
1bjj	2	1oz6	1	115	1.352	0.873	120	1.662	0.895	52.5	V-V
1bjj	2	1oz6	2	112	1.313	0.851	120	1.838	0.883	52.5	V-V
1bjj	2	1oz6	3	115	1.461	0.857	120	1.67	0.882	53.3	V-V
1bjj	2	1oz6	4	117	1.327	0.889	120	1.503	0.905	53.3	V-V
1bjj	2	1oz6	5	113	1.376	0.853	120	1.756	0.883	52.5	V-V
1bjj	2	1poa	1	104	1.334	0.797	114	2.019	0.836	39.5	V-E
1bjj	2	1poa	2	103	1.257	0.798	114	2.063	0.839	39.5	V-E
1bjj	2	1poa	3	105	1.3	0.811	114	1.959	0.846	39.5	V-E
1bjj	2	1poa	4	104	1.367	0.795	114	2.193	0.832	39.5	V-E
1bjj	2	1poa	5	104	1.288	0.804	114	2.078	0.841	39.5	V-E
1bjj	2	1psj	1	118	1.545	0.84	122	1.741	0.862	50	V-V
1bjj	2	1psj	2	119	1.513	0.854	122	1.662	0.872	51.6	V-V
1bjj	2	1psj	3	120	1.586	0.852	122	1.686	0.867	50	V-V
1bjj	2	1psj	4	117	1.621	0.824	122	1.861	0.849	52.5	V-V
1bjj	2	1psj	5	120	1.757	0.826	122	1.836	0.842	50	V-V
1bjj	2	1td7	1	107	1.521	0.796	115	2.025	0.83	30.4	V-E
1bjj	2	1td7	2	106	1.565	0.782	115	2.053	0.822	30.4	V-E
1bjj	2	1td7	3	105	1.364	0.797	115	2.022	0.837	30.4	V-E
1bjj	2	1td7	4	108	1.678	0.778	115	2.151	0.809	30.4	V-E
1bjj	2	1td7	5	100	1.403	0.755	115	2.293	0.814	25.2	V-E
1bjj	2	1tgm	1	118	1.649	0.85	121	1.779	0.867	63.6	V-V
1bjj	2	1tgm	2	113	1.804	0.793	121	2.134	0.828	61.2	V-V
1bjj	2	1tgm	3	113	1.755	0.798	121	2.105	0.833	63.6	V-V
1bjj	2	1tgm	4	114	1.699	0.813	121	2.066	0.842	62.8	V-V
1bjj	2	1tgm	5	111	1.709	0.791	121	2.19	0.831	62.8	V-V
1bjj	2	1zl7	1	116	1.646	0.828	122	1.979	0.854	56.6	V-V
1bjj	2	1zl7	2	118	1.732	0.834	122	2.019	0.852	56.6	V-V
1bjj	2	1zl7	3	117	1.585	0.846	122	1.912	0.867	56.6	V-V
1bjj	2	1zl7	4	116	1.575	0.838	122	1.917	0.864	56.6	V-V
1bjj	2	1zl7	5	118	1.727	0.838	122	1.934	0.857	56.6	V-V
1bjj	3	1bjj	1	122	0.88	0.955	122	0.884	0.958	100	V-V
1bjj	3	1bjj	2	122	1.157	0.928	122	1.162	0.932	100	V-V
1bjj	3	1bjj	4	122	0.891	0.954	122	0.895	0.957	100	V-V
1bjj	3	1bjj	5	122	0.812	0.961	122	0.816	0.964	100	V-V
1bjj	3	1fe5	1	110	1.485	0.828	114	1.715	0.851	40.4	V-E
1bjj	3	1fe5	2	108	1.536	0.804	114	1.85	0.835	40.4	V-E
1bjj	3	1fe5	3	107	1.35	0.82	114	1.781	0.853	40.4	V-E
1bjj	3	1fe5	4	110	1.44	0.832	114	1.723	0.854	40.4	V-E
1bjj	3	1fe5	5	108	1.376	0.826	114	1.713	0.856	40.4	V-E
1bjj	3	1gp7	1	104	1.474	0.744	114	2.229	0.786	42.1	V-E
1bjj	3	1gp7	2	106	1.581	0.747	114	2.171	0.784	42.1	V-E
1bjj	3	1gp7	3	105	1.669	0.728	114	2.314	0.769	42.1	V-E
1bjj	3	1gp7	4	104	1.404	0.754	114	2.09	0.795	42.1	V-E
1bjj	3	1gp7	5	103	1.514	0.733	114	2.27	0.778	42.1	V-E
1bjj	3	1ijl	1	105	2.178	0.673	122	2.932	0.734	54.1	V-E
1bjj	3	1ijl	2	110	2.278	0.693	122	2.751	0.741	54.1	V-E
1bjj	3	1ijl	3	115	2.152	0.745	122	2.5	0.777	54.1	V-E
1bjj	3	1ijl	4	110	2.12	0.712	122	2.794	0.756	54.1	V-E
1bjj	3	1ijl	5	106	2.243	0.671	122	2.959	0.728	54.1	V-E
1bjj	3	1oz6	1	117	1.684	0.845	120	1.844	0.862	53.3	V-V
1bjj	3	1oz6	2	114	1.442	0.858	120	1.812	0.882	52.5	V-V
1bjj	3	1oz6	3	117	1.59	0.857	120	1.81	0.871	53.3	V-V
1bjj	3	1oz6	4	117	1.588	0.857	120	1.716	0.875	53.3	V-V
1bjj	3	1oz6	5	116	1.501	0.861	120	1.727	0.88	53.3	V-V
1bjj	3	1poa	1	105	1.253	0.814	114	1.899	0.85	39.5	V-E
1bjj	3	1poa	2	105	1.342	0.805	114	2.112	0.838	39.5	V-E
1bjj	3	1poa	3	105	1.27	0.815	114	1.914	0.851	39.5	V-E
1bjj	3	1poa	4	105	1.289	0.812	114	2.143	0.844	39.5	V-E
1bjj	3	1poa	5	104	1.215	0.812	114	2.047	0.848	39.5	V-E
1bjj	3	1psj	1	117	1.685	0.818	122	1.953	0.842	51.6	V-V
1bjj	3	1psj	2	116	1.461	0.837	122	1.782	0.864	51.6	V-V
1bjj	3	1psj	3	117	1.516	0.838	122	1.84	0.861	51.6	V-V
1bjj	3	1psj	4	115	1.463	0.831	122	1.96	0.858	52.5	V-V
1bjj	3	1psj	5	115	1.701	0.798	122	2.061	0.829	51.6	V-V
1bjj	3	1td7	1	108	1.763	0.769	115	2.145	0.803	30.4	V-E
1bjj	3	1td7	2	106	1.8	0.749	115	2.219	0.791	30.4	V-E
1bjj	3	1td7	3	110	1.665	0.795	114	1.983	0.816	29.8	V-E
1bjj	3	1td7	4	109	1.834	0.76	114	2.108	0.789	30.7	V-E
1bjj	3	1td7	5	101	1.694	0.73	115	2.445	0.786	25.2	V-E
1bjj	3	1tgm	1	119	1.634	0.856	121	1.735	0.869	63.6	V-V
1bjj	3	1tgm	2	108	2.137	0.709	121	2.498	0.767	63.6	V-V
1bjj	3	1tgm	3	113	2.008	0.762	121	2.333	0.797	63.6	V-V
1bjj	3	1tgm	4	115	2.002	0.778	121	2.298	0.805	62.8	V-V
1bjj	3	1tgm	5	110	1.86	0.765	121	2.309	0.81	62.8	V-V
1bjj	3	1zl7	1	114	1.677	0.811	122	2.096	0.843	56.6	V-V
1bjj	3	1zl7	2	114	1.687	0.811	122	2.155	0.841	56.6	V-V
1bjj	3	1zl7	3	116	1.685	0.828	122	2.019	0.853	56.6	V-V
1bjj	3	1zl7	4	116	1.768	0.818	122	2.118	0.842	56.6	V-V
1bjj	3	1zl7	5	116	1.741	0.821	122	2.039	0.847	56.6	V-V
1bjj	4	1bjj	1	122	0.911	0.952	122	0.915	0.955	100	V-V
1bjj	4	1bjj	2	122	1.278	0.913	122	1.282	0.918	100	V-V
1bjj	4	1bjj	3	122	0.891	0.954	122	0.895	0.957	100	V-V
1bjj	4	1bjj	5	122	0.65	0.974	122	0.654	0.976	100	V-V
1bjj	4	1fe5	1	108	1.389	0.824	114	1.76	0.853	40.4	V-E
1bjj	4	1fe5	2	107	1.448	0.808	114	1.883	0.84	40.4	V-E
1bjj	4	1fe5	3	105	1.326	0.808	114	1.919	0.846	40.4	V-E
1bjj	4	1fe5	4	109	1.491	0.821	114	1.875	0.845	40.4	V-E
1bjj	4	1fe5	5	107	1.415	0.813	114	1.842	0.846	40.4	V-E
1bjj	4	1gp7	1	105	1.518	0.744	114	2.286	0.784	42.1	V-E
1bjj	4	1gp7	2	103	1.484	0.735	114	2.264	0.782	42.1	V-E
1bjj	4	1gp7	3	106	1.674	0.737	114	2.287	0.774	42.1	V-E
1bjj	4	1gp7	4	106	1.49	0.76	114	2.114	0.795	42.1	V-E
1bjj	4	1gp7	5	106	1.559	0.75	113	2.134	0.782	43.4	V-E
1bjj	4	1ijl	1	106	2.182	0.683	122	2.872	0.743	54.1	V-E
1bjj	4	1ijl	2	107	2.123	0.696	122	2.661	0.756	54.1	V-E
1bjj	4	1ijl	3	116	2.05	0.768	122	2.367	0.795	54.1	V-E
1bjj	4	1ijl	4	110	2.034	0.728	122	2.76	0.77	54.1	V-E
1bjj	4	1ijl	5	106	2.205	0.679	122	2.927	0.737	54.1	V-E
1bjj	4	1oz6	1	116	1.626	0.845	120	1.807	0.866	53.3	V-V
1bjj	4	1oz6	2	117	1.533	0.871	120	1.737	0.885	53.3	V-V
1bjj	4	1oz6	3	116	1.404	0.87	120	1.663	0.888	53.3	V-V
1bjj	4	1oz6	4	117	1.58	0.857	120	1.726	0.874	53.3	V-V
1bjj	4	1oz6	5	116	1.411	0.87	120	1.631	0.89	53.3	V-V
1bjj	4	1poa	1	109	1.345	0.834	113	1.689	0.854	39.8	V-E
1bjj	4	1poa	2	104	1.387	0.793	113	2.031	0.829	39.8	V-E
1bjj	4	1poa	3	107	1.388	0.815	113	1.829	0.842	39.8	V-E
1bjj	4	1poa	4	106	1.312	0.816	112	1.786	0.844	40.2	V-E
1bjj	4	1poa	5	102	1.24	0.793	114	2.169	0.838	39.5	V-E
1bjj	4	1psj	1	118	1.678	0.826	122	1.847	0.848	52.5	V-V
1bjj	4	1psj	2	118	1.582	0.839	122	1.832	0.859	52.5	V-V
1bjj	4	1psj	3	118	1.545	0.842	122	1.748	0.863	50	V-V
1bjj	4	1psj	4	116	1.518	0.832	122	1.869	0.858	52.5	V-V
1bjj	4	1psj	5	115	1.708	0.801	122	2.026	0.832	52.5	V-V
1bjj	4	1td7	1	102	1.849	0.717	115	2.383	0.773	30.4	V-E
1bjj	4	1td7	2	102	1.826	0.715	115	2.408	0.771	30.4	V-E
1bjj	4	1td7	3	105	1.643	0.76	114	2.227	0.798	29.8	V-E
1bjj	4	1td7	4	106	1.95	0.726	114	2.36	0.764	25.4	V-E
1bjj	4	1td7	5	100	1.74	0.716	115	2.665	0.77	30.4	V-E
1bjj	4	1tgm	1	118	1.567	0.857	121	1.705	0.874	63.6	V-V
1bjj	4	1tgm	2	104	2.07	0.694	121	2.605	0.763	63.6	V-V
1bjj	4	1tgm	3	112	1.999	0.758	121	2.365	0.797	63.6	V-V
1bjj	4	1tgm	4	110	1.935	0.755	121	2.41	0.799	62.8	V-V
1bjj	4	1tgm	5	106	1.713	0.754	121	2.334	0.813	62.8	V-V
1bjj	4	1zl7	1	113	1.622	0.815	122	2.031	0.852	56.6	V-V
1bjj	4	1zl7	2	112	1.464	0.823	122	2.056	0.86	56.6	V-V
1bjj	4	1zl7	3	115	1.622	0.829	122	2.048	0.856	56.6	V-V
1bjj	4	1zl7	4	111	1.533	0.809	122	2.046	0.854	56.6	V-V
1bjj	4	1zl7	5	114	1.584	0.825	122	1.996	0.858	56.6	V-V
1bjj	5	1bjj	1	122	0.828	0.96	122	0.832	0.962	100	V-V
1bjj	5	1bjj	2	122	1.039	0.941	122	1.043	0.944	100	V-V
1bjj	5	1bjj	3	122	0.812	0.961	122	0.816	0.964	100	V-V
1bjj	5	1bjj	4	122	0.65	0.974	122	0.654	0.976	100	V-V
1bjj	5	1fe5	1	111	1.496	0.836	114	1.696	0.855	40.4	V-E
1bjj	5	1fe5	2	106	1.409	0.805	114	1.893	0.84	40.4	V-E
1bjj	5	1fe5	3	106	1.326	0.816	114	1.864	0.85	25.4	V-E
1bjj	5	1fe5	4	108	1.394	0.822	114	1.783	0.851	40.4	V-E
1bjj	5	1fe5	5	108	1.394	0.825	114	1.768	0.854	40.4	V-E
1bjj	5	1gp7	1	105	1.39	0.756	114	2.147	0.796	42.1	V-E
1bjj	5	1gp7	2	107	1.475	0.766	114	2.075	0.798	42.1	V-E
1bjj	5	1gp7	3	106	1.55	0.749	114	2.204	0.785	42.1	V-E
1bjj	5	1gp7	4	106	1.367	0.773	114	2.005	0.806	42.1	V-E
1bjj	5	1gp7	5	106	1.444	0.763	113	2.053	0.793	43.4	V-E
1bjj	5	1ijl	1	112	2.207	0.718	122	2.751	0.756	54.1	V-E
1bjj	5	1ijl	2	108	2.009	0.714	122	2.529	0.771	54.1	V-E
1bjj	5	1ijl	3	116	1.926	0.78	122	2.276	0.807	54.1	V-E
1bjj	5	1ijl	4	111	1.937	0.745	122	2.668	0.783	54.1	V-E
1bjj	5	1ijl	5	106	2.081	0.696	122	2.836	0.754	54.1	V-E
1bjj	5	1oz6	1	116	1.534	0.856	120	1.721	0.877	53.3	V-V
1bjj	5	1oz6	2	113	1.325	0.862	120	1.712	0.891	53.3	V-V
1bjj	5	1oz6	3	117	1.429	0.874	120	1.612	0.89	53.3	V-V
1bjj	5	1oz6	4	118	1.512	0.874	120	1.621	0.886	53.3	V-V
1bjj	5	1oz6	5	116	1.393	0.872	120	1.586	0.893	53.3	V-V
1bjj	5	1poa	1	104	1.215	0.809	114	1.896	0.85	39.5	V-E
1bjj	5	1poa	2	103	1.205	0.802	114	2.082	0.844	39.5	V-E
1bjj	5	1poa	3	103	1.231	0.801	114	1.953	0.845	39.5	V-E
1bjj	5	1poa	4	108	1.291	0.834	113	1.891	0.855	39.8	V-E
1bjj	5	1poa	5	104	1.24	0.81	114	2.041	0.848	39.5	V-E
1bjj	5	1psj	1	119	1.55	0.849	122	1.705	0.866	50	V-V
1bjj	5	1psj	2	118	1.447	0.854	122	1.677	0.874	50	V-V
1bjj	5	1psj	3	119	1.421	0.864	122	1.597	0.88	49.2	V-V
1bjj	5	1psj	4	115	1.379	0.839	122	1.772	0.869	52.5	V-V
1bjj	5	1psj	5	116	1.605	0.821	122	1.877	0.849	50	V-V
1bjj	5	1td7	1	108	1.829	0.762	115	2.173	0.796	30.4	V-E
1bjj	5	1td7	2	106	1.808	0.75	115	2.241	0.791	30.4	V-E
1bjj	5	1td7	3	105	1.581	0.77	114	2.099	0.808	29.8	V-E
1bjj	5	1td7	4	107	1.824	0.748	114	2.182	0.784	30.7	V-E
1bjj	5	1td7	5	102	1.668	0.741	115	2.497	0.788	30.4	V-E
1bjj	5	1tgm	1	118	1.43	0.874	121	1.589	0.89	63.6	V-V
1bjj	5	1tgm	2	109	2.002	0.738	121	2.404	0.79	62	V-V
1bjj	5	1tgm	3	112	1.85	0.776	121	2.255	0.814	63.6	V-V
1bjj	5	1tgm	4	113	1.841	0.788	121	2.247	0.821	62.8	V-V
1bjj	5	1tgm	5	110	1.708	0.785	121	2.238	0.828	62.8	V-V
1bjj	5	1zl7	1	115	1.56	0.836	122	1.911	0.865	56.6	V-V
1bjj	5	1zl7	2	116	1.512	0.849	122	1.91	0.872	56.6	V-V
1bjj	5	1zl7	3	114	1.417	0.844	122	1.879	0.875	56.6	V-V
1bjj	5	1zl7	4	115	1.534	0.839	122	1.896	0.869	56.6	V-V
1bjj	5	1zl7	5	116	1.553	0.845	122	1.843	0.872	56.6	V-V
1fe5	1	1bjj	1	109	1.47	0.797	114	1.749	0.825	40.4	V-E
1fe5	1	1bjj	2	107	1.576	0.764	114	1.941	0.801	40.4	V-E
1fe5	1	1bjj	3	110	1.485	0.801	114	1.715	0.826	40.4	V-E
1fe5	1	1bjj	4	108	1.389	0.797	114	1.76	0.827	40.4	V-E
1fe5	1	1bjj	5	111	1.496	0.809	114	1.696	0.829	40.4	V-E
1fe5	1	1fe5	2	117	0.772	0.955	118	0.921	0.96	100	E-E
1fe5	1	1fe5	3	118	0.727	0.969	118	0.732	0.971	100	E-E
1fe5	1	1fe5	4	118	0.978	0.949	118	0.982	0.952	100	E-E
1fe5	1	1fe5	5	118	0.788	0.963	118	0.792	0.965	100	E-E
1fe5	1	1gp7	1	111	1.399	0.807	117	1.985	0.831	58.1	E-E
1fe5	1	1gp7	2	112	1.237	0.833	117	1.614	0.856	59.8	E-E
1fe5	1	1gp7	3	110	1.321	0.809	117	1.961	0.838	59	E-E
1fe5	1	1gp7	4	114	1.38	0.832	117	1.796	0.847	58.1	E-E
1fe5	1	1gp7	5	112	1.443	0.809	117	1.765	0.835	59.8	E-E
1fe5	1	1ijl	1	94	1.827	0.632	114	2.885	0.708	37.7	E-E
1fe5	1	1ijl	2	97	1.868	0.653	114	2.728	0.72	38.6	E-E
1fe5	1	1ijl	3	104	1.828	0.702	114	2.438	0.748	39.5	E-E
1fe5	1	1ijl	4	100	1.924	0.668	114	2.663	0.728	40.4	E-E
1fe5	1	1ijl	5	97	1.918	0.647	113	2.754	0.71	38.9	E-E
1fe5	1	1oz6	1	106	1.69	0.759	112	2.005	0.791	39.3	V-E
1fe5	1	1oz6	2	106	1.391	0.795	111	1.704	0.822	40.5	V-E
1fe5	1	1oz6	3	107	1.539	0.783	111	1.836	0.806	40.5	V-E
1fe5	1	1oz6	4	101	1.498	0.743	111	1.991	0.789	40.5	V-E
1fe5	1	1oz6	5	104	1.4	0.777	112	2.005	0.811	39.3	V-E
1fe5	1	1poa	1	114	1.181	0.893	117	1.437	0.909	62.4	E-E
1fe5	1	1poa	2	113	1.207	0.883	117	1.483	0.902	62.4	E-E
1fe5	1	1poa	3	114	1.193	0.89	117	1.439	0.905	62.4	E-E
1fe5	1	1poa	4	114	1.384	0.87	117	1.578	0.886	62.4	E-E
1fe5	1	1poa	5	114	1.18	0.894	117	1.448	0.909	62.4	E-E
1fe5	1	1psj	1	105	1.609	0.735	114	2.103	0.778	40.4	V-E
1fe5	1	1psj	2	110	1.477	0.784	114	1.701	0.811	40.4	V-E
1fe5	1	1psj	3	108	1.532	0.765	114	1.909	0.798	40.4	V-E
1fe5	1	1psj	4	109	1.762	0.746	114	2.112	0.775	40.4	V-E
1fe5	1	1psj	5	110	1.773	0.748	114	1.977	0.778	40.4	V-E
1fe5	1	1td7	1	112	1.719	0.809	118	2.05	0.835	50.8	E-E
1fe5	1	1td7	2	110	1.775	0.787	118	2.208	0.82	50.8	E-E
1fe5	1	1td7	3	108	1.593	0.794	118	2.056	0.837	50.8	E-E
1fe5	1	1td7	4	111	1.751	0.793	118	2.178	0.822	50.8	E-E
1fe5	1	1td7	5	107	1.61	0.786	118	2.282	0.827	50.8	E-E
1fe5	1	1tgm	1	100	1.515	0.727	114	2.293	0.783	37.7	V-E
1fe5	1	1tgm	2	99	2.042	0.657	113	2.683	0.717	38.1	V-E
1fe5	1	1tgm	3	96	1.805	0.665	114	2.709	0.736	36.8	V-E
1fe5	1	1tgm	4	103	1.892	0.703	113	2.499	0.746	38.1	V-E
1fe5	1	1tgm	5	102	1.825	0.705	113	2.425	0.753	38.1	V-E
1fe5	1	1zl7	1	110	1.723	0.768	114	1.884	0.797	36.8	V-E
1fe5	1	1zl7	2	109	1.503	0.79	114	1.718	0.821	36.8	V-E
1fe5	1	1zl7	3	110	1.676	0.774	114	1.823	0.804	36.8	V-E
1fe5	1	1zl7	4	110	1.636	0.782	114	1.788	0.811	36.8	V-E
1fe5	1	1zl7	5	109	1.554	0.782	114	1.784	0.813	36.8	V-E
1fe5	2	1bjj	1	107	1.459	0.781	114	1.827	0.817	40.4	V-E
1fe5	2	1bjj	2	106	1.666	0.746	114	2.104	0.785	40.4	V-E
1fe5	2	1bjj	3	108	1.536	0.777	114	1.85	0.811	40.4	V-E
1fe5	2	1bjj	4	107	1.448	0.781	114	1.883	0.816	40.4	V-E
1fe5	2	1bjj	5	106	1.409	0.778	114	1.893	0.816	40.4	V-E
1fe5	2	1fe5	1	117	0.772	0.955	118	0.921	0.96	100	E-E
1fe5	2	1fe5	3	118	0.817	0.96	118	0.821	0.963	100	E-E
1fe5	2	1fe5	4	118	0.959	0.948	118	0.963	0.951	100	E-E
1fe5	2	1fe5	5	117	0.82	0.951	118	0.927	0.957	100	E-E
1fe5	2	1gp7	1	112	1.484	0.805	117	2.031	0.828	59	E-E
1fe5	2	1gp7	2	111	1.212	0.824	117	1.603	0.853	59.8	E-E
1fe5	2	1gp7	3	112	1.413	0.813	117	1.724	0.839	59.8	E-E
1fe5	2	1gp7	4	114	1.504	0.815	117	1.91	0.833	59	E-E
1fe5	2	1gp7	5	112	1.596	0.79	117	1.902	0.818	59.8	E-E
1fe5	2	1ijl	1	92	1.75	0.629	114	3.012	0.707	37.7	E-E
1fe5	2	1ijl	2	95	1.874	0.64	114	2.918	0.712	38.6	E-E
1fe5	2	1ijl	3	100	1.784	0.681	114	2.523	0.741	38.6	E-E
1fe5	2	1ijl	4	100	1.837	0.676	114	2.735	0.733	40.4	E-E
1fe5	2	1ijl	5	94	1.864	0.633	114	2.916	0.708	40.4	E-E
1fe5	2	1oz6	1	104	1.689	0.744	112	2.146	0.782	39.3	V-E
1fe5	2	1oz6	2	107	1.549	0.784	111	1.809	0.807	40.5	V-E
1fe5	2	1oz6	3	103	1.534	0.753	112	2.241	0.791	40.2	V-E
1fe5	2	1oz6	4	98	1.524	0.719	112	2.444	0.772	40.2	V-E
1fe5	2	1oz6	5	103	1.467	0.761	112	2.28	0.796	40.2	V-E
1fe5	2	1poa	1	113	1.363	0.863	117	1.603	0.885	62.4	E-E
1fe5	2	1poa	2	112	1.319	0.86	117	1.597	0.885	62.4	E-E
1fe5	2	1poa	3	113	1.391	0.857	117	1.626	0.878	12	E-E
1fe5	2	1poa	4	112	1.523	0.834	117	1.773	0.86	62.4	E-E
1fe5	2	1poa	5	112	1.278	0.863	117	1.58	0.888	62.4	E-E
1fe5	2	1psj	1	99	1.53	0.7	114	2.576	0.755	40.4	V-E
1fe5	2	1psj	2	109	1.666	0.755	114	2.051	0.784	40.4	V-E
1fe5	2	1psj	3	106	1.66	0.737	114	2.289	0.773	40.4	V-E
1fe5	2	1psj	4	103	1.687	0.71	113	2.427	0.754	28.3	V-E
1fe5	2	1psj	5	100	1.603	0.695	114	2.446	0.752	40.4	V-E
1fe5	2	1td7	1	107	1.692	0.774	118	2.316	0.816	50.8	E-E
1fe5	2	1td7	2	106	1.688	0.768	118	2.296	0.815	50.8	E-E
1fe5	2	1td7	3	108	1.699	0.78	118	2.276	0.819	50.8	E-E
1fe5	2	1td7	4	110	1.81	0.776	118	2.276	0.812	50.8	E-E
1fe5	2	1td7	5	103	1.581	0.757	118	2.522	0.811	50.8	E-E
1fe5	2	1tgm	1	99	1.598	0.707	114	2.372	0.77	36.8	V-E
1fe5	2	1tgm	2	98	2.067	0.649	114	2.803	0.713	36.8	V-E
1fe5	2	1tgm	3	99	1.945	0.672	114	2.647	0.735	36.8	V-E
1fe5	2	1tgm	4	98	1.882	0.669	114	2.704	0.731	36.8	V-E
1fe5	2	1tgm	5	98	1.89	0.673	114	2.653	0.737	38.6	V-E
1fe5	2	1zl7	1	110	1.94	0.741	114	2.126	0.77	36.8	V-E
1fe5	2	1zl7	2	109	1.729	0.766	114	1.979	0.797	36.8	V-E
1fe5	2	1zl7	3	109	1.834	0.746	114	2.035	0.78	36.8	V-E
1fe5	2	1zl7	4	108	1.831	0.744	114	2.055	0.782	36.8	V-E
1fe5	2	1zl7	5	109	1.77	0.758	114	2.058	0.787	36.8	V-E
1fe5	3	1bjj	1	107	1.402	0.79	114	1.84	0.823	40.4	V-E
1fe5	3	1bjj	2	106	1.549	0.76	114	2.041	0.797	40.4	V-E
1fe5	3	1bjj	3	107	1.35	0.793	114	1.781	0.827	40.4	V-E
1fe5	3	1bjj	4	105	1.326	0.782	114	1.919	0.821	40.4	V-E
1fe5	3	1bjj	5	106	1.326	0.79	114	1.864	0.825	40.4	V-E
1fe5	3	1fe5	1	118	0.727	0.969	118	0.732	0.971	100	E-E
1fe5	3	1fe5	2	118	0.817	0.96	118	0.821	0.963	100	E-E
1fe5	3	1fe5	4	118	0.93	0.951	118	0.934	0.954	100	E-E
1fe5	3	1fe5	5	118	0.79	0.963	118	0.794	0.965	100	E-E
1fe5	3	1gp7	1	113	1.527	0.807	117	1.971	0.828	59	E-E
1fe5	3	1gp7	2	112	1.296	0.822	117	1.624	0.848	59.8	E-E
1fe5	3	1gp7	3	112	1.469	0.805	117	1.762	0.832	59.8	E-E
1fe5	3	1gp7	4	114	1.471	0.818	117	1.845	0.836	59	E-E
1fe5	3	1gp7	5	112	1.499	0.799	117	1.81	0.828	59.8	E-E
1fe5	3	1ijl	1	92	1.92	0.613	113	3.057	0.69	38.9	E-E
1fe5	3	1ijl	2	91	1.716	0.63	114	3.107	0.707	34.2	E-E
1fe5	3	1ijl	3	102	1.878	0.684	114	2.559	0.736	38.6	E-E
1fe5	3	1ijl	4	98	1.892	0.656	114	2.832	0.72	40.4	E-E
1fe5	3	1ijl	5	94	2.056	0.608	114	3.004	0.689	40.4	E-E
1fe5	3	1oz6	1	105	1.642	0.755	111	1.994	0.786	40.5	V-E
1fe5	3	1oz6	2	108	1.53	0.797	111	1.753	0.816	40.5	V-E
1fe5	3	1oz6	3	106	1.564	0.772	111	1.914	0.8	40.5	V-E
1fe5	3	1oz6	4	98	1.504	0.72	111	2.251	0.774	40.5	V-E
1fe5	3	1oz6	5	104	1.419	0.772	111	1.977	0.803	30.6	V-E
1fe5	3	1poa	1	114	1.281	0.883	117	1.516	0.899	62.4	E-E
1fe5	3	1poa	2	113	1.257	0.875	117	1.504	0.895	62.4	E-E
1fe5	3	1poa	3	113	1.255	0.874	117	1.519	0.893	62.4	E-E
1fe5	3	1poa	4	113	1.379	0.86	117	1.62	0.881	62.4	E-E
1fe5	3	1poa	5	113	1.158	0.886	117	1.459	0.905	12	E-E
1fe5	3	1psj	1	103	1.596	0.724	114	2.371	0.769	40.4	V-E
1fe5	3	1psj	2	110	1.481	0.784	114	1.883	0.807	40.4	V-E
1fe5	3	1psj	3	107	1.498	0.763	114	2.122	0.794	40.4	V-E
1fe5	3	1psj	4	107	1.694	0.742	114	2.303	0.774	40.4	V-E
1fe5	3	1psj	5	109	1.792	0.741	114	2.178	0.771	40.4	V-E
1fe5	3	1td7	1	111	1.703	0.802	118	2.069	0.833	50.8	E-E
1fe5	3	1td7	2	108	1.746	0.776	118	2.205	0.818	50.8	E-E
1fe5	3	1td7	3	111	1.697	0.803	118	2.072	0.833	50.8	E-E
1fe5	3	1td7	4	111	1.796	0.786	118	2.166	0.817	50.8	E-E
1fe5	3	1td7	5	109	1.765	0.782	118	2.305	0.816	50.8	E-E
1fe5	3	1tgm	1	102	1.593	0.735	114	2.362	0.782	36.8	V-E
1fe5	3	1tgm	2	101	2.064	0.666	112	2.569	0.717	33.9	V-E
1fe5	3	1tgm	3	91	1.744	0.638	114	2.874	0.725	31.6	V-E
1fe5	3	1tgm	4	101	1.814	0.696	113	2.538	0.746	38.1	V-E
1fe5	3	1tgm	5	101	1.861	0.693	113	2.541	0.743	10.6	V-E
1fe5	3	1zl7	1	111	1.722	0.777	114	1.913	0.8	36.8	V-E
1fe5	3	1zl7	2	110	1.543	0.795	114	1.792	0.82	36.8	V-E
1fe5	3	1zl7	3	111	1.699	0.779	114	1.872	0.802	36.8	V-E
1fe5	3	1zl7	4	110	1.681	0.778	114	1.871	0.805	36.8	V-E
1fe5	3	1zl7	5	107	1.504	0.775	114	1.877	0.811	36.8	V-E
1fe5	4	1bjj	1	109	1.458	0.797	114	1.776	0.824	40.4	V-E
1fe5	4	1bjj	2	106	1.583	0.759	114	2.019	0.798	40.4	V-E
1fe5	4	1bjj	3	110	1.44	0.805	114	1.723	0.828	40.4	V-E
1fe5	4	1bjj	4	109	1.491	0.794	114	1.875	0.82	40.4	V-E
1fe5	4	1bjj	5	108	1.394	0.795	114	1.783	0.826	40.4	V-E
1fe5	4	1fe5	1	118	0.978	0.949	118	0.982	0.952	100	E-E
1fe5	4	1fe5	2	118	0.959	0.948	118	0.963	0.951	100	E-E
1fe5	4	1fe5	3	118	0.93	0.951	118	0.934	0.954	100	E-E
1fe5	4	1fe5	5	118	0.992	0.944	118	0.996	0.947	100	E-E
1fe5	4	1gp7	1	115	1.393	0.836	117	1.546	0.851	59.8	E-E
1fe5	4	1gp7	2	113	1.219	0.84	117	1.529	0.86	59.8	E-E
1fe5	4	1gp7	3	113	1.392	0.823	117	1.689	0.844	59.8	E-E
1fe5	4	1gp7	4	115	1.377	0.839	117	1.479	0.856	59.8	E-E
1fe5	4	1gp7	5	113	1.491	0.813	117	1.782	0.835	59.8	E-E
1fe5	4	1ijl	1	94	1.953	0.626	114	2.956	0.701	40.4	E-E
1fe5	4	1ijl	2	92	1.708	0.64	114	3.027	0.716	34.2	E-E
1fe5	4	1ijl	3	99	1.83	0.672	114	2.56	0.736	38.6	E-E
1fe5	4	1ijl	4	102	1.977	0.674	114	2.7	0.724	40.4	E-E
1fe5	4	1ijl	5	98	2.035	0.64	114	2.838	0.706	40.4	E-E
1fe5	4	1oz6	1	101	1.434	0.749	110	1.999	0.788	39.1	V-E
1fe5	4	1oz6	2	103	1.492	0.766	111	1.959	0.803	40.5	V-E
1fe5	4	1oz6	3	100	1.423	0.743	112	2.149	0.793	39.3	V-E
1fe5	4	1oz6	4	100	1.426	0.743	111	2.044	0.791	38.7	V-E
1fe5	4	1oz6	5	104	1.53	0.767	111	1.992	0.799	39.6	V-E
1fe5	4	1poa	1	109	1.235	0.848	117	1.697	0.885	62.4	E-E
1fe5	4	1poa	2	112	1.349	0.859	117	1.634	0.884	62.4	E-E
1fe5	4	1poa	3	112	1.356	0.857	117	1.666	0.88	62.4	E-E
1fe5	4	1poa	4	109	1.412	0.827	117	1.849	0.862	62.4	E-E
1fe5	4	1poa	5	113	1.341	0.868	117	1.616	0.888	62.4	E-E
1fe5	4	1psj	1	102	1.519	0.723	113	2.191	0.771	38.1	V-E
1fe5	4	1psj	2	109	1.452	0.782	113	1.715	0.807	38.1	V-E
1fe5	4	1psj	3	105	1.502	0.749	113	2.054	0.786	38.1	V-E
1fe5	4	1psj	4	102	1.515	0.723	113	2.297	0.767	38.1	V-E
1fe5	4	1psj	5	106	1.641	0.733	113	2.032	0.77	38.1	V-E
1fe5	4	1td7	1	107	1.778	0.762	118	2.304	0.808	50.8	E-E
1fe5	4	1td7	2	103	1.612	0.755	118	2.512	0.807	50.8	E-E
1fe5	4	1td7	3	104	1.589	0.766	118	2.365	0.818	50.8	E-E
1fe5	4	1td7	4	106	1.773	0.753	118	2.442	0.8	50.8	E-E
1fe5	4	1td7	5	102	1.607	0.749	118	2.701	0.8	50.8	E-E
1fe5	4	1tgm	1	100	1.542	0.724	114	2.365	0.78	37.7	V-E
1fe5	4	1tgm	2	95	1.898	0.645	113	2.818	0.715	32.7	V-E
1fe5	4	1tgm	3	95	1.794	0.659	113	2.687	0.73	31.9	V-E
1fe5	4	1tgm	4	95	1.779	0.658	114	2.848	0.728	31.6	V-E
1fe5	4	1tgm	5	100	1.866	0.684	113	2.594	0.738	38.1	V-E
1fe5	4	1zl7	1	109	1.805	0.754	114	2.036	0.786	36.8	V-E
1fe5	4	1zl7	2	109	1.656	0.775	114	1.874	0.806	36.8	V-E
1fe5	4	1zl7	3	110	1.716	0.773	114	1.905	0.801	36.8	V-E
1fe5	4	1zl7	4	106	1.665	0.754	114	1.969	0.797	36.8	V-E
1fe5	4	1zl7	5	107	1.602	0.766	114	1.942	0.803	36.8	V-E
1fe5	5	1bjj	1	107	1.379	0.792	114	1.775	0.826	40.4	V-E
1fe5	5	1bjj	2	107	1.542	0.77	114	1.939	0.806	40.4	V-E
1fe5	5	1bjj	3	108	1.376	0.799	114	1.713	0.83	40.4	V-E
1fe5	5	1bjj	4	107	1.415	0.787	114	1.842	0.821	40.4	V-E
1fe5	5	1bjj	5	108	1.394	0.798	114	1.768	0.828	40.4	V-E
1fe5	5	1fe5	1	118	0.788	0.963	118	0.792	0.965	100	E-E
1fe5	5	1fe5	2	117	0.82	0.951	118	0.927	0.957	100	E-E
1fe5	5	1fe5	3	118	0.79	0.963	118	0.794	0.965	100	E-E
1fe5	5	1fe5	4	118	0.992	0.944	118	0.996	0.947	100	E-E
1fe5	5	1gp7	1	113	1.495	0.809	117	2.006	0.828	59	E-E
1fe5	5	1gp7	2	112	1.247	0.829	117	1.545	0.855	59.8	E-E
1fe5	5	1gp7	3	112	1.486	0.804	117	1.727	0.832	59.8	E-E
1fe5	5	1gp7	4	114	1.413	0.825	117	1.84	0.841	59	E-E
1fe5	5	1gp7	5	115	1.609	0.809	117	1.776	0.827	59.8	E-E
1fe5	5	1ijl	1	93	1.88	0.617	114	2.911	0.703	40.4	E-E
1fe5	5	1ijl	2	96	1.923	0.641	114	2.822	0.712	38.6	E-E
1fe5	5	1ijl	3	103	1.83	0.693	114	2.486	0.744	39.5	E-E
1fe5	5	1ijl	4	97	1.811	0.658	114	2.764	0.726	40.4	E-E
1fe5	5	1ijl	5	97	2.052	0.628	114	2.892	0.697	40.4	E-E
1fe5	5	1oz6	1	106	1.627	0.767	111	1.922	0.794	40.5	V-E
1fe5	5	1oz6	2	109	1.576	0.801	111	1.726	0.817	40.5	V-E
1fe5	5	1oz6	3	106	1.526	0.776	111	1.854	0.804	40.5	V-E
1fe5	5	1oz6	4	102	1.53	0.75	111	1.973	0.793	40.5	V-E
1fe5	5	1oz6	5	105	1.416	0.783	111	1.977	0.809	40.5	V-E
1fe5	5	1poa	1	113	1.29	0.874	117	1.504	0.896	62.4	E-E
1fe5	5	1poa	2	116	1.451	0.879	117	1.547	0.889	62.4	E-E
1fe5	5	1poa	3	116	1.404	0.884	117	1.497	0.894	62.4	E-E
1fe5	5	1poa	4	113	1.433	0.856	117	1.641	0.879	12	E-E
1fe5	5	1poa	5	115	1.286	0.892	117	1.418	0.906	12	E-E
1fe5	5	1psj	1	101	1.531	0.715	114	2.283	0.769	12.3	V-E
1fe5	5	1psj	2	109	1.501	0.775	114	1.815	0.804	40.4	V-E
1fe5	5	1psj	3	108	1.592	0.76	114	2.014	0.79	40.4	V-E
1fe5	5	1psj	4	104	1.667	0.721	114	2.222	0.768	40.4	V-E
1fe5	5	1psj	5	104	1.621	0.722	114	2.164	0.769	40.4	V-E
1fe5	5	1td7	1	111	1.625	0.812	118	2.025	0.844	50.8	E-E
1fe5	5	1td7	2	107	1.728	0.771	118	2.304	0.815	50.8	E-E
1fe5	5	1td7	3	109	1.658	0.791	118	2.1	0.83	50.8	E-E
1fe5	5	1td7	4	112	1.813	0.789	118	2.207	0.818	50.8	E-E
1fe5	5	1td7	5	105	1.571	0.777	118	2.302	0.827	50.8	E-E
1fe5	5	1tgm	1	100	1.432	0.737	114	2.231	0.795	36.8	V-E
1fe5	5	1tgm	2	99	1.987	0.662	112	2.52	0.722	33.9	V-E
1fe5	5	1tgm	3	99	1.814	0.686	114	2.685	0.744	36.8	V-E
1fe5	5	1tgm	4	104	1.891	0.71	113	2.41	0.752	10.6	V-E
1fe5	5	1tgm	5	103	1.823	0.713	113	2.427	0.756	38.1	V-E
1fe5	5	1zl7	1	110	1.79	0.759	114	1.994	0.787	36.8	V-E
1fe5	5	1zl7	2	110	1.652	0.779	114	1.861	0.807	36.8	V-E
1fe5	5	1zl7	3	112	1.771	0.778	114	1.891	0.798	36.8	V-E
1fe5	5	1zl7	4	109	1.694	0.765	114	1.905	0.797	36.8	V-E
1fe5	5	1zl7	5	109	1.642	0.772	114	1.915	0.802	36.8	V-E
1gp7	1	1bjj	1	104	1.333	0.774	114	2.135	0.814	42.1	V-E
1gp7	1	1bjj	2	105	1.371	0.774	114	2	0.812	42.1	V-E
1gp7	1	1bjj	3	104	1.474	0.756	114	2.229	0.797	42.1	V-E
1gp7	1	1bjj	4	105	1.518	0.757	114	2.286	0.795	42.1	V-E
1gp7	1	1bjj	5	105	1.39	0.769	114	2.147	0.807	42.1	V-E
1gp7	1	1fe5	1	111	1.399	0.848	117	1.985	0.869	58.1	E-E
1gp7	1	1fe5	2	112	1.484	0.846	117	2.031	0.865	59	E-E
1gp7	1	1fe5	3	113	1.527	0.848	117	1.971	0.865	59	E-E
1gp7	1	1fe5	4	115	1.393	0.878	117	1.546	0.89	59.8	E-E
1gp7	1	1fe5	5	113	1.495	0.85	117	2.006	0.866	59	E-E
1gp7	1	1gp7	2	123	0.937	0.943	124	1.035	0.949	100	E-E
1gp7	1	1gp7	3	123	0.904	0.949	124	0.999	0.955	100	E-E
1gp7	1	1gp7	4	124	0.905	0.954	124	0.909	0.956	100	E-E
1gp7	1	1gp7	5	124	1.127	0.932	124	1.131	0.936	100	E-E
1gp7	1	1ijl	1	95	1.868	0.637	114	3.154	0.708	39.5	E-E
1gp7	1	1ijl	2	100	1.906	0.67	113	2.834	0.721	41.6	E-E
1gp7	1	1ijl	3	100	1.856	0.672	114	2.868	0.726	39.5	E-E
1gp7	1	1ijl	4	102	1.92	0.68	113	3	0.72	39.8	E-E
1gp7	1	1ijl	5	98	1.892	0.651	113	2.662	0.719	43.4	E-E
1gp7	1	1oz6	1	98	1.43	0.726	114	2.676	0.78	40.4	V-E
1gp7	1	1oz6	2	99	1.408	0.739	114	2.712	0.787	40.4	V-E
1gp7	1	1oz6	3	100	1.482	0.738	113	2.66	0.782	40.7	V-E
1gp7	1	1oz6	4	100	1.498	0.738	114	2.629	0.784	40.4	V-E
1gp7	1	1oz6	5	100	1.443	0.743	112	2.562	0.784	41.1	V-E
1gp7	1	1poa	1	106	1.17	0.827	118	2.238	0.867	65.3	E-E
1gp7	1	1poa	2	111	1.098	0.879	118	2.002	0.9	65.3	E-E
1gp7	1	1poa	3	111	1.255	0.864	118	1.987	0.887	65.3	E-E
1gp7	1	1poa	4	110	1.422	0.833	118	2.073	0.862	66.1	E-E
1gp7	1	1poa	5	112	1.271	0.865	118	1.861	0.888	66.1	E-E
1gp7	1	1psj	1	100	1.599	0.702	114	2.41	0.759	36.8	V-E
1gp7	1	1psj	2	105	1.551	0.74	114	2.159	0.782	37.7	V-E
1gp7	1	1psj	3	102	1.591	0.719	114	2.363	0.767	36.8	V-E
1gp7	1	1psj	4	99	1.699	0.683	114	2.604	0.742	36.8	V-E
1gp7	1	1psj	5	104	1.849	0.698	114	2.369	0.747	37.7	V-E
1gp7	1	1td7	1	106	1.578	0.778	118	2.346	0.822	55.1	E-E
1gp7	1	1td7	2	106	1.583	0.78	118	2.313	0.823	54.2	E-E
1gp7	1	1td7	3	103	1.373	0.781	118	2.348	0.835	54.2	E-E
1gp7	1	1td7	4	108	1.627	0.786	118	2.346	0.822	54.2	E-E
1gp7	1	1td7	5	101	1.534	0.752	118	2.65	0.807	54.2	E-E
1gp7	1	1tgm	1	100	1.681	0.709	113	2.461	0.762	37.2	V-E
1gp7	1	1tgm	2	100	1.992	0.671	114	2.704	0.729	38.6	V-E
1gp7	1	1tgm	3	98	1.919	0.668	113	2.712	0.729	37.2	V-E
1gp7	1	1tgm	4	96	1.763	0.668	114	2.781	0.738	36.8	V-E
1gp7	1	1tgm	5	95	1.827	0.655	113	2.755	0.726	37.2	V-E
1gp7	1	1zl7	1	105	1.802	0.726	114	2.364	0.767	36.8	V-E
1gp7	1	1zl7	2	106	1.699	0.747	114	2.241	0.783	36.8	V-E
1gp7	1	1zl7	3	106	1.543	0.763	114	2.134	0.8	36.8	V-E
1gp7	1	1zl7	4	104	1.787	0.725	114	2.317	0.771	37.7	V-E
1gp7	1	1zl7	5	104	1.624	0.739	114	2.226	0.784	36.8	V-E
1gp7	2	1bjj	1	103	1.382	0.76	114	2.133	0.805	42.1	V-E
1gp7	2	1bjj	2	105	1.433	0.766	114	1.965	0.807	42.1	V-E
1gp7	2	1bjj	3	106	1.581	0.759	114	2.171	0.795	42.1	V-E
1gp7	2	1bjj	4	103	1.484	0.747	114	2.264	0.793	42.1	V-E
1gp7	2	1bjj	5	107	1.475	0.779	114	2.075	0.81	42.1	V-E
1gp7	2	1fe5	1	112	1.237	0.875	117	1.614	0.896	59.8	E-E
1gp7	2	1fe5	2	111	1.212	0.866	117	1.603	0.892	59.8	E-E
1gp7	2	1fe5	3	112	1.296	0.864	117	1.624	0.887	59.8	E-E
1gp7	2	1fe5	4	113	1.219	0.882	117	1.529	0.9	59.8	E-E
1gp7	2	1fe5	5	112	1.247	0.871	117	1.545	0.895	59.8	E-E
1gp7	2	1gp7	1	123	0.937	0.943	124	1.035	0.949	100	E-E
1gp7	2	1gp7	3	124	0.656	0.974	124	0.66	0.976	100	E-E
1gp7	2	1gp7	4	123	0.877	0.948	124	0.983	0.954	100	E-E
1gp7	2	1gp7	5	124	1.124	0.933	124	1.128	0.937	100	E-E
1gp7	2	1ijl	1	93	1.696	0.644	113	3.098	0.715	31	E-E
1gp7	2	1ijl	2	95	1.717	0.659	114	2.893	0.728	39.5	E-E
1gp7	2	1ijl	3	102	1.746	0.697	114	2.626	0.747	39.5	E-E
1gp7	2	1ijl	4	102	1.816	0.689	114	2.886	0.736	39.5	E-E
1gp7	2	1ijl	5	93	1.744	0.639	113	3.078	0.711	39.8	E-E
1gp7	2	1oz6	1	99	1.508	0.725	113	2.536	0.775	40.7	V-E
1gp7	2	1oz6	2	102	1.368	0.761	111	2.213	0.799	41.4	V-E
1gp7	2	1oz6	3	102	1.567	0.744	113	2.601	0.781	40.7	V-E
1gp7	2	1oz6	4	100	1.556	0.73	113	2.485	0.776	40.7	V-E
1gp7	2	1oz6	5	100	1.355	0.748	112	2.487	0.792	41.1	V-E
1gp7	2	1poa	1	107	1.103	0.845	118	2.062	0.882	65.3	E-E
1gp7	2	1poa	2	112	1.089	0.889	118	1.647	0.91	66.1	E-E
1gp7	2	1poa	3	111	1.196	0.867	118	1.765	0.893	66.1	E-E
1gp7	2	1poa	4	110	1.376	0.836	118	1.987	0.867	66.1	E-E
1gp7	2	1poa	5	110	1.193	0.858	118	2.032	0.884	65.3	E-E
1gp7	2	1psj	1	99	1.526	0.701	114	2.457	0.759	37.7	V-E
1gp7	2	1psj	2	107	1.51	0.759	114	2.057	0.793	37.7	V-E
1gp7	2	1psj	3	102	1.562	0.717	114	2.286	0.768	38.6	V-E
1gp7	2	1psj	4	101	1.722	0.69	114	2.568	0.743	37.7	V-E
1gp7	2	1psj	5	105	1.804	0.708	114	2.299	0.753	37.7	V-E
1gp7	2	1td7	1	107	1.668	0.778	118	2.348	0.818	55.1	E-E
1gp7	2	1td7	2	109	1.64	0.799	118	2.217	0.833	54.2	E-E
1gp7	2	1td7	3	106	1.591	0.783	118	2.303	0.828	54.2	E-E
1gp7	2	1td7	4	110	1.672	0.797	118	2.218	0.829	55.1	E-E
1gp7	2	1td7	5	105	1.596	0.776	118	2.472	0.819	55.1	E-E
1gp7	2	1tgm	1	101	1.569	0.731	114	2.541	0.779	36.8	V-E
1gp7	2	1tgm	2	99	2.034	0.657	114	2.733	0.722	37.7	V-E
1gp7	2	1tgm	3	94	1.714	0.664	114	2.792	0.741	36.8	V-E
1gp7	2	1tgm	4	98	1.783	0.681	114	2.67	0.746	36.8	V-E
1gp7	2	1tgm	5	98	1.797	0.681	114	2.724	0.744	36.8	V-E
1gp7	2	1zl7	1	107	1.77	0.741	114	2.209	0.777	37.7	V-E
1gp7	2	1zl7	2	107	1.536	0.771	114	1.999	0.804	37.7	V-E
1gp7	2	1zl7	3	107	1.545	0.769	114	2.068	0.802	37.7	V-E
1gp7	2	1zl7	4	106	1.596	0.758	114	2.115	0.796	37.7	V-E
1gp7	2	1zl7	5	106	1.562	0.759	114	2.073	0.797	37.7	V-E
1gp7	3	1bjj	1	105	1.52	0.762	114	2.219	0.798	42.1	V-E
1gp7	3	1bjj	2	106	1.529	0.763	114	2.032	0.8	42.1	V-E
1gp7	3	1bjj	3	105	1.669	0.74	114	2.314	0.78	42.1	V-E
1gp7	3	1bjj	4	106	1.674	0.749	114	2.287	0.785	42.1	V-E
1gp7	3	1bjj	5	106	1.55	0.761	114	2.204	0.796	42.1	V-E
1gp7	3	1fe5	1	110	1.321	0.85	117	1.961	0.876	59	E-E
1gp7	3	1fe5	2	112	1.413	0.854	117	1.724	0.877	59.8	E-E
1gp7	3	1fe5	3	112	1.469	0.846	117	1.762	0.87	59.8	E-E
1gp7	3	1fe5	4	113	1.392	0.865	117	1.689	0.883	59.8	E-E
1gp7	3	1fe5	5	112	1.486	0.845	117	1.727	0.87	59.8	E-E
1gp7	3	1gp7	1	123	0.904	0.949	124	0.999	0.955	100	E-E
1gp7	3	1gp7	2	124	0.656	0.974	124	0.66	0.976	100	E-E
1gp7	3	1gp7	4	123	1.005	0.936	124	1.092	0.943	100	E-E
1gp7	3	1gp7	5	123	1.159	0.924	124	1.218	0.931	100	E-E
1gp7	3	1ijl	1	93	1.677	0.646	114	2.932	0.724	40.4	E-E
1gp7	3	1ijl	2	94	1.697	0.652	114	2.889	0.727	39.5	E-E
1gp7	3	1ijl	3	101	1.806	0.687	114	2.747	0.737	39.5	E-E
1gp7	3	1ijl	4	102	1.826	0.689	114	2.921	0.736	40.4	E-E
1gp7	3	1ijl	5	94	1.773	0.642	113	2.948	0.714	28.3	E-E
1gp7	3	1oz6	1	100	1.597	0.725	113	2.562	0.772	39.8	V-E
1gp7	3	1oz6	2	100	1.435	0.745	112	2.401	0.787	29.5	V-E
1gp7	3	1oz6	3	101	1.552	0.739	113	2.62	0.78	40.7	V-E
1gp7	3	1oz6	4	100	1.604	0.725	113	2.503	0.772	40.7	V-E
1gp7	3	1oz6	5	100	1.488	0.741	112	2.508	0.782	40.2	V-E
1gp7	3	1poa	1	107	1.218	0.833	118	2.197	0.869	65.3	E-E
1gp7	3	1poa	2	110	1.038	0.875	118	2.04	0.898	65.3	E-E
1gp7	3	1poa	3	110	1.284	0.849	118	2.101	0.875	65.3	E-E
1gp7	3	1poa	4	109	1.415	0.823	118	2.051	0.858	66.1	E-E
1gp7	3	1poa	5	112	1.355	0.855	118	1.844	0.879	66.1	E-E
1gp7	3	1psj	1	101	1.711	0.694	114	2.495	0.748	36.8	V-E
1gp7	3	1psj	2	105	1.608	0.731	114	2.275	0.772	37.7	V-E
1gp7	3	1psj	3	101	1.645	0.7	114	2.447	0.753	37.7	V-E
1gp7	3	1psj	4	102	1.887	0.677	114	2.688	0.725	37.7	V-E
1gp7	3	1psj	5	104	1.855	0.697	114	2.377	0.745	36.8	V-E
1gp7	3	1td7	1	107	1.697	0.776	118	2.37	0.815	55.1	E-E
1gp7	3	1td7	2	107	1.484	0.798	118	2.199	0.838	55.1	E-E
1gp7	3	1td7	3	104	1.43	0.783	118	2.344	0.832	54.2	E-E
1gp7	3	1td7	4	108	1.604	0.794	118	2.3	0.829	54.2	E-E
1gp7	3	1td7	5	103	1.502	0.768	118	2.543	0.816	55.1	E-E
1gp7	3	1tgm	1	100	1.724	0.706	114	2.7	0.758	36.8	V-E
1gp7	3	1tgm	2	103	2.176	0.667	114	2.713	0.719	37.7	V-E
1gp7	3	1tgm	3	96	1.846	0.663	114	2.864	0.732	36.8	V-E
1gp7	3	1tgm	4	100	1.876	0.684	114	2.734	0.739	36.8	V-E
1gp7	3	1tgm	5	98	1.884	0.67	113	2.695	0.729	37.2	V-E
1gp7	3	1zl7	1	103	1.771	0.712	114	2.388	0.763	36.8	V-E
1gp7	3	1zl7	2	105	1.644	0.745	114	2.145	0.788	37.7	V-E
1gp7	3	1zl7	3	106	1.644	0.752	114	2.21	0.79	36.8	V-E
1gp7	3	1zl7	4	103	1.659	0.73	114	2.249	0.781	37.7	V-E
1gp7	3	1zl7	5	104	1.663	0.733	114	2.281	0.777	37.7	V-E
1gp7	4	1bjj	1	104	1.23	0.781	113	1.937	0.818	43.4	V-E
1gp7	4	1bjj	2	107	1.468	0.783	114	1.92	0.814	42.1	V-E
1gp7	4	1bjj	3	104	1.404	0.766	114	2.09	0.807	42.1	V-E
1gp7	4	1bjj	4	106	1.49	0.773	114	2.114	0.807	42.1	V-E
1gp7	4	1bjj	5	106	1.367	0.786	114	2.005	0.818	42.1	V-E
1gp7	4	1fe5	1	114	1.38	0.874	117	1.796	0.886	58.1	E-E
1gp7	4	1fe5	2	114	1.504	0.857	117	1.91	0.87	59	E-E
1gp7	4	1fe5	3	114	1.471	0.859	117	1.845	0.874	59	E-E
1gp7	4	1fe5	4	115	1.377	0.882	117	1.479	0.896	59.8	E-E
1gp7	4	1fe5	5	114	1.413	0.867	117	1.84	0.88	59	E-E
1gp7	4	1gp7	1	124	0.905	0.954	124	0.909	0.956	100	E-E
1gp7	4	1gp7	2	123	0.877	0.948	124	0.983	0.954	100	E-E
1gp7	4	1gp7	3	123	1.005	0.936	124	1.092	0.943	100	E-E
1gp7	4	1gp7	5	124	0.932	0.954	124	0.936	0.956	100	E-E
1gp7	4	1ijl	1	94	1.922	0.622	114	3.174	0.699	39.5	E-E
1gp7	4	1ijl	2	98	1.846	0.661	113	2.8	0.719	39.8	E-E
1gp7	4	1ijl	3	100	1.873	0.669	114	2.784	0.725	39.5	E-E
1gp7	4	1ijl	4	101	2.036	0.654	114	3.051	0.707	39.5	E-E
1gp7	4	1ijl	5	92	1.953	0.604	113	3.062	0.688	39.8	E-E
1gp7	4	1oz6	1	101	1.418	0.751	111	2.152	0.791	41.4	V-E
1gp7	4	1oz6	2	101	1.347	0.763	111	2.155	0.801	41.4	V-E
1gp7	4	1oz6	3	102	1.467	0.756	113	2.515	0.794	40.7	V-E
1gp7	4	1oz6	4	101	1.45	0.754	113	2.342	0.797	40.7	V-E
1gp7	4	1oz6	5	100	1.359	0.754	112	2.442	0.796	41.1	V-E
1gp7	4	1poa	1	107	1.103	0.848	118	2.045	0.885	65.3	E-E
1gp7	4	1poa	2	110	1.068	0.872	118	1.913	0.9	65.3	E-E
1gp7	4	1poa	3	110	1.098	0.873	118	1.877	0.9	65.3	E-E
1gp7	4	1poa	4	108	1.237	0.841	118	2.061	0.875	65.3	E-E
1gp7	4	1poa	5	110	1.109	0.867	118	1.873	0.898	65.3	E-E
1gp7	4	1psj	1	101	1.424	0.73	114	2.236	0.782	38.6	V-E
1gp7	4	1psj	2	107	1.363	0.774	114	1.981	0.806	37.7	V-E
1gp7	4	1psj	3	103	1.405	0.744	114	2.141	0.79	37.7	V-E
1gp7	4	1psj	4	104	1.631	0.726	114	2.354	0.768	37.7	V-E
1gp7	4	1psj	5	107	1.629	0.743	114	2.125	0.78	37.7	V-E
1gp7	4	1td7	1	108	1.712	0.776	118	2.311	0.816	55.1	E-E
1gp7	4	1td7	2	107	1.664	0.775	118	2.308	0.816	54.2	E-E
1gp7	4	1td7	3	107	1.573	0.792	118	2.266	0.832	54.2	E-E
1gp7	4	1td7	4	109	1.811	0.766	118	2.364	0.804	54.2	E-E
1gp7	4	1td7	5	102	1.508	0.761	118	2.506	0.816	54.2	E-E
1gp7	4	1tgm	1	101	1.501	0.737	114	2.508	0.783	37.7	V-E
1gp7	4	1tgm	2	102	1.974	0.686	114	2.511	0.741	37.7	V-E
1gp7	4	1tgm	3	98	1.921	0.667	114	2.807	0.728	37.7	V-E
1gp7	4	1tgm	4	101	1.81	0.7	114	2.573	0.753	37.7	V-E
1gp7	4	1tgm	5	99	1.764	0.694	114	2.678	0.751	36.8	V-E
1gp7	4	1zl7	1	107	1.687	0.751	114	2.195	0.784	37.7	V-E
1gp7	4	1zl7	2	107	1.6	0.764	114	2.043	0.798	37.7	V-E
1gp7	4	1zl7	3	107	1.448	0.785	114	1.992	0.816	36.8	V-E
1gp7	4	1zl7	4	106	1.594	0.759	114	2.099	0.797	37.7	V-E
1gp7	4	1zl7	5	107	1.59	0.769	114	2.072	0.801	37.7	V-E
1gp7	5	1bjj	1	103	1.365	0.761	113	2.106	0.801	43.4	V-E
1gp7	5	1bjj	2	106	1.37	0.781	113	1.844	0.814	43.4	V-E
1gp7	5	1bjj	3	103	1.514	0.745	114	2.27	0.789	42.1	V-E
1gp7	5	1bjj	4	106	1.559	0.762	113	2.134	0.793	43.4	V-E
1gp7	5	1bjj	5	106	1.444	0.775	113	2.053	0.804	43.4	V-E
1gp7	5	1fe5	1	112	1.443	0.85	117	1.765	0.873	59.8	E-E
1gp7	5	1fe5	2	112	1.596	0.83	117	1.902	0.854	59.8	E-E
1gp7	5	1fe5	3	112	1.499	0.84	117	1.81	0.865	59.8	E-E
1gp7	5	1fe5	4	113	1.491	0.855	117	1.782	0.873	59.8	E-E
1gp7	5	1fe5	5	115	1.609	0.851	117	1.776	0.864	59.8	E-E
1gp7	5	1gp7	1	124	1.127	0.932	124	1.131	0.936	100	E-E
1gp7	5	1gp7	2	124	1.124	0.933	124	1.128	0.937	100	E-E
1gp7	5	1gp7	3	123	1.159	0.924	124	1.218	0.931	100	E-E
1gp7	5	1gp7	4	124	0.932	0.954	124	0.936	0.956	100	E-E
1gp7	5	1ijl	1	90	1.783	0.614	114	2.984	0.705	40.4	E-E
1gp7	5	1ijl	2	92	1.855	0.623	114	3.08	0.703	39.5	E-E
1gp7	5	1ijl	3	100	1.978	0.66	114	2.954	0.714	39.5	E-E
1gp7	5	1ijl	4	100	2.068	0.65	114	2.818	0.71	42.1	E-E
1gp7	5	1ijl	5	90	1.922	0.599	113	3.192	0.685	38.1	E-E
1gp7	5	1oz6	1	103	1.526	0.752	111	2.197	0.786	40.5	V-E
1gp7	5	1oz6	2	100	1.407	0.744	111	2.251	0.791	41.4	V-E
1gp7	5	1oz6	3	100	1.514	0.734	113	2.64	0.778	40.7	V-E
1gp7	5	1oz6	4	100	1.567	0.732	113	2.462	0.781	40.7	V-E
1gp7	5	1oz6	5	99	1.53	0.728	112	2.585	0.774	33.9	V-E
1gp7	5	1poa	1	109	1.156	0.859	118	1.881	0.891	66.1	E-E
1gp7	5	1poa	2	112	1.082	0.888	118	1.668	0.911	66.1	E-E
1gp7	5	1poa	3	113	1.196	0.887	118	1.681	0.906	66.1	E-E
1gp7	5	1poa	4	109	1.288	0.842	118	1.985	0.877	66.1	E-E
1gp7	5	1poa	5	111	1.194	0.866	118	1.79	0.895	66.1	E-E
1gp7	5	1psj	1	98	1.421	0.707	114	2.4	0.768	36.8	V-E
1gp7	5	1psj	2	106	1.429	0.761	114	2.135	0.795	37.7	V-E
1gp7	5	1psj	3	102	1.525	0.726	114	2.292	0.775	36.8	V-E
1gp7	5	1psj	4	100	1.561	0.703	114	2.492	0.757	37.7	V-E
1gp7	5	1psj	5	105	1.685	0.725	114	2.245	0.768	36.8	V-E
1gp7	5	1td7	1	108	1.714	0.776	118	2.373	0.813	55.1	E-E
1gp7	5	1td7	2	106	1.551	0.784	118	2.352	0.826	54.2	E-E
1gp7	5	1td7	3	106	1.553	0.785	118	2.342	0.829	54.2	E-E
1gp7	5	1td7	4	108	1.721	0.774	118	2.432	0.811	54.2	E-E
1gp7	5	1td7	5	103	1.609	0.758	118	2.591	0.808	54.2	E-E
1gp7	5	1tgm	1	100	1.551	0.721	114	2.562	0.773	36.8	V-E
1gp7	5	1tgm	2	98	1.911	0.664	114	2.603	0.733	37.7	V-E
1gp7	5	1tgm	3	94	1.84	0.648	114	2.89	0.723	36.8	V-E
1gp7	5	1tgm	4	97	1.709	0.682	114	2.587	0.753	36.8	V-E
1gp7	5	1tgm	5	98	1.727	0.689	114	2.693	0.75	36.8	V-E
1gp7	5	1zl7	1	106	1.788	0.735	114	2.367	0.771	37.7	V-E
1gp7	5	1zl7	2	103	1.643	0.733	114	2.332	0.778	38.6	V-E
1gp7	5	1zl7	3	102	1.41	0.749	114	2.2	0.799	37.7	V-E
1gp7	5	1zl7	4	102	1.544	0.735	114	2.291	0.785	37.7	V-E
1gp7	5	1zl7	5	102	1.632	0.728	114	2.344	0.778	37.7	V-E
1ijl	1	1bjj	1	113	2.061	0.749	122	2.513	0.784	54.1	V-E
1ijl	1	1bjj	2	112	2.018	0.752	122	2.634	0.786	54.1	V-E
1ijl	1	1bjj	3	105	2.178	0.678	122	2.932	0.738	54.1	V-E
1ijl	1	1bjj	4	106	2.182	0.689	122	2.872	0.747	54.1	V-E
1ijl	1	1bjj	5	112	2.207	0.724	122	2.751	0.76	54.1	V-E
1ijl	1	1fe5	1	94	1.827	0.659	114	2.885	0.732	22.8	E-E
1ijl	1	1fe5	2	92	1.75	0.656	114	3.012	0.731	37.7	E-E
1ijl	1	1fe5	3	92	1.92	0.639	113	3.057	0.713	23.9	E-E
1ijl	1	1fe5	4	94	1.953	0.652	114	2.956	0.725	40.4	E-E
1ijl	1	1fe5	5	93	1.88	0.644	114	2.911	0.726	39.5	E-E
1ijl	1	1gp7	1	95	1.868	0.632	114	3.154	0.703	39.5	E-E
1ijl	1	1gp7	2	93	1.696	0.639	113	3.098	0.71	30.1	E-E
1ijl	1	1gp7	3	93	1.677	0.64	114	2.932	0.719	40.4	E-E
1ijl	1	1gp7	4	94	1.922	0.617	114	3.174	0.695	11.4	E-E
1ijl	1	1gp7	5	90	1.783	0.609	114	2.984	0.7	40.4	E-E
1ijl	1	1ijl	2	120	1.019	0.922	123	1.388	0.933	100	E-E
1ijl	1	1ijl	3	121	1.203	0.911	123	1.476	0.92	100	E-E
1ijl	1	1ijl	4	123	0.99	0.948	123	0.994	0.951	100	E-E
1ijl	1	1ijl	5	123	0.771	0.965	123	0.775	0.967	100	E-E
1ijl	1	1oz6	1	109	1.892	0.758	120	2.459	0.801	54.2	V-E
1ijl	1	1oz6	2	106	2.039	0.714	120	2.716	0.768	54.2	V-E
1ijl	1	1oz6	3	102	1.868	0.709	120	2.738	0.774	51.7	V-E
1ijl	1	1oz6	4	108	1.97	0.738	120	2.709	0.779	51.7	V-E
1ijl	1	1oz6	5	107	2.06	0.72	120	2.672	0.77	53.3	V-E
1ijl	1	1poa	1	93	1.786	0.655	113	2.854	0.733	38.9	E-E
1ijl	1	1poa	2	95	1.763	0.678	113	2.841	0.744	38.9	E-E
1ijl	1	1poa	3	94	1.932	0.647	114	2.939	0.727	31.6	E-E
1ijl	1	1poa	4	90	1.929	0.617	112	2.929	0.704	25	E-E
1ijl	1	1poa	5	95	1.898	0.659	113	2.895	0.73	24.8	E-E
1ijl	1	1psj	1	108	2.003	0.714	122	2.752	0.763	81.1	V-E
1ijl	1	1psj	2	107	1.919	0.72	123	2.772	0.776	81.3	V-E
1ijl	1	1psj	3	105	2.041	0.69	122	2.83	0.75	81.1	V-E
1ijl	1	1psj	4	101	2.159	0.649	122	2.992	0.725	81.1	V-E
1ijl	1	1psj	5	108	2.094	0.704	122	2.78	0.754	81.1	V-E
1ijl	1	1td7	1	96	1.967	0.654	115	2.888	0.726	27.8	E-E
1ijl	1	1td7	2	96	1.795	0.672	115	2.901	0.744	27.8	E-E
1ijl	1	1td7	3	93	1.848	0.648	115	2.87	0.735	27.8	E-E
1ijl	1	1td7	4	96	1.982	0.647	115	2.903	0.724	27.8	E-E
1ijl	1	1td7	5	95	1.804	0.669	114	2.837	0.738	28.1	E-E
1ijl	1	1tgm	1	109	2.047	0.732	121	2.763	0.775	52.1	V-E
1ijl	1	1tgm	2	110	1.829	0.77	120	2.329	0.811	9.2	V-E
1ijl	1	1tgm	3	115	1.736	0.812	120	2.137	0.834	53.3	V-E
1ijl	1	1tgm	4	112	2.055	0.749	120	2.57	0.78	52.5	V-E
1ijl	1	1tgm	5	108	2.062	0.719	120	2.735	0.762	52.5	V-E
1ijl	1	1zl7	1	106	1.94	0.719	122	2.789	0.774	67.2	V-E
1ijl	1	1zl7	2	103	1.851	0.71	122	2.85	0.775	67.2	V-E
1ijl	1	1zl7	3	108	1.936	0.732	122	2.673	0.782	67.2	V-E
1ijl	1	1zl7	4	106	1.896	0.723	122	2.616	0.783	67.2	V-E
1ijl	1	1zl7	5	106	2.021	0.709	122	2.866	0.765	67.2	V-E
1ijl	2	1bjj	1	115	2.03	0.768	122	2.351	0.799	54.1	V-E
1ijl	2	1bjj	2	114	2.037	0.759	122	2.428	0.792	54.1	V-E
1ijl	2	1bjj	3	110	2.278	0.699	122	2.751	0.746	54.1	V-E
1ijl	2	1bjj	4	107	2.123	0.702	122	2.661	0.761	54.1	V-E
1ijl	2	1bjj	5	108	2.009	0.72	122	2.529	0.776	54.1	V-E
1ijl	2	1fe5	1	97	1.868	0.68	114	2.728	0.745	38.6	E-E
1ijl	2	1fe5	2	95	1.874	0.667	114	2.918	0.736	27.2	E-E
1ijl	2	1fe5	3	91	1.716	0.657	114	3.107	0.731	34.2	E-E
1ijl	2	1fe5	4	92	1.708	0.668	114	3.027	0.741	34.2	E-E
1ijl	2	1fe5	5	96	1.923	0.668	114	2.822	0.736	38.6	E-E
1ijl	2	1gp7	1	100	1.906	0.664	113	2.834	0.716	41.6	E-E
1ijl	2	1gp7	2	95	1.717	0.653	114	2.893	0.723	39.5	E-E
1ijl	2	1gp7	3	94	1.697	0.647	114	2.889	0.722	39.5	E-E
1ijl	2	1gp7	4	98	1.846	0.655	113	2.8	0.715	39.8	E-E
1ijl	2	1gp7	5	92	1.855	0.618	114	3.08	0.699	39.5	E-E
1ijl	2	1ijl	1	120	1.019	0.922	123	1.388	0.933	100	E-E
1ijl	2	1ijl	3	123	1.106	0.933	123	1.11	0.937	100	E-E
1ijl	2	1ijl	4	120	1.321	0.89	123	1.674	0.901	100	E-E
1ijl	2	1ijl	5	120	1.155	0.91	123	1.506	0.921	100	E-E
1ijl	2	1oz6	1	109	1.845	0.764	120	2.404	0.808	54.2	V-E
1ijl	2	1oz6	2	104	1.957	0.713	120	2.667	0.774	54.2	V-E
1ijl	2	1oz6	3	104	1.849	0.728	120	2.619	0.787	51.7	V-E
1ijl	2	1oz6	4	107	1.798	0.752	120	2.525	0.799	53.3	V-E
1ijl	2	1oz6	5	107	2.058	0.721	120	2.62	0.773	53.3	V-E
1ijl	2	1poa	1	94	1.776	0.67	113	2.795	0.741	38.9	E-E
1ijl	2	1poa	2	93	1.667	0.673	113	2.776	0.749	38.9	E-E
1ijl	2	1poa	3	94	1.886	0.656	114	2.951	0.73	40.4	E-E
1ijl	2	1poa	4	93	1.994	0.633	112	2.861	0.708	39.3	E-E
1ijl	2	1poa	5	94	1.835	0.66	113	2.815	0.734	38.9	E-E
1ijl	2	1psj	1	108	1.775	0.739	122	2.465	0.79	81.1	V-E
1ijl	2	1psj	2	110	1.883	0.745	123	2.603	0.792	81.3	V-E
1ijl	2	1psj	3	110	2.017	0.726	123	2.733	0.771	80.5	V-E
1ijl	2	1psj	4	105	2.065	0.687	123	2.935	0.748	81.3	V-E
1ijl	2	1psj	5	109	1.915	0.731	122	2.499	0.782	81.1	V-E
1ijl	2	1td7	1	93	1.89	0.645	115	2.889	0.727	28.7	E-E
1ijl	2	1td7	2	98	1.875	0.678	115	2.937	0.739	27.8	E-E
1ijl	2	1td7	3	92	1.68	0.664	115	3.109	0.737	26.1	E-E
1ijl	2	1td7	4	96	2.014	0.648	115	2.939	0.72	27.8	E-E
1ijl	2	1td7	5	91	1.652	0.66	115	3.045	0.741	28.7	E-E
1ijl	2	1tgm	1	111	1.984	0.751	121	2.566	0.79	52.9	V-E
1ijl	2	1tgm	2	114	1.813	0.799	120	2.227	0.824	9.2	V-E
1ijl	2	1tgm	3	114	1.589	0.823	120	2.014	0.849	53.3	V-E
1ijl	2	1tgm	4	112	1.974	0.757	120	2.462	0.789	52.5	V-E
1ijl	2	1tgm	5	109	2.033	0.729	120	2.645	0.771	52.5	V-E
1ijl	2	1zl7	1	109	1.682	0.77	122	2.512	0.814	67.2	V-E
1ijl	2	1zl7	2	106	1.648	0.751	122	2.565	0.807	67.2	V-E
1ijl	2	1zl7	3	111	1.795	0.77	122	2.469	0.809	67.2	V-E
1ijl	2	1zl7	4	108	1.703	0.759	122	2.383	0.812	67.2	V-E
1ijl	2	1zl7	5	108	1.78	0.75	122	2.616	0.799	67.2	V-E
1ijl	3	1bjj	1	119	1.895	0.813	122	2.163	0.828	54.1	V-E
1ijl	3	1bjj	2	115	1.84	0.792	122	2.305	0.82	54.1	V-E
1ijl	3	1bjj	3	115	2.152	0.751	122	2.5	0.782	54.1	V-E
1ijl	3	1bjj	4	116	2.05	0.774	122	2.367	0.801	54.1	V-E
1ijl	3	1bjj	5	116	1.926	0.787	122	2.276	0.813	54.1	V-E
1ijl	3	1fe5	1	104	1.828	0.732	114	2.438	0.774	39.5	E-E
1ijl	3	1fe5	2	100	1.784	0.71	114	2.523	0.766	38.6	E-E
1ijl	3	1fe5	3	102	1.878	0.713	114	2.559	0.762	38.6	E-E
1ijl	3	1fe5	4	99	1.83	0.7	114	2.56	0.761	22.8	E-E
1ijl	3	1fe5	5	103	1.83	0.723	114	2.486	0.77	39.5	E-E
1ijl	3	1gp7	1	100	1.856	0.666	114	2.868	0.722	39.5	E-E
1ijl	3	1gp7	2	102	1.746	0.692	114	2.626	0.741	39.5	E-E
1ijl	3	1gp7	3	101	1.806	0.681	114	2.747	0.732	39.5	E-E
1ijl	3	1gp7	4	100	1.873	0.664	114	2.784	0.72	39.5	E-E
1ijl	3	1gp7	5	100	1.978	0.655	114	2.954	0.71	12.3	E-E
1ijl	3	1ijl	1	121	1.203	0.911	123	1.476	0.92	100	E-E
1ijl	3	1ijl	2	123	1.106	0.933	123	1.11	0.937	100	E-E
1ijl	3	1ijl	4	119	0.943	0.919	123	1.451	0.933	100	E-E
1ijl	3	1ijl	5	120	1.253	0.897	123	1.573	0.91	100	E-E
1ijl	3	1oz6	1	117	1.84	0.822	119	1.961	0.836	53.8	V-E
1ijl	3	1oz6	2	114	1.902	0.793	119	2.17	0.817	54.6	V-E
1ijl	3	1oz6	3	116	1.891	0.81	119	2.047	0.828	53.8	V-E
1ijl	3	1oz6	4	111	1.857	0.774	119	2.237	0.809	51.3	V-E
1ijl	3	1oz6	5	111	1.814	0.778	119	2.15	0.815	53.8	V-E
1ijl	3	1poa	1	106	1.946	0.733	114	2.527	0.767	38.6	E-E
1ijl	3	1poa	2	104	1.867	0.728	114	2.648	0.768	38.6	E-E
1ijl	3	1poa	3	100	1.894	0.696	114	2.687	0.752	40.4	E-E
1ijl	3	1poa	4	102	2.017	0.695	113	2.668	0.741	38.1	E-E
1ijl	3	1poa	5	104	1.871	0.728	114	2.64	0.767	38.6	E-E
1ijl	3	1psj	1	115	1.844	0.783	122	2.252	0.811	81.1	V-E
1ijl	3	1psj	2	116	1.746	0.802	122	2.089	0.828	81.1	V-E
1ijl	3	1psj	3	114	1.81	0.782	122	2.269	0.813	81.1	V-E
1ijl	3	1psj	4	111	1.893	0.748	122	2.398	0.792	81.1	V-E
1ijl	3	1psj	5	118	1.919	0.792	122	2.199	0.812	81.1	V-E
1ijl	3	1td7	1	102	1.949	0.7	115	2.53	0.757	28.7	E-E
1ijl	3	1td7	2	104	1.889	0.717	115	2.607	0.761	27	E-E
1ijl	3	1td7	3	98	1.769	0.696	115	2.637	0.762	28.7	E-E
1ijl	3	1td7	4	103	2.026	0.693	115	2.64	0.747	27.8	E-E
1ijl	3	1td7	5	99	1.791	0.701	115	2.712	0.762	18.3	E-E
1ijl	3	1tgm	1	115	1.782	0.803	120	2.089	0.827	53.3	V-E
1ijl	3	1tgm	2	117	2.014	0.792	119	2.095	0.807	52.9	V-E
1ijl	3	1tgm	3	116	1.606	0.837	119	1.773	0.853	53.8	V-E
1ijl	3	1tgm	4	115	1.883	0.797	120	2.254	0.819	52.5	V-E
1ijl	3	1tgm	5	112	1.85	0.779	119	2.182	0.81	52.9	V-E
1ijl	3	1zl7	1	112	1.576	0.804	122	2.155	0.844	67.2	V-E
1ijl	3	1zl7	2	112	1.641	0.795	122	2.173	0.835	67.2	V-E
1ijl	3	1zl7	3	112	1.619	0.797	122	2.159	0.836	67.2	V-E
1ijl	3	1zl7	4	115	1.729	0.806	122	2.112	0.837	67.2	V-E
1ijl	3	1zl7	5	114	1.728	0.799	122	2.258	0.829	67.2	V-E
1ijl	4	1bjj	1	115	1.887	0.788	122	2.417	0.812	54.1	V-E
1ijl	4	1bjj	2	110	1.798	0.763	122	2.645	0.801	54.1	V-E
1ijl	4	1bjj	3	110	2.12	0.718	122	2.794	0.761	54.1	V-E
1ijl	4	1bjj	4	110	2.034	0.734	122	2.76	0.775	54.1	V-E
1ijl	4	1bjj	5	111	1.937	0.751	122	2.668	0.788	54.1	V-E
1ijl	4	1fe5	1	100	1.924	0.696	114	2.663	0.753	40.4	E-E
1ijl	4	1fe5	2	100	1.837	0.705	114	2.735	0.759	40.4	E-E
1ijl	4	1fe5	3	98	1.892	0.684	114	2.832	0.745	40.4	E-E
1ijl	4	1fe5	4	102	1.977	0.703	114	2.7	0.749	40.4	E-E
1ijl	4	1fe5	5	97	1.811	0.686	114	2.764	0.752	40.4	E-E
1ijl	4	1gp7	1	102	1.92	0.674	113	3	0.716	39.8	E-E
1ijl	4	1gp7	2	102	1.816	0.684	114	2.886	0.731	39.5	E-E
1ijl	4	1gp7	3	102	1.826	0.684	114	2.921	0.731	40.4	E-E
1ijl	4	1gp7	4	101	2.036	0.649	114	3.051	0.703	39.5	E-E
1ijl	4	1gp7	5	100	2.068	0.644	114	2.818	0.705	42.1	E-E
1ijl	4	1ijl	1	123	0.99	0.948	123	0.994	0.951	100	E-E
1ijl	4	1ijl	2	120	1.321	0.89	123	1.674	0.901	100	E-E
1ijl	4	1ijl	3	119	0.943	0.919	123	1.451	0.933	100	E-E
1ijl	4	1ijl	5	123	0.931	0.952	123	0.935	0.955	100	E-E
1ijl	4	1oz6	1	112	1.848	0.785	120	2.422	0.814	54.2	V-E
1ijl	4	1oz6	2	108	1.836	0.755	119	2.439	0.797	54.6	V-E
1ijl	4	1oz6	3	111	1.889	0.772	119	2.354	0.804	9.2	V-E
1ijl	4	1oz6	4	105	1.846	0.733	119	2.611	0.783	52.1	V-E
1ijl	4	1oz6	5	109	1.942	0.747	120	2.594	0.788	53.3	V-E
1ijl	4	1poa	1	100	1.936	0.689	114	2.692	0.748	39.5	E-E
1ijl	4	1poa	2	100	1.853	0.706	114	2.738	0.76	31.6	E-E
1ijl	4	1poa	3	104	2.114	0.695	114	2.735	0.74	39.5	E-E
1ijl	4	1poa	4	95	1.975	0.648	114	2.998	0.719	38.6	E-E
1ijl	4	1poa	5	100	1.955	0.692	114	2.819	0.747	38.6	E-E
1ijl	4	1psj	1	109	2.032	0.719	121	2.67	0.761	45.5	V-E
1ijl	4	1psj	2	112	1.964	0.748	122	2.561	0.783	81.1	V-E
1ijl	4	1psj	3	104	1.896	0.703	121	2.697	0.763	45.5	V-E
1ijl	4	1psj	4	103	2.087	0.671	122	2.948	0.738	81.1	V-E
1ijl	4	1psj	5	109	2.11	0.708	122	2.802	0.755	81.1	V-E
1ijl	4	1td7	1	99	2.018	0.672	115	2.765	0.737	27.8	E-E
1ijl	4	1td7	2	97	1.728	0.687	115	2.657	0.759	29.6	E-E
1ijl	4	1td7	3	97	1.891	0.678	115	2.689	0.749	28.7	E-E
1ijl	4	1td7	4	105	2.077	0.703	115	2.689	0.748	27.8	E-E
1ijl	4	1td7	5	98	1.875	0.684	114	2.712	0.745	28.1	E-E
1ijl	4	1tgm	1	107	1.929	0.733	120	2.653	0.781	52.5	V-E
1ijl	4	1tgm	2	111	2.048	0.747	119	2.43	0.78	52.1	V-E
1ijl	4	1tgm	3	114	1.839	0.793	119	2.163	0.815	53.8	V-E
1ijl	4	1tgm	4	109	2.063	0.729	120	2.72	0.771	52.5	V-E
1ijl	4	1tgm	5	107	2.081	0.714	119	2.665	0.759	52.9	V-E
1ijl	4	1zl7	1	107	1.806	0.742	122	2.615	0.796	67.2	V-E
1ijl	4	1zl7	2	106	1.779	0.741	122	2.616	0.8	67.2	V-E
1ijl	4	1zl7	3	108	1.829	0.744	122	2.574	0.795	67.2	V-E
1ijl	4	1zl7	4	110	1.933	0.746	122	2.55	0.793	67.2	V-E
1ijl	4	1zl7	5	106	1.85	0.73	122	2.699	0.785	67.2	V-E
1ijl	5	1bjj	1	112	2.063	0.741	122	2.548	0.78	54.1	V-E
1ijl	5	1bjj	2	111	2.044	0.742	122	2.706	0.779	54.1	V-E
1ijl	5	1bjj	3	106	2.243	0.677	122	2.959	0.732	54.1	V-E
1ijl	5	1bjj	4	106	2.205	0.685	122	2.927	0.741	54.1	V-E
1ijl	5	1bjj	5	106	2.081	0.702	122	2.836	0.758	54.1	V-E
1ijl	5	1fe5	1	97	1.918	0.674	113	2.754	0.734	38.9	E-E
1ijl	5	1fe5	2	94	1.864	0.66	114	2.916	0.732	39.5	E-E
1ijl	5	1fe5	3	94	2.056	0.634	114	3.004	0.711	40.4	E-E
1ijl	5	1fe5	4	98	2.035	0.667	114	2.838	0.729	40.4	E-E
1ijl	5	1fe5	5	97	2.052	0.654	114	2.892	0.72	40.4	E-E
1ijl	5	1gp7	1	98	1.892	0.646	113	2.662	0.714	26.5	E-E
1ijl	5	1gp7	2	93	1.744	0.634	113	3.078	0.706	39.8	E-E
1ijl	5	1gp7	3	94	1.773	0.637	113	2.948	0.71	26.5	E-E
1ijl	5	1gp7	4	92	1.953	0.599	113	3.062	0.684	39.8	E-E
1ijl	5	1gp7	5	90	1.922	0.594	113	3.192	0.68	10.6	E-E
1ijl	5	1ijl	1	123	0.771	0.965	123	0.775	0.967	100	E-E
1ijl	5	1ijl	2	120	1.155	0.91	123	1.506	0.921	100	E-E
1ijl	5	1ijl	3	120	1.253	0.897	123	1.573	0.91	100	E-E
1ijl	5	1ijl	4	123	0.931	0.952	123	0.935	0.955	100	E-E
1ijl	5	1oz6	1	110	1.94	0.757	120	2.449	0.797	53.3	V-E
1ijl	5	1oz6	2	107	2.068	0.72	120	2.721	0.768	54.2	V-E
1ijl	5	1oz6	3	106	2	0.722	120	2.658	0.775	53.3	V-E
1ijl	5	1oz6	4	107	2.012	0.729	120	2.673	0.777	53.3	V-E
1ijl	5	1oz6	5	104	2.028	0.704	120	2.703	0.765	53.3	V-E
1ijl	5	1poa	1	93	1.872	0.651	114	2.94	0.73	24.6	E-E
1ijl	5	1poa	2	95	1.8	0.676	113	2.782	0.743	24.8	E-E
1ijl	5	1poa	3	94	1.931	0.65	114	2.946	0.726	41.2	E-E
1ijl	5	1poa	4	92	2.042	0.62	113	3.06	0.699	38.9	E-E
1ijl	5	1poa	5	91	1.86	0.639	114	3.079	0.723	40.4	E-E
1ijl	5	1psj	1	106	2.015	0.699	123	2.981	0.755	81.3	V-E
1ijl	5	1psj	2	107	1.984	0.713	123	2.799	0.769	81.3	V-E
1ijl	5	1psj	3	103	2.038	0.677	123	3.059	0.743	81.3	V-E
1ijl	5	1psj	4	98	2.109	0.636	123	3.17	0.721	81.3	V-E
1ijl	5	1psj	5	104	2.063	0.68	122	2.849	0.744	81.1	V-E
1ijl	5	1td7	1	96	2.094	0.641	115	2.942	0.713	27.8	E-E
1ijl	5	1td7	2	98	1.926	0.674	115	2.913	0.736	25.2	E-E
1ijl	5	1td7	3	91	1.849	0.641	115	2.888	0.729	20.9	E-E
1ijl	5	1td7	4	98	2.123	0.649	115	2.892	0.719	27.8	E-E
1ijl	5	1td7	5	94	1.852	0.657	114	2.887	0.729	28.1	E-E
1ijl	5	1tgm	1	106	2.049	0.713	121	2.86	0.765	52.1	V-E
1ijl	5	1tgm	2	112	1.874	0.778	120	2.34	0.81	52.5	V-E
1ijl	5	1tgm	3	114	1.852	0.789	120	2.263	0.815	53.3	V-E
1ijl	5	1tgm	4	109	2.064	0.726	121	2.783	0.77	52.1	V-E
1ijl	5	1tgm	5	106	2.094	0.702	120	2.801	0.753	52.5	V-E
1ijl	5	1zl7	1	103	1.873	0.706	122	2.816	0.772	67.2	V-E
1ijl	5	1zl7	2	100	1.784	0.696	122	2.883	0.773	67.2	V-E
1ijl	5	1zl7	3	105	1.862	0.718	122	2.697	0.781	67.2	V-E
1ijl	5	1zl7	4	104	1.878	0.71	122	2.631	0.781	67.2	V-E
1ijl	5	1zl7	5	103	1.942	0.699	122	2.879	0.764	67.2	V-E
1oz6	1	1bjj	1	117	1.395	0.869	120	1.597	0.885	53.3	V-V
1oz6	1	1bjj	2	115	1.352	0.859	120	1.662	0.882	52.5	V-V
1oz6	1	1bjj	3	117	1.684	0.832	120	1.844	0.85	53.3	V-V
1oz6	1	1bjj	4	116	1.626	0.831	120	1.807	0.854	53.3	V-V
1oz6	1	1bjj	5	116	1.534	0.842	120	1.721	0.864	53.3	V-V
1oz6	1	1fe5	1	106	1.69	0.772	112	2.005	0.802	39.3	V-E
1oz6	1	1fe5	2	104	1.689	0.756	112	2.146	0.793	39.3	V-E
1oz6	1	1fe5	3	105	1.642	0.767	111	1.994	0.798	40.5	V-E
1oz6	1	1fe5	4	101	1.434	0.761	110	1.999	0.8	39.1	V-E
1oz6	1	1fe5	5	106	1.627	0.78	111	1.922	0.806	40.5	V-E
1oz6	1	1gp7	1	98	1.43	0.703	114	2.676	0.758	35.1	V-E
1oz6	1	1gp7	2	99	1.508	0.701	113	2.536	0.754	40.7	V-E
1oz6	1	1gp7	3	100	1.597	0.702	113	2.562	0.75	35.4	V-E
1oz6	1	1gp7	4	101	1.418	0.727	111	2.152	0.769	41.4	V-E
1oz6	1	1gp7	5	103	1.526	0.728	111	2.197	0.764	41.4	V-E
1oz6	1	1ijl	1	109	1.892	0.739	120	2.459	0.785	54.2	V-E
1oz6	1	1ijl	2	109	1.845	0.745	120	2.404	0.791	54.2	V-E
1oz6	1	1ijl	3	117	1.84	0.802	119	1.961	0.818	53.8	V-E
1oz6	1	1ijl	4	112	1.848	0.765	120	2.422	0.798	54.2	V-E
1oz6	1	1ijl	5	110	1.94	0.739	120	2.449	0.781	53.3	V-E
1oz6	1	1oz6	2	120	1.056	0.939	120	1.06	0.942	100	V-V
1oz6	1	1oz6	3	120	1.016	0.946	120	1.02	0.949	100	V-V
1oz6	1	1oz6	4	119	1.067	0.933	120	1.128	0.94	100	V-V
1oz6	1	1oz6	5	119	1.038	0.934	120	1.111	0.941	100	V-V
1oz6	1	1poa	1	103	1.566	0.767	111	2.056	0.801	41.4	V-E
1oz6	1	1poa	2	102	1.527	0.762	111	2.133	0.799	42.3	V-E
1oz6	1	1poa	3	103	1.55	0.771	111	2.025	0.805	42.3	V-E
1oz6	1	1poa	4	101	1.61	0.744	111	2.304	0.784	42.3	V-E
1oz6	1	1poa	5	102	1.523	0.765	111	2.144	0.801	42.3	V-E
1oz6	1	1psj	1	115	1.603	0.809	120	2.031	0.834	52.5	V-V
1oz6	1	1psj	2	117	1.574	0.83	120	1.815	0.848	52.5	V-V
1oz6	1	1psj	3	114	1.438	0.821	120	1.959	0.847	52.5	V-V
1oz6	1	1psj	4	114	1.653	0.794	120	2.113	0.822	52.5	V-V
1oz6	1	1psj	5	118	1.686	0.82	120	1.909	0.837	52.5	V-V
1oz6	1	1td7	1	100	1.442	0.752	114	2.548	0.798	29.8	V-E
1oz6	1	1td7	2	105	1.663	0.767	112	2.248	0.795	30.4	V-E
1oz6	1	1td7	3	98	1.277	0.752	112	2.053	0.809	30.4	V-E
1oz6	1	1td7	4	100	1.66	0.723	113	2.458	0.772	30.1	V-E
1oz6	1	1td7	5	99	1.388	0.751	112	2.236	0.8	30.4	V-E
1oz6	1	1tgm	1	114	1.852	0.791	120	2.125	0.821	55	V-V
1oz6	1	1tgm	2	114	1.928	0.779	120	2.201	0.809	55.8	V-V
1oz6	1	1tgm	3	106	1.628	0.762	120	2.349	0.816	55.8	V-V
1oz6	1	1tgm	4	114	1.816	0.795	119	2.119	0.82	56.3	V-V
1oz6	1	1tgm	5	110	1.731	0.778	119	2.155	0.816	56.3	V-V
1oz6	1	1zl7	1	112	1.732	0.79	120	2.155	0.824	53.3	V-V
1oz6	1	1zl7	2	111	1.695	0.786	120	2.24	0.821	53.3	V-V
1oz6	1	1zl7	3	111	1.698	0.789	120	2.191	0.825	53.3	V-V
1oz6	1	1zl7	4	114	1.7	0.808	120	2.095	0.833	53.3	V-V
1oz6	1	1zl7	5	111	1.657	0.794	120	2.177	0.829	53.3	V-V
1oz6	2	1bjj	1	115	1.394	0.858	120	1.728	0.88	53.3	V-V
1oz6	2	1bjj	2	112	1.313	0.837	120	1.838	0.869	52.5	V-V
1oz6	2	1bjj	3	114	1.442	0.844	120	1.812	0.869	52.5	V-V
1oz6	2	1bjj	4	117	1.533	0.857	120	1.737	0.872	53.3	V-V
1oz6	2	1bjj	5	113	1.325	0.848	120	1.712	0.878	53.3	V-V
1oz6	2	1fe5	1	106	1.391	0.809	111	1.704	0.834	40.5	V-E
1oz6	2	1fe5	2	107	1.549	0.797	111	1.809	0.819	40.5	V-E
1oz6	2	1fe5	3	108	1.53	0.81	111	1.753	0.829	40.5	V-E
1oz6	2	1fe5	4	103	1.492	0.779	111	1.959	0.815	40.5	V-E
1oz6	2	1fe5	5	109	1.576	0.815	111	1.726	0.83	40.5	V-E
1oz6	2	1gp7	1	99	1.408	0.715	114	2.712	0.765	40.4	V-E
1oz6	2	1gp7	2	102	1.368	0.737	111	2.213	0.775	41.4	V-E
1oz6	2	1gp7	3	100	1.435	0.721	112	2.401	0.765	30.4	V-E
1oz6	2	1gp7	4	101	1.347	0.738	111	2.155	0.778	41.4	V-E
1oz6	2	1gp7	5	100	1.407	0.72	111	2.251	0.768	41.4	V-E
1oz6	2	1ijl	1	106	2.039	0.697	120	2.716	0.753	54.2	V-E
1oz6	2	1ijl	2	104	1.957	0.696	120	2.667	0.759	54.2	V-E
1oz6	2	1ijl	3	114	1.902	0.773	119	2.17	0.8	54.6	V-E
1oz6	2	1ijl	4	108	1.836	0.737	119	2.439	0.781	54.6	V-E
1oz6	2	1ijl	5	107	2.068	0.703	120	2.721	0.753	54.2	V-E
1oz6	2	1oz6	1	120	1.056	0.939	120	1.06	0.942	100	V-V
1oz6	2	1oz6	3	118	0.896	0.939	120	1.078	0.949	100	V-V
1oz6	2	1oz6	4	118	1.283	0.902	120	1.386	0.914	100	V-V
1oz6	2	1oz6	5	120	0.899	0.958	120	0.903	0.96	100	V-V
1oz6	2	1poa	1	98	1.332	0.759	114	2.525	0.811	40.4	V-E
1oz6	2	1poa	2	99	1.427	0.756	113	2.557	0.801	40.7	V-E
1oz6	2	1poa	3	99	1.317	0.765	111	2.211	0.812	42.3	V-E
1oz6	2	1poa	4	96	1.384	0.733	113	2.749	0.786	40.7	V-E
1oz6	2	1poa	5	96	1.28	0.746	113	2.632	0.8	40.7	V-E
1oz6	2	1psj	1	115	1.644	0.807	120	2.117	0.828	52.5	V-V
1oz6	2	1psj	2	114	1.528	0.816	120	2.022	0.842	52.5	V-V
1oz6	2	1psj	3	114	1.44	0.825	120	2.147	0.847	52.5	V-V
1oz6	2	1psj	4	115	1.646	0.808	119	1.972	0.828	52.9	V-V
1oz6	2	1psj	5	114	1.723	0.79	120	2.212	0.817	52.5	V-V
1oz6	2	1td7	1	96	1.45	0.719	114	2.737	0.778	21.9	V-E
1oz6	2	1td7	2	102	1.595	0.75	112	2.314	0.79	30.4	V-E
1oz6	2	1td7	3	99	1.381	0.748	111	2.255	0.793	30.6	V-E
1oz6	2	1td7	4	101	1.67	0.727	111	2.255	0.77	30.6	V-E
1oz6	2	1td7	5	102	1.621	0.751	112	2.327	0.788	30.4	V-E
1oz6	2	1tgm	1	110	1.702	0.782	120	2.185	0.825	55.8	V-V
1oz6	2	1tgm	2	114	2.129	0.75	119	2.365	0.776	57.1	V-V
1oz6	2	1tgm	3	105	1.785	0.736	120	2.584	0.79	55.8	V-V
1oz6	2	1tgm	4	112	1.916	0.766	119	2.224	0.8	56.3	V-V
1oz6	2	1tgm	5	113	1.83	0.788	119	2.122	0.817	56.3	V-V
1oz6	2	1zl7	1	106	1.577	0.763	120	2.41	0.814	52.5	V-V
1oz6	2	1zl7	2	109	1.554	0.791	120	2.24	0.83	53.3	V-V
1oz6	2	1zl7	3	106	1.545	0.769	120	2.335	0.82	53.3	V-V
1oz6	2	1zl7	4	111	1.649	0.793	120	2.176	0.829	53.3	V-V
1oz6	2	1zl7	5	108	1.512	0.787	120	2.267	0.83	53.3	V-V
1oz6	3	1bjj	1	117	1.442	0.86	120	1.713	0.875	53.3	V-V
1oz6	3	1bjj	2	115	1.461	0.842	120	1.67	0.869	53.3	V-V
1oz6	3	1bjj	3	117	1.59	0.843	120	1.81	0.859	53.3	V-V
1oz6	3	1bjj	4	116	1.404	0.856	120	1.663	0.875	53.3	V-V
1oz6	3	1bjj	5	117	1.429	0.86	120	1.612	0.877	53.3	V-V
1oz6	3	1fe5	1	107	1.539	0.797	111	1.836	0.818	40.5	V-E
1oz6	3	1fe5	2	103	1.534	0.766	112	2.241	0.802	40.2	V-E
1oz6	3	1fe5	3	106	1.564	0.785	111	1.914	0.812	40.5	V-E
1oz6	3	1fe5	4	100	1.423	0.756	112	2.149	0.805	39.3	V-E
1oz6	3	1fe5	5	106	1.526	0.79	111	1.854	0.816	40.5	V-E
1oz6	3	1gp7	1	100	1.482	0.714	113	2.66	0.76	40.7	V-E
1oz6	3	1gp7	2	102	1.567	0.72	113	2.601	0.759	35.4	V-E
1oz6	3	1gp7	3	101	1.552	0.715	113	2.62	0.758	40.7	V-E
1oz6	3	1gp7	4	102	1.467	0.732	113	2.515	0.771	40.7	V-E
1oz6	3	1gp7	5	100	1.514	0.71	113	2.64	0.756	40.7	V-E
1oz6	3	1ijl	1	102	1.868	0.692	120	2.738	0.758	51.7	V-E
1oz6	3	1ijl	2	104	1.849	0.71	120	2.619	0.772	51.7	V-E
1oz6	3	1ijl	3	116	1.891	0.791	119	2.047	0.811	53.8	V-E
1oz6	3	1ijl	4	111	1.889	0.753	119	2.354	0.787	13.4	V-E
1oz6	3	1ijl	5	106	2	0.705	120	2.658	0.759	53.3	V-E
1oz6	3	1oz6	1	120	1.016	0.946	120	1.02	0.949	100	V-V
1oz6	3	1oz6	2	118	0.896	0.939	120	1.078	0.949	100	V-V
1oz6	3	1oz6	4	119	1.162	0.924	120	1.23	0.931	100	V-V
1oz6	3	1oz6	5	120	0.791	0.964	120	0.795	0.966	100	V-V
1oz6	3	1poa	1	103	1.482	0.779	113	2.179	0.817	40.7	V-E
1oz6	3	1poa	2	104	1.61	0.77	112	2.361	0.798	41.1	V-E
1oz6	3	1poa	3	102	1.498	0.769	113	2.377	0.808	40.7	V-E
1oz6	3	1poa	4	99	1.548	0.735	111	2.349	0.782	41.4	V-E
1oz6	3	1poa	5	103	1.529	0.772	113	2.497	0.805	31.9	V-E
1oz6	3	1psj	1	118	1.582	0.834	120	1.705	0.849	52.5	V-V
1oz6	3	1psj	2	116	1.454	0.836	120	1.739	0.857	52.5	V-V
1oz6	3	1psj	3	117	1.459	0.841	120	1.696	0.859	50.8	V-V
1oz6	3	1psj	4	116	1.52	0.824	120	1.752	0.847	52.5	V-V
1oz6	3	1psj	5	117	1.55	0.83	120	1.755	0.848	52.5	V-V
1oz6	3	1td7	1	101	1.569	0.747	112	2.134	0.793	30.4	V-E
1oz6	3	1td7	2	104	1.625	0.761	111	2.087	0.791	23.4	V-E
1oz6	3	1td7	3	104	1.605	0.768	113	2.401	0.801	30.1	V-E
1oz6	3	1td7	4	102	1.837	0.719	111	2.273	0.76	30.6	V-E
1oz6	3	1td7	5	100	1.528	0.745	110	2.035	0.788	30.9	V-E
1oz6	3	1tgm	1	114	1.704	0.81	119	1.894	0.838	56.3	V-V
1oz6	3	1tgm	2	109	2.028	0.73	119	2.398	0.775	57.1	V-V
1oz6	3	1tgm	3	108	1.807	0.754	120	2.382	0.802	55.8	V-V
1oz6	3	1tgm	4	111	1.94	0.758	119	2.35	0.793	55.5	V-V
1oz6	3	1tgm	5	110	1.805	0.769	119	2.211	0.808	57.1	V-V
1oz6	3	1zl7	1	112	1.643	0.802	120	2.036	0.836	53.3	V-V
1oz6	3	1zl7	2	110	1.514	0.801	120	2.105	0.839	53.3	V-V
1oz6	3	1zl7	3	112	1.683	0.797	120	2.204	0.827	53.3	V-V
1oz6	3	1zl7	4	111	1.655	0.792	120	2.09	0.83	53.3	V-V
1oz6	3	1zl7	5	113	1.6	0.815	120	2.034	0.843	53.3	V-V
1oz6	4	1bjj	1	117	1.499	0.856	120	1.654	0.874	53.3	V-V
1oz6	4	1bjj	2	117	1.327	0.875	120	1.503	0.891	53.3	V-V
1oz6	4	1bjj	3	117	1.588	0.843	120	1.716	0.862	53.3	V-V
1oz6	4	1bjj	4	117	1.58	0.843	120	1.726	0.861	53.3	V-V
1oz6	4	1bjj	5	118	1.512	0.859	120	1.621	0.873	53.3	V-V
1oz6	4	1fe5	1	101	1.498	0.755	111	1.991	0.801	40.5	V-E
1oz6	4	1fe5	2	98	1.524	0.731	112	2.444	0.783	24.1	V-E
1oz6	4	1fe5	3	98	1.504	0.732	111	2.251	0.785	40.5	V-E
1oz6	4	1fe5	4	100	1.426	0.756	111	2.044	0.802	38.7	V-E
1oz6	4	1fe5	5	102	1.53	0.763	111	1.973	0.805	40.5	V-E
1oz6	4	1gp7	1	100	1.498	0.714	114	2.629	0.762	40.4	V-E
1oz6	4	1gp7	2	100	1.556	0.706	113	2.485	0.755	40.7	V-E
1oz6	4	1gp7	3	100	1.604	0.701	113	2.503	0.751	40.7	V-E
1oz6	4	1gp7	4	101	1.45	0.729	113	2.342	0.774	40.7	V-E
1oz6	4	1gp7	5	100	1.567	0.709	113	2.462	0.759	40.7	V-E
1oz6	4	1ijl	1	108	1.97	0.72	120	2.709	0.763	51.7	V-E
1oz6	4	1ijl	2	107	1.798	0.734	120	2.525	0.783	53.3	V-E
1oz6	4	1ijl	3	111	1.857	0.755	119	2.237	0.792	51.3	V-E
1oz6	4	1ijl	4	105	1.846	0.715	119	2.611	0.767	52.1	V-E
1oz6	4	1ijl	5	107	2.012	0.711	120	2.673	0.762	53.3	V-E
1oz6	4	1oz6	1	119	1.067	0.933	120	1.128	0.94	100	V-V
1oz6	4	1oz6	2	118	1.283	0.902	120	1.386	0.914	100	V-V
1oz6	4	1oz6	3	119	1.162	0.924	120	1.23	0.931	100	V-V
1oz6	4	1oz6	5	117	1.085	0.915	120	1.26	0.931	100	V-V
1oz6	4	1poa	1	99	1.532	0.745	113	2.35	0.798	40.7	V-E
1oz6	4	1poa	2	101	1.608	0.75	113	2.477	0.792	40.7	V-E
1oz6	4	1poa	3	100	1.534	0.754	112	2.216	0.802	41.1	V-E
1oz6	4	1poa	4	98	1.582	0.729	112	2.478	0.781	41.1	V-E
1oz6	4	1poa	5	102	1.65	0.756	113	2.459	0.795	40.7	V-E
1oz6	4	1psj	1	116	1.405	0.839	120	1.605	0.862	52.5	V-V
1oz6	4	1psj	2	119	1.591	0.841	120	1.634	0.854	52.5	V-V
1oz6	4	1psj	3	117	1.474	0.84	120	1.66	0.859	52.5	V-V
1oz6	4	1psj	4	116	1.624	0.812	120	1.94	0.835	53.3	V-V
1oz6	4	1psj	5	117	1.544	0.83	120	1.819	0.847	52.5	V-V
1oz6	4	1td7	1	100	1.549	0.741	112	2.101	0.792	21.4	V-E
1oz6	4	1td7	2	102	1.647	0.743	113	2.411	0.784	30.1	V-E
1oz6	4	1td7	3	99	1.414	0.746	111	2.071	0.796	30.6	V-E
1oz6	4	1td7	4	101	1.807	0.71	111	2.267	0.756	30.6	V-E
1oz6	4	1td7	5	100	1.577	0.736	110	2.096	0.779	30.9	V-E
1oz6	4	1tgm	1	115	1.805	0.806	119	1.959	0.83	57.1	V-V
1oz6	4	1tgm	2	110	1.888	0.75	119	2.236	0.794	57.1	V-V
1oz6	4	1tgm	3	108	1.824	0.75	120	2.462	0.795	55.8	V-V
1oz6	4	1tgm	4	109	1.81	0.755	119	2.257	0.799	56.3	V-V
1oz6	4	1tgm	5	109	1.862	0.749	119	2.34	0.792	57.1	V-V
1oz6	4	1zl7	1	114	1.762	0.799	120	2.094	0.826	53.3	V-V
1oz6	4	1zl7	2	111	1.718	0.784	120	2.227	0.82	53.3	V-V
1oz6	4	1zl7	3	113	1.725	0.798	120	2.135	0.827	53.3	V-V
1oz6	4	1zl7	4	115	1.761	0.807	120	2.101	0.829	53.3	V-V
1oz6	4	1zl7	5	115	1.749	0.812	120	2.089	0.834	53.3	V-V
1oz6	5	1bjj	1	116	1.427	0.857	120	1.707	0.875	53.3	V-V
1oz6	5	1bjj	2	113	1.376	0.839	120	1.756	0.87	52.5	V-V
1oz6	5	1bjj	3	116	1.501	0.847	120	1.727	0.868	53.3	V-V
1oz6	5	1bjj	4	116	1.411	0.856	120	1.631	0.877	53.3	V-V
1oz6	5	1bjj	5	116	1.393	0.858	120	1.586	0.88	53.3	V-V
1oz6	5	1fe5	1	104	1.4	0.79	112	2.005	0.823	39.3	V-E
1oz6	5	1fe5	2	103	1.467	0.773	112	2.28	0.808	40.2	V-E
1oz6	5	1fe5	3	104	1.419	0.785	111	1.977	0.815	28.8	V-E
1oz6	5	1fe5	4	104	1.53	0.78	111	1.992	0.811	39.6	V-E
1oz6	5	1fe5	5	105	1.416	0.797	111	1.977	0.822	40.5	V-E
1oz6	5	1gp7	1	100	1.443	0.719	112	2.562	0.762	41.1	V-E
1oz6	5	1gp7	2	100	1.355	0.723	112	2.487	0.77	41.1	V-E
1oz6	5	1gp7	3	100	1.488	0.717	112	2.508	0.76	35.7	V-E
1oz6	5	1gp7	4	100	1.359	0.73	112	2.442	0.773	41.1	V-E
1oz6	5	1gp7	5	99	1.53	0.704	112	2.585	0.752	34.8	V-E
1oz6	5	1ijl	1	107	2.06	0.703	120	2.672	0.755	53.3	V-E
1oz6	5	1ijl	2	107	2.058	0.704	120	2.62	0.758	53.3	V-E
1oz6	5	1ijl	3	111	1.814	0.759	119	2.15	0.798	53.8	V-E
1oz6	5	1ijl	4	109	1.942	0.729	120	2.594	0.772	53.3	V-E
1oz6	5	1ijl	5	104	2.028	0.687	120	2.703	0.75	53.3	V-E
1oz6	5	1oz6	1	119	1.038	0.934	120	1.111	0.941	100	V-V
1oz6	5	1oz6	2	120	0.899	0.958	120	0.903	0.96	100	V-V
1oz6	5	1oz6	3	120	0.791	0.964	120	0.795	0.966	100	V-V
1oz6	5	1oz6	4	117	1.085	0.915	120	1.26	0.931	100	V-V
1oz6	5	1poa	1	102	1.467	0.775	113	2.308	0.815	40.7	V-E
1oz6	5	1poa	2	103	1.563	0.771	112	2.375	0.803	25.9	V-E
1oz6	5	1poa	3	100	1.441	0.761	113	2.468	0.806	40.7	V-E
1oz6	5	1poa	4	98	1.52	0.733	112	2.537	0.783	41.1	V-E
1oz6	5	1poa	5	102	1.533	0.765	112	2.395	0.802	41.1	V-E
1oz6	5	1psj	1	117	1.629	0.821	120	1.771	0.841	52.5	V-V
1oz6	5	1psj	2	115	1.459	0.831	120	1.856	0.853	52.5	V-V
1oz6	5	1psj	3	116	1.484	0.836	120	1.703	0.858	52.5	V-V
1oz6	5	1psj	4	117	1.628	0.822	120	1.777	0.842	52.5	V-V
1oz6	5	1psj	5	114	1.598	0.802	120	2.057	0.828	52.5	V-V
1oz6	5	1td7	1	97	1.476	0.723	113	2.307	0.787	30.1	V-E
1oz6	5	1td7	2	103	1.586	0.757	112	2.36	0.789	30.4	V-E
1oz6	5	1td7	3	100	1.534	0.744	111	2.142	0.789	30.6	V-E
1oz6	5	1td7	4	99	1.728	0.706	111	2.315	0.758	22.5	V-E
1oz6	5	1td7	5	101	1.567	0.747	111	2.271	0.785	30.6	V-E
1oz6	5	1tgm	1	117	1.716	0.832	119	1.784	0.849	57.1	V-V
1oz6	5	1tgm	2	109	2.051	0.724	119	2.394	0.774	57.1	V-V
1oz6	5	1tgm	3	105	1.732	0.739	120	2.473	0.796	55.8	V-V
1oz6	5	1tgm	4	116	1.973	0.785	119	2.183	0.804	56.3	V-V
1oz6	5	1tgm	5	112	1.783	0.781	119	2.12	0.816	57.1	V-V
1oz6	5	1zl7	1	110	1.687	0.78	120	2.248	0.819	53.3	V-V
1oz6	5	1zl7	2	110	1.53	0.799	120	2.248	0.834	53.3	V-V
1oz6	5	1zl7	3	109	1.616	0.78	120	2.345	0.82	53.3	V-V
1oz6	5	1zl7	4	110	1.566	0.795	120	2.149	0.834	53.3	V-V
1oz6	5	1zl7	5	111	1.536	0.806	120	2.211	0.838	53.3	V-V
1poa	1	1bjj	1	108	1.23	0.814	113	1.69	0.837	39.8	V-E
1poa	1	1bjj	2	104	1.334	0.771	114	2.019	0.812	39.5	V-E
1poa	1	1bjj	3	105	1.253	0.788	114	1.899	0.825	39.5	V-E
1poa	1	1bjj	4	109	1.345	0.807	113	1.689	0.828	39.8	V-E
1poa	1	1bjj	5	104	1.215	0.783	114	1.896	0.824	39.5	V-E
1poa	1	1fe5	1	114	1.181	0.893	117	1.437	0.909	62.4	E-E
1poa	1	1fe5	2	113	1.363	0.863	117	1.603	0.885	62.4	E-E
1poa	1	1fe5	3	114	1.281	0.883	117	1.516	0.899	62.4	E-E
1poa	1	1fe5	4	109	1.235	0.848	117	1.697	0.885	62.4	E-E
1poa	1	1fe5	5	113	1.29	0.874	117	1.504	0.896	62.4	E-E
1poa	1	1gp7	1	106	1.17	0.787	118	2.238	0.829	65.3	E-E
1poa	1	1gp7	2	107	1.103	0.804	118	2.062	0.843	65.3	E-E
1poa	1	1gp7	3	107	1.218	0.792	118	2.197	0.831	65.3	E-E
1poa	1	1gp7	4	107	1.103	0.807	118	2.045	0.846	65.3	E-E
1poa	1	1gp7	5	109	1.156	0.817	118	1.881	0.852	66.1	E-E
1poa	1	1ijl	1	93	1.786	0.629	113	2.854	0.709	38.9	E-E
1poa	1	1ijl	2	94	1.776	0.642	113	2.795	0.716	38.9	E-E
1poa	1	1ijl	3	106	1.946	0.703	114	2.527	0.742	40.4	E-E
1poa	1	1ijl	4	100	1.936	0.661	114	2.692	0.723	39.5	E-E
1poa	1	1ijl	5	93	1.872	0.624	114	2.94	0.706	38.6	E-E
1poa	1	1oz6	1	103	1.566	0.754	111	2.056	0.789	42.3	V-E
1poa	1	1oz6	2	98	1.332	0.746	114	2.525	0.799	40.4	V-E
1poa	1	1oz6	3	103	1.482	0.766	113	2.179	0.805	40.7	V-E
1poa	1	1oz6	4	99	1.532	0.733	113	2.35	0.786	40.7	V-E
1poa	1	1oz6	5	102	1.467	0.762	113	2.308	0.803	40.7	V-E
1poa	1	1poa	2	115	0.674	0.948	118	0.981	0.961	100	E-E
1poa	1	1poa	3	118	0.781	0.965	118	0.785	0.967	100	E-E
1poa	1	1poa	4	117	0.879	0.948	118	0.988	0.954	100	E-E
1poa	1	1poa	5	118	0.933	0.956	118	0.937	0.958	100	E-E
1poa	1	1psj	1	103	1.556	0.732	114	2.11	0.782	40.4	V-E
1poa	1	1psj	2	106	1.435	0.764	114	1.845	0.804	41.2	V-E
1poa	1	1psj	3	105	1.464	0.753	114	1.961	0.796	41.2	V-E
1poa	1	1psj	4	102	1.537	0.721	114	2.178	0.774	40.4	V-E
1poa	1	1psj	5	107	1.704	0.74	114	2.03	0.778	40.4	V-E
1poa	1	1td7	1	117	1.501	0.87	118	1.58	0.879	79.7	E-E
1poa	1	1td7	2	117	1.536	0.863	118	1.621	0.873	79.7	E-E
1poa	1	1td7	3	116	1.455	0.871	118	1.564	0.884	79.7	E-E
1poa	1	1td7	4	117	1.714	0.839	118	1.791	0.85	79.7	E-E
1poa	1	1td7	5	114	1.443	0.858	118	1.774	0.876	79.7	E-E
1poa	1	1tgm	1	106	1.577	0.767	114	2.114	0.803	36.8	V-E
1poa	1	1tgm	2	95	1.847	0.653	114	2.828	0.728	37.7	V-E
1poa	1	1tgm	3	96	1.773	0.67	114	2.7	0.741	36.8	V-E
1poa	1	1tgm	4	97	1.638	0.693	114	2.561	0.759	36.8	V-E
1poa	1	1tgm	5	99	1.716	0.699	114	2.425	0.763	37.7	V-E
1poa	1	1zl7	1	110	1.645	0.78	114	1.887	0.805	38.6	V-E
1poa	1	1zl7	2	111	1.597	0.796	114	1.801	0.816	38.6	V-E
1poa	1	1zl7	3	109	1.669	0.772	114	2.004	0.799	38.6	V-E
1poa	1	1zl7	4	108	1.595	0.772	114	1.93	0.804	38.6	V-E
1poa	1	1zl7	5	110	1.612	0.787	114	1.845	0.812	38.6	V-E
1poa	2	1bjj	1	104	1.255	0.783	114	2.11	0.819	39.5	V-E
1poa	2	1bjj	2	103	1.257	0.772	114	2.063	0.815	39.5	V-E
1poa	2	1bjj	3	105	1.342	0.778	114	2.112	0.813	39.5	V-E
1poa	2	1bjj	4	104	1.387	0.767	113	2.031	0.805	39.8	V-E
1poa	2	1bjj	5	103	1.205	0.776	114	2.082	0.819	39.5	V-E
1poa	2	1fe5	1	113	1.207	0.883	117	1.483	0.902	62.4	E-E
1poa	2	1fe5	2	112	1.319	0.86	117	1.597	0.885	62.4	E-E
1poa	2	1fe5	3	113	1.257	0.875	117	1.504	0.895	62.4	E-E
1poa	2	1fe5	4	112	1.349	0.859	117	1.634	0.884	62.4	E-E
1poa	2	1fe5	5	116	1.451	0.879	117	1.547	0.889	62.4	E-E
1poa	2	1gp7	1	111	1.098	0.837	118	2.002	0.859	65.3	E-E
1poa	2	1gp7	2	112	1.089	0.846	118	1.647	0.869	66.1	E-E
1poa	2	1gp7	3	110	1.038	0.832	118	2.04	0.858	65.3	E-E
1poa	2	1gp7	4	110	1.068	0.83	118	1.913	0.86	65.3	E-E
1poa	2	1gp7	5	112	1.082	0.845	118	1.668	0.87	66.1	E-E
1poa	2	1ijl	1	95	1.763	0.651	113	2.841	0.719	38.9	E-E
1poa	2	1ijl	2	93	1.667	0.646	113	2.776	0.723	38.9	E-E
1poa	2	1ijl	3	104	1.867	0.698	114	2.648	0.742	38.6	E-E
1poa	2	1ijl	4	100	1.853	0.677	114	2.738	0.734	39.5	E-E
1poa	2	1ijl	5	95	1.8	0.648	113	2.782	0.719	38.9	E-E
1poa	2	1oz6	1	102	1.527	0.75	111	2.133	0.787	42.3	V-E
1poa	2	1oz6	2	99	1.427	0.744	113	2.557	0.79	40.7	V-E
1poa	2	1oz6	3	104	1.61	0.758	112	2.361	0.787	41.1	V-E
1poa	2	1oz6	4	101	1.608	0.738	113	2.477	0.781	40.7	V-E
1poa	2	1oz6	5	103	1.563	0.758	112	2.375	0.791	41.1	V-E
1poa	2	1poa	1	115	0.674	0.948	118	0.981	0.961	100	E-E
1poa	2	1poa	3	118	0.747	0.97	118	0.752	0.972	100	E-E
1poa	2	1poa	4	117	0.881	0.945	118	0.973	0.952	100	E-E
1poa	2	1poa	5	118	0.675	0.972	118	0.68	0.973	100	E-E
1poa	2	1psj	1	97	1.375	0.705	114	2.357	0.771	40.4	V-E
1poa	2	1psj	2	106	1.443	0.762	114	1.8	0.804	40.4	V-E
1poa	2	1psj	3	103	1.538	0.733	114	2.216	0.78	40.4	V-E
1poa	2	1psj	4	99	1.55	0.698	114	2.419	0.759	41.2	V-E
1poa	2	1psj	5	106	1.808	0.719	114	2.181	0.761	41.2	V-E
1poa	2	1td7	1	116	1.399	0.875	118	1.53	0.888	79.7	E-E
1poa	2	1td7	2	115	1.421	0.864	118	1.616	0.881	79.7	E-E
1poa	2	1td7	3	115	1.335	0.878	118	1.582	0.893	79.7	E-E
1poa	2	1td7	4	115	1.481	0.852	118	1.704	0.868	79.7	E-E
1poa	2	1td7	5	114	1.482	0.857	118	1.845	0.873	79.7	E-E
1poa	2	1tgm	1	104	1.627	0.743	113	2.252	0.783	37.2	V-E
1poa	2	1tgm	2	101	1.981	0.679	113	2.547	0.733	30.1	V-E
1poa	2	1tgm	3	96	1.758	0.672	113	2.641	0.74	37.2	V-E
1poa	2	1tgm	4	97	1.658	0.688	113	2.482	0.753	37.2	V-E
1poa	2	1tgm	5	98	1.744	0.687	113	2.481	0.751	37.2	V-E
1poa	2	1zl7	1	108	1.699	0.761	114	1.993	0.794	38.6	V-E
1poa	2	1zl7	2	108	1.571	0.781	114	1.857	0.813	38.6	V-E
1poa	2	1zl7	3	109	1.583	0.786	114	1.932	0.812	38.6	V-E
1poa	2	1zl7	4	109	1.702	0.77	114	2.004	0.798	38.6	V-E
1poa	2	1zl7	5	105	1.486	0.765	114	1.952	0.808	38.6	V-E
1poa	3	1bjj	1	102	1.167	0.774	114	1.991	0.821	39.5	V-E
1poa	3	1bjj	2	105	1.3	0.785	114	1.959	0.821	39.5	V-E
1poa	3	1bjj	3	105	1.27	0.789	114	1.914	0.825	39.5	V-E
1poa	3	1bjj	4	107	1.388	0.788	113	1.829	0.817	39.8	V-E
1poa	3	1bjj	5	103	1.231	0.774	114	1.953	0.82	39.5	V-E
1poa	3	1fe5	1	114	1.193	0.89	117	1.439	0.905	62.4	E-E
1poa	3	1fe5	2	113	1.391	0.857	117	1.626	0.878	62.4	E-E
1poa	3	1fe5	3	113	1.255	0.874	117	1.519	0.893	62.4	E-E
1poa	3	1fe5	4	112	1.356	0.857	117	1.666	0.88	62.4	E-E
1poa	3	1fe5	5	116	1.404	0.884	117	1.497	0.894	62.4	E-E
1poa	3	1gp7	1	111	1.255	0.822	118	1.987	0.848	65.3	E-E
1poa	3	1gp7	2	111	1.196	0.825	118	1.765	0.854	66.1	E-E
1poa	3	1gp7	3	110	1.284	0.808	118	2.101	0.837	65.3	E-E
1poa	3	1gp7	4	110	1.098	0.831	118	1.877	0.86	65.3	E-E
1poa	3	1gp7	5	113	1.196	0.844	118	1.681	0.866	66.1	E-E
1poa	3	1ijl	1	94	1.932	0.62	114	2.939	0.704	39.5	E-E
1poa	3	1ijl	2	94	1.886	0.63	114	2.951	0.706	40.4	E-E
1poa	3	1ijl	3	100	1.894	0.668	114	2.687	0.727	40.4	E-E
1poa	3	1ijl	4	104	2.114	0.666	114	2.735	0.716	39.5	E-E
1poa	3	1ijl	5	94	1.931	0.623	114	2.946	0.702	41.2	E-E
1poa	3	1oz6	1	103	1.55	0.759	111	2.025	0.794	42.3	V-E
1poa	3	1oz6	2	99	1.317	0.752	111	2.211	0.8	42.3	V-E
1poa	3	1oz6	3	102	1.498	0.756	113	2.377	0.796	40.7	V-E
1poa	3	1oz6	4	100	1.534	0.742	112	2.216	0.79	41.1	V-E
1poa	3	1oz6	5	100	1.441	0.749	113	2.468	0.794	41.6	V-E
1poa	3	1poa	1	118	0.781	0.965	118	0.785	0.967	100	E-E
1poa	3	1poa	2	118	0.747	0.97	118	0.752	0.972	100	E-E
1poa	3	1poa	4	118	0.89	0.954	118	0.894	0.957	100	E-E
1poa	3	1poa	5	118	0.782	0.965	118	0.786	0.967	100	E-E
1poa	3	1psj	1	102	1.5	0.729	114	2.167	0.78	40.4	V-E
1poa	3	1psj	2	106	1.39	0.767	114	1.805	0.807	40.4	V-E
1poa	3	1psj	3	105	1.494	0.753	114	2.006	0.794	40.4	V-E
1poa	3	1psj	4	100	1.458	0.718	114	2.241	0.775	40.4	V-E
1poa	3	1psj	5	107	1.771	0.732	114	2.109	0.77	41.2	V-E
1poa	3	1td7	1	117	1.375	0.883	118	1.473	0.892	79.7	E-E
1poa	3	1td7	2	116	1.495	0.86	118	1.632	0.873	79.7	E-E
1poa	3	1td7	3	116	1.361	0.88	118	1.474	0.894	79.7	E-E
1poa	3	1td7	4	117	1.591	0.853	118	1.678	0.864	79.7	E-E
1poa	3	1td7	5	116	1.523	0.862	118	1.729	0.874	79.7	E-E
1poa	3	1tgm	1	105	1.621	0.751	114	2.237	0.79	36.8	V-E
1poa	3	1tgm	2	100	1.967	0.673	114	2.582	0.735	36.8	V-E
1poa	3	1tgm	3	96	1.824	0.662	114	2.715	0.734	36	V-E
1poa	3	1tgm	4	99	1.726	0.696	114	2.492	0.757	36.8	V-E
1poa	3	1tgm	5	102	1.772	0.711	113	2.356	0.761	38.1	V-E
1poa	3	1zl7	1	109	1.654	0.772	114	1.946	0.801	38.6	V-E
1poa	3	1zl7	2	109	1.595	0.782	114	1.877	0.81	38.6	V-E
1poa	3	1zl7	3	111	1.629	0.792	114	1.876	0.812	38.6	V-E
1poa	3	1zl7	4	108	1.613	0.77	114	1.943	0.803	38.6	V-E
1poa	3	1zl7	5	108	1.585	0.776	114	1.907	0.808	38.6	V-E
1poa	4	1bjj	1	105	1.333	0.783	114	2.207	0.814	39.5	V-E
1poa	4	1bjj	2	104	1.367	0.769	114	2.193	0.807	39.5	V-E
1poa	4	1bjj	3	105	1.289	0.786	114	2.143	0.818	39.5	V-E
1poa	4	1bjj	4	106	1.312	0.789	112	1.786	0.818	40.2	V-E
1poa	4	1bjj	5	108	1.291	0.807	113	1.891	0.829	39.8	V-E
1poa	4	1fe5	1	114	1.384	0.87	117	1.578	0.886	62.4	E-E
1poa	4	1fe5	2	112	1.523	0.834	117	1.773	0.86	62.4	E-E
1poa	4	1fe5	3	113	1.379	0.86	117	1.62	0.881	62.4	E-E
1poa	4	1fe5	4	109	1.412	0.827	117	1.849	0.862	62.4	E-E
1poa	4	1fe5	5	113	1.433	0.856	117	1.641	0.879	62.4	E-E
1poa	4	1gp7	1	110	1.422	0.793	118	2.073	0.825	66.1	E-E
1poa	4	1gp7	2	110	1.376	0.796	118	1.987	0.83	66.1	E-E
1poa	4	1gp7	3	109	1.415	0.783	118	2.051	0.821	66.1	E-E
1poa	4	1gp7	4	108	1.237	0.8	118	2.061	0.836	65.3	E-E
1poa	4	1gp7	5	109	1.288	0.801	118	1.985	0.838	66.1	E-E
1poa	4	1ijl	1	90	1.929	0.592	112	2.929	0.682	39.3	E-E
1poa	4	1ijl	2	93	1.994	0.607	112	2.861	0.685	39.3	E-E
1poa	4	1ijl	3	102	2.017	0.667	113	2.668	0.717	38.1	E-E
1poa	4	1ijl	4	95	1.975	0.621	114	2.998	0.696	38.6	E-E
1poa	4	1ijl	5	92	2.042	0.595	113	3.06	0.677	40.7	E-E
1poa	4	1oz6	1	101	1.61	0.732	111	2.304	0.773	42.3	V-E
1poa	4	1oz6	2	96	1.384	0.72	113	2.749	0.774	40.7	V-E
1poa	4	1oz6	3	99	1.548	0.723	111	2.349	0.771	41.4	V-E
1poa	4	1oz6	4	98	1.582	0.717	112	2.478	0.77	41.1	V-E
1poa	4	1oz6	5	98	1.52	0.721	112	2.537	0.772	41.1	V-E
1poa	4	1poa	1	117	0.879	0.948	118	0.988	0.954	100	E-E
1poa	4	1poa	2	117	0.881	0.945	118	0.973	0.952	100	E-E
1poa	4	1poa	3	118	0.89	0.954	118	0.894	0.957	100	E-E
1poa	4	1poa	5	118	0.856	0.959	118	0.86	0.962	100	E-E
1poa	4	1psj	1	101	1.599	0.711	114	2.406	0.764	40.4	V-E
1poa	4	1psj	2	105	1.56	0.741	114	2.05	0.784	40.4	V-E
1poa	4	1psj	3	103	1.504	0.736	114	2.282	0.781	40.4	V-E
1poa	4	1psj	4	101	1.545	0.714	114	2.413	0.766	40.4	V-E
1poa	4	1psj	5	103	1.729	0.709	114	2.249	0.76	40.4	V-E
1poa	4	1td7	1	115	1.444	0.858	118	1.636	0.875	79.7	E-E
1poa	4	1td7	2	115	1.541	0.849	118	1.731	0.865	79.7	E-E
1poa	4	1td7	3	113	1.395	0.852	118	1.722	0.876	79.7	E-E
1poa	4	1td7	4	115	1.643	0.833	118	1.863	0.85	79.7	E-E
1poa	4	1td7	5	113	1.481	0.846	118	1.877	0.867	79.7	E-E
1poa	4	1tgm	1	104	1.613	0.746	113	2.132	0.789	37.2	V-E
1poa	4	1tgm	2	99	2.005	0.657	112	2.65	0.715	38.4	V-E
1poa	4	1tgm	3	93	1.787	0.643	113	2.755	0.722	37.2	V-E
1poa	4	1tgm	4	97	1.709	0.684	113	2.528	0.749	37.2	V-E
1poa	4	1tgm	5	99	1.754	0.691	112	2.39	0.749	38.4	V-E
1poa	4	1zl7	1	107	1.69	0.754	114	2.096	0.788	38.6	V-E
1poa	4	1zl7	2	107	1.618	0.762	114	2.004	0.797	38.6	V-E
1poa	4	1zl7	3	108	1.705	0.762	114	2.083	0.793	38.6	V-E
1poa	4	1zl7	4	108	1.728	0.754	114	2.155	0.786	38.6	V-E
1poa	4	1zl7	5	106	1.661	0.752	114	2.052	0.792	39.5	V-E
1poa	5	1bjj	1	103	1.18	0.784	114	2.083	0.823	39.5	V-E
1poa	5	1bjj	2	104	1.288	0.778	114	2.078	0.816	39.5	V-E
1poa	5	1bjj	3	104	1.215	0.785	114	2.047	0.823	39.5	V-E
1poa	5	1bjj	4	102	1.24	0.767	114	2.169	0.814	39.5	V-E
1poa	5	1bjj	5	104	1.24	0.784	114	2.041	0.823	39.5	V-E
1poa	5	1fe5	1	114	1.18	0.894	117	1.448	0.909	62.4	E-E
1poa	5	1fe5	2	112	1.278	0.863	117	1.58	0.888	62.4	E-E
1poa	5	1fe5	3	113	1.158	0.886	117	1.459	0.905	62.4	E-E
1poa	5	1fe5	4	113	1.341	0.868	117	1.616	0.888	62.4	E-E
1poa	5	1fe5	5	115	1.286	0.892	117	1.418	0.906	62.4	E-E
1poa	5	1gp7	1	112	1.271	0.823	118	1.861	0.849	66.1	E-E
1poa	5	1gp7	2	110	1.193	0.817	118	2.032	0.845	65.3	E-E
1poa	5	1gp7	3	112	1.355	0.814	118	1.844	0.841	66.1	E-E
1poa	5	1gp7	4	110	1.109	0.825	118	1.873	0.858	65.3	E-E
1poa	5	1gp7	5	111	1.194	0.824	118	1.79	0.855	66.1	E-E
1poa	5	1ijl	1	95	1.898	0.632	113	2.895	0.706	38.9	E-E
1poa	5	1ijl	2	94	1.835	0.633	113	2.815	0.71	38.9	E-E
1poa	5	1ijl	3	104	1.871	0.699	114	2.64	0.742	38.6	E-E
1poa	5	1ijl	4	100	1.955	0.663	114	2.819	0.722	38.6	E-E
1poa	5	1ijl	5	91	1.86	0.613	114	3.079	0.699	40.4	E-E
1poa	5	1oz6	1	102	1.523	0.753	111	2.144	0.79	42.3	V-E
1poa	5	1oz6	2	96	1.28	0.734	113	2.632	0.788	40.7	V-E
1poa	5	1oz6	3	103	1.529	0.759	113	2.497	0.793	40.7	V-E
1poa	5	1oz6	4	102	1.65	0.744	113	2.459	0.783	40.7	V-E
1poa	5	1oz6	5	102	1.533	0.752	112	2.395	0.79	41.1	V-E
1poa	5	1poa	1	118	0.933	0.956	118	0.937	0.958	100	E-E
1poa	5	1poa	2	118	0.675	0.972	118	0.68	0.973	100	E-E
1poa	5	1poa	3	118	0.782	0.965	118	0.786	0.967	100	E-E
1poa	5	1poa	4	118	0.856	0.959	118	0.86	0.962	100	E-E
1poa	5	1psj	1	101	1.466	0.727	114	2.285	0.778	40.4	V-E
1poa	5	1psj	2	107	1.426	0.773	114	1.786	0.809	40.4	V-E
1poa	5	1psj	3	104	1.459	0.751	114	2.074	0.795	40.4	V-E
1poa	5	1psj	4	101	1.522	0.719	114	2.294	0.773	40.4	V-E
1poa	5	1psj	5	105	1.668	0.731	114	2.082	0.775	40.4	V-E
1poa	5	1td7	1	117	1.442	0.88	118	1.512	0.889	79.7	E-E
1poa	5	1td7	2	115	1.583	0.845	118	1.731	0.863	79.7	E-E
1poa	5	1td7	3	113	1.368	0.857	118	1.672	0.88	79.7	E-E
1poa	5	1td7	4	115	1.621	0.836	118	1.788	0.854	79.7	E-E
1poa	5	1td7	5	113	1.493	0.847	118	1.825	0.869	79.7	E-E
1poa	5	1tgm	1	105	1.585	0.758	113	2.18	0.793	37.2	V-E
1poa	5	1tgm	2	98	1.975	0.656	114	2.885	0.719	36.8	V-E
1poa	5	1tgm	3	95	1.683	0.671	113	2.629	0.742	37.2	V-E
1poa	5	1tgm	4	102	1.797	0.708	113	2.435	0.756	37.2	V-E
1poa	5	1tgm	5	104	1.822	0.72	112	2.315	0.758	39.3	V-E
1poa	5	1zl7	1	107	1.626	0.762	114	1.947	0.8	38.6	V-E
1poa	5	1zl7	2	108	1.566	0.779	114	1.855	0.811	37.7	V-E
1poa	5	1zl7	3	109	1.539	0.79	114	1.854	0.817	38.6	V-E
1poa	5	1zl7	4	109	1.696	0.771	114	1.991	0.799	38.6	V-E
1poa	5	1zl7	5	108	1.533	0.782	114	1.842	0.814	38.6	V-E
1psj	1	1bjj	1	116	1.614	0.835	122	1.972	0.859	52.5	V-V
1psj	1	1bjj	2	118	1.545	0.854	122	1.741	0.874	51.6	V-V
1psj	1	1bjj	3	117	1.685	0.832	122	1.953	0.854	51.6	V-V
1psj	1	1bjj	4	118	1.678	0.839	122	1.847	0.86	52.5	V-V
1psj	1	1bjj	5	119	1.55	0.863	122	1.705	0.879	51.6	V-V
1psj	1	1fe5	1	105	1.609	0.772	114	2.103	0.812	40.4	V-E
1psj	1	1fe5	2	99	1.53	0.736	114	2.576	0.788	40.4	V-E
1psj	1	1fe5	3	103	1.596	0.76	114	2.371	0.803	40.4	V-E
1psj	1	1fe5	4	102	1.519	0.76	113	2.191	0.805	38.1	V-E
1psj	1	1fe5	5	101	1.531	0.751	114	2.283	0.802	40.4	V-E
1psj	1	1gp7	1	100	1.599	0.702	114	2.41	0.759	36.8	V-E
1psj	1	1gp7	2	99	1.526	0.701	114	2.457	0.759	37.7	V-E
1psj	1	1gp7	3	101	1.711	0.694	114	2.495	0.748	36.8	V-E
1psj	1	1gp7	4	101	1.424	0.73	114	2.236	0.782	37.7	V-E
1psj	1	1gp7	5	98	1.421	0.707	114	2.4	0.768	36.8	V-E
1psj	1	1ijl	1	108	2.003	0.719	122	2.752	0.768	81.1	V-E
1psj	1	1ijl	2	108	1.775	0.745	122	2.465	0.796	81.1	V-E
1psj	1	1ijl	3	115	1.844	0.789	122	2.252	0.817	81.1	V-E
1psj	1	1ijl	4	109	2.032	0.725	121	2.67	0.766	46.3	V-E
1psj	1	1ijl	5	106	2.015	0.705	123	2.981	0.76	81.3	V-E
1psj	1	1oz6	1	115	1.603	0.836	120	2.031	0.858	52.5	V-V
1psj	1	1oz6	2	115	1.644	0.834	120	2.117	0.853	52.5	V-V
1psj	1	1oz6	3	118	1.582	0.862	120	1.705	0.874	52.5	V-V
1psj	1	1oz6	4	116	1.405	0.867	120	1.605	0.887	52.5	V-V
1psj	1	1oz6	5	117	1.629	0.849	120	1.771	0.866	52.5	V-V
1psj	1	1poa	1	103	1.556	0.77	114	2.11	0.816	40.4	V-E
1psj	1	1poa	2	97	1.375	0.74	114	2.357	0.806	40.4	V-E
1psj	1	1poa	3	102	1.5	0.766	114	2.167	0.814	40.4	V-E
1psj	1	1poa	4	101	1.599	0.747	114	2.406	0.797	40.4	V-E
1psj	1	1poa	5	101	1.466	0.764	114	2.285	0.812	40.4	V-E
1psj	1	1psj	2	122	1.053	0.927	124	1.192	0.937	100	V-V
1psj	1	1psj	3	124	0.864	0.957	124	0.868	0.96	100	V-V
1psj	1	1psj	4	124	1.026	0.942	124	1.03	0.945	100	V-V
1psj	1	1psj	5	124	0.986	0.95	124	0.99	0.953	100	V-V
1psj	1	1td7	1	102	2	0.696	115	2.586	0.75	29.6	V-E
1psj	1	1td7	2	99	1.859	0.692	114	2.648	0.747	23.7	V-E
1psj	1	1td7	3	98	1.755	0.698	115	2.72	0.762	29.6	V-E
1psj	1	1td7	4	97	2.017	0.655	115	2.98	0.721	20	V-E
1psj	1	1td7	5	99	1.645	0.717	114	2.627	0.771	29.8	V-E
1psj	1	1tgm	1	117	1.586	0.851	121	1.763	0.872	52.1	V-V
1psj	1	1tgm	2	111	1.955	0.756	121	2.531	0.794	52.1	V-V
1psj	1	1tgm	3	107	1.805	0.75	121	2.618	0.799	52.1	V-V
1psj	1	1tgm	4	109	1.716	0.775	121	2.484	0.816	52.1	V-V
1psj	1	1tgm	5	105	1.655	0.751	121	2.589	0.805	52.1	V-V
1psj	1	1zl7	1	116	1.36	0.862	122	1.746	0.886	68	V-V
1psj	1	1zl7	2	115	1.458	0.843	122	1.907	0.871	67.2	V-V
1psj	1	1zl7	3	116	1.329	0.865	122	1.796	0.888	68	V-V
1psj	1	1zl7	4	118	1.395	0.873	122	1.729	0.89	67.2	V-V
1psj	1	1zl7	5	116	1.297	0.871	122	1.656	0.896	68	V-V
1psj	2	1bjj	1	115	1.379	0.852	122	1.807	0.88	52.5	V-V
1psj	2	1bjj	2	119	1.513	0.868	122	1.662	0.885	51.6	V-V
1psj	2	1bjj	3	116	1.461	0.851	122	1.782	0.877	51.6	V-V
1psj	2	1bjj	4	118	1.582	0.853	122	1.832	0.871	52.5	V-V
1psj	2	1bjj	5	118	1.447	0.868	122	1.677	0.887	51.6	V-V
1psj	2	1fe5	1	110	1.477	0.824	114	1.701	0.847	40.4	V-E
1psj	2	1fe5	2	109	1.666	0.793	114	2.051	0.819	40.4	V-E
1psj	2	1fe5	3	110	1.481	0.824	114	1.883	0.843	40.4	V-E
1psj	2	1fe5	4	109	1.452	0.821	113	1.715	0.843	38.1	V-E
1psj	2	1fe5	5	109	1.501	0.814	114	1.815	0.84	40.4	V-E
1psj	2	1gp7	1	105	1.551	0.74	114	2.159	0.782	37.7	V-E
1psj	2	1gp7	2	107	1.51	0.759	114	2.057	0.793	37.7	V-E
1psj	2	1gp7	3	105	1.608	0.731	114	2.275	0.772	37.7	V-E
1psj	2	1gp7	4	107	1.363	0.774	114	1.981	0.806	37.7	V-E
1psj	2	1gp7	5	106	1.429	0.761	114	2.135	0.795	37.7	V-E
1psj	2	1ijl	1	107	1.919	0.726	123	2.772	0.781	81.3	V-E
1psj	2	1ijl	2	110	1.883	0.751	123	2.603	0.797	81.3	V-E
1psj	2	1ijl	3	116	1.746	0.809	122	2.089	0.833	81.1	V-E
1psj	2	1ijl	4	112	1.964	0.754	122	2.561	0.788	81.1	V-E
1psj	2	1ijl	5	107	1.984	0.719	123	2.799	0.774	81.3	V-E
1psj	2	1oz6	1	117	1.574	0.858	120	1.815	0.873	52.5	V-V
1psj	2	1oz6	2	114	1.528	0.844	120	2.022	0.867	52.5	V-V
1psj	2	1oz6	3	116	1.454	0.864	120	1.739	0.882	52.5	V-V
1psj	2	1oz6	4	119	1.591	0.869	120	1.634	0.88	52.5	V-V
1psj	2	1oz6	5	115	1.459	0.858	120	1.856	0.879	52.5	V-V
1psj	2	1poa	1	106	1.435	0.803	114	1.845	0.84	40.4	V-E
1psj	2	1poa	2	106	1.443	0.801	114	1.8	0.841	40.4	V-E
1psj	2	1poa	3	106	1.39	0.806	114	1.805	0.844	40.4	V-E
1psj	2	1poa	4	105	1.56	0.779	114	2.05	0.818	40.4	V-E
1psj	2	1poa	5	107	1.426	0.813	114	1.786	0.846	40.4	V-E
1psj	2	1psj	1	122	1.053	0.927	124	1.192	0.937	100	V-V
1psj	2	1psj	3	124	1.069	0.946	124	1.073	0.949	100	V-V
1psj	2	1psj	4	122	0.967	0.934	124	1.119	0.944	100	V-V
1psj	2	1psj	5	124	0.948	0.949	124	0.952	0.952	100	V-V
1psj	2	1td7	1	106	1.794	0.749	115	2.152	0.793	29.6	V-E
1psj	2	1td7	2	104	1.823	0.734	115	2.46	0.777	29.6	V-E
1psj	2	1td7	3	104	1.754	0.743	115	2.303	0.79	29.6	V-E
1psj	2	1td7	4	104	1.974	0.707	114	2.452	0.75	29.8	V-E
1psj	2	1td7	5	102	1.621	0.743	114	2.269	0.792	29.8	V-E
1psj	2	1tgm	1	117	1.547	0.856	121	1.8	0.874	52.9	V-V
1psj	2	1tgm	2	112	2.041	0.754	121	2.415	0.792	52.1	V-V
1psj	2	1tgm	3	109	1.832	0.756	121	2.447	0.8	52.9	V-V
1psj	2	1tgm	4	111	1.766	0.784	121	2.339	0.82	52.1	V-V
1psj	2	1tgm	5	108	1.793	0.756	121	2.476	0.803	52.9	V-V
1psj	2	1zl7	1	118	1.156	0.897	122	1.486	0.914	68	V-V
1psj	2	1zl7	2	118	1.298	0.881	122	1.618	0.898	67.2	V-V
1psj	2	1zl7	3	118	1.102	0.904	122	1.51	0.919	68	V-V
1psj	2	1zl7	4	118	1.218	0.892	122	1.554	0.909	67.2	V-V
1psj	2	1zl7	5	120	1.259	0.905	122	1.405	0.916	68	V-V
1psj	3	1bjj	1	116	1.455	0.852	122	1.908	0.874	51.6	V-V
1psj	3	1bjj	2	120	1.586	0.866	122	1.686	0.879	51.6	V-V
1psj	3	1bjj	3	117	1.516	0.852	122	1.84	0.873	51.6	V-V
1psj	3	1bjj	4	118	1.545	0.856	122	1.748	0.875	51.6	V-V
1psj	3	1bjj	5	119	1.421	0.878	122	1.597	0.893	51.6	V-V
1psj	3	1fe5	1	108	1.532	0.804	114	1.909	0.834	40.4	V-E
1psj	3	1fe5	2	106	1.66	0.774	114	2.289	0.807	40.4	V-E
1psj	3	1fe5	3	107	1.498	0.802	114	2.122	0.829	40.4	V-E
1psj	3	1fe5	4	105	1.502	0.787	113	2.054	0.821	38.1	V-E
1psj	3	1fe5	5	108	1.592	0.799	114	2.014	0.826	40.4	V-E
1psj	3	1gp7	1	102	1.591	0.719	114	2.363	0.767	36.8	V-E
1psj	3	1gp7	2	102	1.562	0.717	114	2.286	0.768	38.6	V-E
1psj	3	1gp7	3	101	1.645	0.7	114	2.447	0.753	37.7	V-E
1psj	3	1gp7	4	103	1.405	0.744	114	2.141	0.79	37.7	V-E
1psj	3	1gp7	5	102	1.525	0.726	114	2.292	0.775	36.8	V-E
1psj	3	1ijl	1	105	2.041	0.696	122	2.83	0.755	81.1	V-E
1psj	3	1ijl	2	110	2.017	0.732	123	2.733	0.776	80.5	V-E
1psj	3	1ijl	3	114	1.81	0.788	122	2.269	0.819	81.1	V-E
1psj	3	1ijl	4	104	1.896	0.709	121	2.697	0.768	46.3	V-E
1psj	3	1ijl	5	103	2.038	0.683	123	3.059	0.748	81.3	V-E
1psj	3	1oz6	1	114	1.438	0.849	120	1.959	0.872	52.5	V-V
1psj	3	1oz6	2	114	1.44	0.853	120	2.147	0.872	52.5	V-V
1psj	3	1oz6	3	117	1.459	0.869	120	1.696	0.885	52.5	V-V
1psj	3	1oz6	4	117	1.474	0.868	120	1.66	0.884	52.5	V-V
1psj	3	1oz6	5	116	1.484	0.864	120	1.703	0.883	52.5	V-V
1psj	3	1poa	1	105	1.464	0.791	114	1.961	0.831	40.4	V-E
1psj	3	1poa	2	103	1.538	0.77	114	2.216	0.814	40.4	V-E
1psj	3	1poa	3	105	1.494	0.791	114	2.006	0.83	40.4	V-E
1psj	3	1poa	4	103	1.504	0.773	114	2.282	0.815	40.4	V-E
1psj	3	1poa	5	104	1.459	0.79	114	2.074	0.831	40.4	V-E
1psj	3	1psj	1	124	0.864	0.957	124	0.868	0.96	100	V-V
1psj	3	1psj	2	124	1.069	0.946	124	1.073	0.949	100	V-V
1psj	3	1psj	4	124	0.837	0.961	124	0.841	0.963	100	V-V
1psj	3	1psj	5	123	1.012	0.938	124	1.098	0.944	100	V-V
1psj	3	1td7	1	106	1.927	0.731	115	2.378	0.772	29.6	V-E
1psj	3	1td7	2	97	1.7	0.694	115	2.695	0.76	29.6	V-E
1psj	3	1td7	3	101	1.703	0.725	115	2.569	0.779	29.6	V-E
1psj	3	1td7	4	98	1.903	0.673	115	2.85	0.735	29.6	V-E
1psj	3	1td7	5	100	1.576	0.732	115	2.662	0.783	29.6	V-E
1psj	3	1tgm	1	120	1.65	0.867	121	1.696	0.877	52.9	V-V
1psj	3	1tgm	2	110	2.012	0.741	121	2.578	0.782	52.1	V-V
1psj	3	1tgm	3	110	1.939	0.751	121	2.512	0.792	52.9	V-V
1psj	3	1tgm	4	110	1.68	0.788	121	2.374	0.825	52.1	V-V
1psj	3	1tgm	5	107	1.688	0.763	121	2.527	0.809	52.9	V-V
1psj	3	1zl7	1	116	1.268	0.874	122	1.688	0.898	67.2	V-V
1psj	3	1zl7	2	116	1.369	0.861	122	1.799	0.884	67.2	V-V
1psj	3	1zl7	3	116	1.315	0.869	122	1.723	0.893	67.2	V-V
1psj	3	1zl7	4	118	1.406	0.872	122	1.695	0.89	67.2	V-V
1psj	3	1zl7	5	117	1.3	0.879	122	1.63	0.9	67.2	V-V
1psj	4	1bjj	1	115	1.554	0.831	122	2.088	0.856	52.5	V-V
1psj	4	1bjj	2	117	1.621	0.837	122	1.861	0.861	52.5	V-V
1psj	4	1bjj	3	115	1.463	0.845	122	1.96	0.87	52.5	V-V
1psj	4	1bjj	4	116	1.518	0.846	122	1.869	0.871	52.5	V-V
1psj	4	1bjj	5	115	1.379	0.853	122	1.772	0.882	52.5	V-V
1psj	4	1fe5	1	109	1.762	0.784	114	2.112	0.809	40.4	V-E
1psj	4	1fe5	2	103	1.687	0.747	113	2.427	0.786	27.4	V-E
1psj	4	1fe5	3	107	1.694	0.78	114	2.303	0.808	40.4	V-E
1psj	4	1fe5	4	102	1.515	0.76	113	2.297	0.801	38.1	V-E
1psj	4	1fe5	5	104	1.667	0.758	114	2.222	0.802	40.4	V-E
1psj	4	1gp7	1	99	1.699	0.683	114	2.604	0.742	36.8	V-E
1psj	4	1gp7	2	101	1.722	0.69	114	2.568	0.743	37.7	V-E
1psj	4	1gp7	3	102	1.887	0.677	114	2.688	0.725	37.7	V-E
1psj	4	1gp7	4	104	1.631	0.726	114	2.354	0.768	37.7	V-E
1psj	4	1gp7	5	100	1.561	0.703	114	2.492	0.757	37.7	V-E
1psj	4	1ijl	1	101	2.159	0.655	122	2.992	0.729	81.1	V-E
1psj	4	1ijl	2	105	2.065	0.693	123	2.935	0.753	81.3	V-E
1psj	4	1ijl	3	111	1.893	0.754	122	2.398	0.797	81.1	V-E
1psj	4	1ijl	4	103	2.087	0.676	122	2.948	0.742	81.1	V-E
1psj	4	1ijl	5	98	2.109	0.641	123	3.17	0.726	81.3	V-E
1psj	4	1oz6	1	114	1.653	0.82	120	2.113	0.846	52.5	V-V
1psj	4	1oz6	2	115	1.646	0.835	119	1.972	0.852	52.9	V-V
1psj	4	1oz6	3	116	1.52	0.852	120	1.752	0.872	52.5	V-V
1psj	4	1oz6	4	116	1.624	0.839	120	1.94	0.859	53.3	V-V
1psj	4	1oz6	5	117	1.628	0.849	120	1.777	0.866	52.5	V-V
1psj	4	1poa	1	102	1.537	0.758	114	2.178	0.808	40.4	V-E
1psj	4	1poa	2	99	1.55	0.734	114	2.419	0.792	40.4	V-E
1psj	4	1poa	3	100	1.458	0.754	114	2.241	0.809	40.4	V-E
1psj	4	1poa	4	101	1.545	0.75	114	2.413	0.799	40.4	V-E
1psj	4	1poa	5	101	1.522	0.755	114	2.294	0.807	40.4	V-E
1psj	4	1psj	1	124	1.026	0.942	124	1.03	0.945	100	V-V
1psj	4	1psj	2	122	0.967	0.934	124	1.119	0.944	100	V-V
1psj	4	1psj	3	124	0.837	0.961	124	0.841	0.963	100	V-V
1psj	4	1psj	5	124	1.074	0.942	124	1.078	0.945	100	V-V
1psj	4	1td7	1	102	1.969	0.694	115	2.591	0.749	29.6	V-E
1psj	4	1td7	2	95	1.859	0.661	115	2.871	0.734	29.6	V-E
1psj	4	1td7	3	101	1.847	0.706	115	2.607	0.76	29.6	V-E
1psj	4	1td7	4	95	2.009	0.636	115	3.03	0.71	29.6	V-E
1psj	4	1td7	5	100	1.761	0.708	114	2.616	0.759	29.8	V-E
1psj	4	1tgm	1	116	1.656	0.832	121	1.841	0.858	52.9	V-V
1psj	4	1tgm	2	107	2.153	0.702	121	2.701	0.756	52.1	V-V
1psj	4	1tgm	3	109	2.092	0.723	121	2.689	0.766	52.9	V-V
1psj	4	1tgm	4	109	1.851	0.757	121	2.446	0.802	52.9	V-V
1psj	4	1tgm	5	104	1.792	0.727	121	2.541	0.79	52.9	V-V
1psj	4	1zl7	1	117	1.292	0.879	122	1.721	0.897	68	V-V
1psj	4	1zl7	2	116	1.434	0.853	122	1.899	0.875	68	V-V
1psj	4	1zl7	3	116	1.377	0.86	122	1.887	0.881	68	V-V
1psj	4	1zl7	4	118	1.483	0.864	122	1.827	0.881	68	V-V
1psj	4	1zl7	5	117	1.344	0.874	122	1.694	0.894	68	V-V
1psj	5	1bjj	1	117	1.732	0.826	122	2.033	0.847	52.5	V-V
1psj	5	1bjj	2	120	1.757	0.84	122	1.836	0.854	51.6	V-V
1psj	5	1bjj	3	115	1.701	0.811	122	2.061	0.84	51.6	V-V
1psj	5	1bjj	4	115	1.708	0.814	122	2.026	0.844	52.5	V-V
1psj	5	1bjj	5	116	1.605	0.834	122	1.877	0.862	51.6	V-V
1psj	5	1fe5	1	110	1.773	0.786	114	1.977	0.811	40.4	V-E
1psj	5	1fe5	2	100	1.603	0.731	114	2.446	0.785	40.4	V-E
1psj	5	1fe5	3	109	1.792	0.779	114	2.178	0.804	40.4	V-E
1psj	5	1fe5	4	106	1.641	0.77	113	2.032	0.804	38.1	V-E
1psj	5	1fe5	5	104	1.621	0.759	114	2.164	0.803	40.4	V-E
1psj	5	1gp7	1	104	1.849	0.698	114	2.369	0.747	26.3	V-E
1psj	5	1gp7	2	105	1.804	0.708	114	2.299	0.753	37.7	V-E
1psj	5	1gp7	3	104	1.855	0.697	114	2.377	0.745	36.8	V-E
1psj	5	1gp7	4	107	1.629	0.743	114	2.125	0.78	37.7	V-E
1psj	5	1gp7	5	105	1.685	0.725	114	2.245	0.768	36.8	V-E
1psj	5	1ijl	1	108	2.094	0.71	122	2.78	0.759	81.1	V-E
1psj	5	1ijl	2	109	1.915	0.737	122	2.499	0.788	81.1	V-E
1psj	5	1ijl	3	118	1.919	0.799	122	2.199	0.817	81.1	V-E
1psj	5	1ijl	4	109	2.11	0.714	122	2.802	0.76	81.1	V-E
1psj	5	1ijl	5	104	2.063	0.685	122	2.849	0.749	81.1	V-E
1psj	5	1oz6	1	118	1.686	0.848	120	1.909	0.861	52.5	V-V
1psj	5	1oz6	2	114	1.723	0.817	120	2.212	0.841	52.5	V-V
1psj	5	1oz6	3	117	1.55	0.857	120	1.755	0.872	52.5	V-V
1psj	5	1oz6	4	117	1.544	0.857	120	1.819	0.872	52.5	V-V
1psj	5	1oz6	5	114	1.598	0.829	120	2.057	0.851	52.5	V-V
1psj	5	1poa	1	107	1.704	0.777	114	2.03	0.812	40.4	V-E
1psj	5	1poa	2	106	1.808	0.755	114	2.181	0.793	41.2	V-E
1psj	5	1poa	3	107	1.771	0.769	114	2.109	0.803	41.2	V-E
1psj	5	1poa	4	103	1.729	0.745	114	2.249	0.792	40.4	V-E
1psj	5	1poa	5	105	1.668	0.768	114	2.082	0.809	40.4	V-E
1psj	5	1psj	1	124	0.986	0.95	124	0.99	0.953	100	V-V
1psj	5	1psj	2	124	0.948	0.949	124	0.952	0.952	100	V-V
1psj	5	1psj	3	123	1.012	0.938	124	1.098	0.944	100	V-V
1psj	5	1psj	4	124	1.074	0.942	124	1.078	0.945	100	V-V
1psj	5	1td7	1	103	1.977	0.702	115	2.445	0.756	29.6	V-E
1psj	5	1td7	2	104	2.042	0.702	115	2.645	0.746	29.6	V-E
1psj	5	1td7	3	104	1.998	0.71	115	2.588	0.755	24.3	V-E
1psj	5	1td7	4	99	2.166	0.651	115	2.906	0.712	29.6	V-E
1psj	5	1td7	5	102	1.793	0.72	114	2.477	0.767	29.8	V-E
1psj	5	1tgm	1	116	1.732	0.825	121	1.953	0.85	52.9	V-V
1psj	5	1tgm	2	114	2.178	0.746	121	2.493	0.777	52.9	V-V
1psj	5	1tgm	3	108	1.942	0.736	121	2.5	0.785	52.9	V-V
1psj	5	1tgm	4	108	1.851	0.755	121	2.489	0.802	52.1	V-V
1psj	5	1tgm	5	104	1.74	0.735	121	2.58	0.795	52.9	V-V
1psj	5	1zl7	1	118	1.23	0.89	122	1.595	0.906	68	V-V
1psj	5	1zl7	2	118	1.445	0.866	122	1.792	0.882	67.2	V-V
1psj	5	1zl7	3	118	1.341	0.877	122	1.732	0.893	68	V-V
1psj	5	1zl7	4	118	1.373	0.875	122	1.731	0.891	67.2	V-V
1psj	5	1zl7	5	118	1.234	0.89	122	1.487	0.909	68	V-V
1td7	1	1bjj	1	107	1.665	0.76	115	2.137	0.796	30.4	V-E
1td7	1	1bjj	2	107	1.521	0.776	115	2.025	0.812	30.4	V-E
1td7	1	1bjj	3	108	1.763	0.75	115	2.145	0.786	30.4	V-E
1td7	1	1bjj	4	102	1.849	0.7	115	2.383	0.757	30.4	V-E
1td7	1	1bjj	5	108	1.829	0.743	115	2.173	0.78	30.4	V-E
1td7	1	1fe5	1	112	1.719	0.815	118	2.05	0.841	50.8	E-E
1td7	1	1fe5	2	107	1.692	0.781	118	2.316	0.822	50.8	E-E
1td7	1	1fe5	3	111	1.703	0.809	118	2.069	0.839	50.8	E-E
1td7	1	1fe5	4	107	1.778	0.768	118	2.304	0.814	50.8	E-E
1td7	1	1fe5	5	111	1.625	0.819	118	2.025	0.85	50.8	E-E
1td7	1	1gp7	1	106	1.578	0.747	118	2.346	0.793	55.1	E-E
1td7	1	1gp7	2	107	1.668	0.746	118	2.348	0.789	55.1	E-E
1td7	1	1gp7	3	107	1.697	0.744	118	2.37	0.786	55.1	E-E
1td7	1	1gp7	4	108	1.712	0.745	118	2.311	0.787	55.1	E-E
1td7	1	1gp7	5	108	1.714	0.745	118	2.373	0.785	55.1	E-E
1td7	1	1ijl	1	96	1.967	0.633	115	2.888	0.708	28.7	E-E
1td7	1	1ijl	2	93	1.89	0.624	115	2.889	0.708	28.7	E-E
1td7	1	1ijl	3	102	1.949	0.677	115	2.53	0.737	28.7	E-E
1td7	1	1ijl	4	99	2.018	0.651	115	2.765	0.718	28.7	E-E
1td7	1	1ijl	5	96	2.094	0.62	115	2.942	0.695	28.7	E-E
1td7	1	1oz6	1	100	1.442	0.746	114	2.548	0.792	29.8	V-E
1td7	1	1oz6	2	96	1.45	0.713	114	2.737	0.773	29.8	V-E
1td7	1	1oz6	3	101	1.569	0.741	112	2.134	0.787	30.4	V-E
1td7	1	1oz6	4	100	1.549	0.735	112	2.101	0.787	30.4	V-E
1td7	1	1oz6	5	97	1.476	0.717	113	2.307	0.781	30.1	V-E
1td7	1	1poa	1	117	1.501	0.877	118	1.58	0.886	79.7	E-E
1td7	1	1poa	2	116	1.399	0.882	118	1.53	0.895	79.7	E-E
1td7	1	1poa	3	117	1.375	0.891	118	1.473	0.899	79.7	E-E
1td7	1	1poa	4	115	1.444	0.866	118	1.636	0.882	79.7	E-E
1td7	1	1poa	5	117	1.442	0.887	118	1.512	0.896	79.7	E-E
1td7	1	1psj	1	102	2	0.668	115	2.586	0.726	29.6	V-E
1td7	1	1psj	2	106	1.794	0.719	115	2.152	0.766	29.6	V-E
1td7	1	1psj	3	106	1.927	0.701	115	2.378	0.746	29.6	V-E
1td7	1	1psj	4	102	1.969	0.666	115	2.591	0.724	29.6	V-E
1td7	1	1psj	5	103	1.977	0.674	115	2.445	0.731	29.6	V-E
1td7	1	1td7	2	118	1.355	0.895	119	1.426	0.903	100	E-E
1td7	1	1td7	3	119	1.071	0.937	119	1.075	0.94	100	E-E
1td7	1	1td7	4	118	1.255	0.905	119	1.371	0.913	100	E-E
1td7	1	1td7	5	117	1.149	0.913	119	1.293	0.924	100	E-E
1td7	1	1tgm	1	109	1.932	0.742	115	2.235	0.776	27	V-E
1td7	1	1tgm	2	95	1.914	0.643	115	2.801	0.722	27	V-E
1td7	1	1tgm	3	96	1.658	0.685	115	2.719	0.754	26.1	V-E
1td7	1	1tgm	4	101	1.703	0.709	115	2.471	0.765	27	V-E
1td7	1	1tgm	5	104	1.88	0.712	115	2.456	0.759	27	V-E
1td7	1	1zl7	1	111	2.072	0.732	115	2.244	0.761	27.8	V-E
1td7	1	1zl7	2	106	1.88	0.724	115	2.216	0.77	27	V-E
1td7	1	1zl7	3	108	1.883	0.736	115	2.21	0.773	27	V-E
1td7	1	1zl7	4	108	1.905	0.73	115	2.237	0.767	27.8	V-E
1td7	1	1zl7	5	105	1.809	0.723	115	2.198	0.772	27.8	V-E
1td7	2	1bjj	1	107	1.682	0.757	115	2.104	0.794	30.4	V-E
1td7	2	1bjj	2	106	1.565	0.763	115	2.053	0.804	30.4	V-E
1td7	2	1bjj	3	106	1.8	0.731	115	2.219	0.775	30.4	V-E
1td7	2	1bjj	4	102	1.826	0.698	115	2.408	0.755	30.4	V-E
1td7	2	1bjj	5	106	1.808	0.731	115	2.241	0.774	30.4	V-E
1td7	2	1fe5	1	110	1.775	0.794	118	2.208	0.826	50.8	E-E
1td7	2	1fe5	2	106	1.688	0.775	118	2.296	0.821	50.8	E-E
1td7	2	1fe5	3	108	1.746	0.783	118	2.205	0.824	50.8	E-E
1td7	2	1fe5	4	103	1.612	0.761	118	2.512	0.813	50.8	E-E
1td7	2	1fe5	5	107	1.728	0.777	118	2.304	0.821	50.8	E-E
1td7	2	1gp7	1	106	1.583	0.748	118	2.313	0.795	54.2	E-E
1td7	2	1gp7	2	109	1.64	0.766	118	2.217	0.803	54.2	E-E
1td7	2	1gp7	3	107	1.484	0.766	118	2.199	0.808	55.1	E-E
1td7	2	1gp7	4	107	1.664	0.744	118	2.308	0.788	54.2	E-E
1td7	2	1gp7	5	106	1.551	0.752	118	2.352	0.797	54.2	E-E
1td7	2	1ijl	1	96	1.795	0.65	115	2.901	0.724	27.8	E-E
1td7	2	1ijl	2	98	1.875	0.656	115	2.937	0.72	27.8	E-E
1td7	2	1ijl	3	104	1.889	0.693	115	2.607	0.74	27	E-E
1td7	2	1ijl	4	97	1.728	0.665	115	2.657	0.739	29.6	E-E
1td7	2	1ijl	5	98	1.926	0.653	115	2.913	0.716	29.6	E-E
1td7	2	1oz6	1	105	1.663	0.761	112	2.248	0.789	30.4	V-E
1td7	2	1oz6	2	102	1.595	0.744	112	2.314	0.784	30.4	V-E
1td7	2	1oz6	3	104	1.625	0.755	111	2.087	0.785	30.6	V-E
1td7	2	1oz6	4	102	1.647	0.737	113	2.411	0.779	30.1	V-E
1td7	2	1oz6	5	103	1.586	0.75	112	2.36	0.784	30.4	V-E
1td7	2	1poa	1	117	1.536	0.87	118	1.621	0.879	79.7	E-E
1td7	2	1poa	2	115	1.421	0.872	118	1.616	0.887	79.7	E-E
1td7	2	1poa	3	116	1.495	0.867	118	1.632	0.88	79.7	E-E
1td7	2	1poa	4	115	1.541	0.856	118	1.731	0.872	79.7	E-E
1td7	2	1poa	5	115	1.583	0.852	118	1.731	0.869	79.7	E-E
1td7	2	1psj	1	99	1.859	0.664	114	2.648	0.722	29.8	V-E
1td7	2	1psj	2	104	1.823	0.705	115	2.46	0.751	29.6	V-E
1td7	2	1psj	3	97	1.7	0.666	115	2.695	0.735	29.6	V-E
1td7	2	1psj	4	95	1.859	0.634	115	2.871	0.71	29.6	V-E
1td7	2	1psj	5	104	2.042	0.673	115	2.645	0.722	29.6	V-E
1td7	2	1td7	1	118	1.355	0.895	119	1.426	0.903	100	E-E
1td7	2	1td7	3	118	1.229	0.907	119	1.334	0.915	100	E-E
1td7	2	1td7	4	119	1.176	0.925	119	1.181	0.929	100	E-E
1td7	2	1td7	5	117	1.284	0.896	119	1.408	0.908	100	E-E
1td7	2	1tgm	1	105	1.783	0.728	115	2.399	0.772	27	V-E
1td7	2	1tgm	2	104	1.881	0.71	115	2.562	0.757	27	V-E
1td7	2	1tgm	3	99	1.715	0.695	115	2.624	0.758	27	V-E
1td7	2	1tgm	4	103	1.802	0.713	115	2.507	0.763	27	V-E
1td7	2	1tgm	5	108	1.926	0.731	115	2.403	0.765	27	V-E
1td7	2	1zl7	1	105	1.885	0.711	115	2.404	0.756	27.8	V-E
1td7	2	1zl7	2	106	1.882	0.719	115	2.37	0.76	27.8	V-E
1td7	2	1zl7	3	108	1.989	0.72	115	2.338	0.757	27	V-E
1td7	2	1zl7	4	108	1.921	0.728	115	2.281	0.764	27	V-E
1td7	2	1zl7	5	104	1.754	0.724	115	2.347	0.77	27	V-E
1td7	3	1bjj	1	108	1.505	0.783	114	1.932	0.812	29.8	V-E
1td7	3	1bjj	2	105	1.364	0.777	115	2.022	0.819	30.4	V-E
1td7	3	1bjj	3	110	1.665	0.776	114	1.983	0.799	29.8	V-E
1td7	3	1bjj	4	105	1.643	0.742	114	2.227	0.781	29.8	V-E
1td7	3	1bjj	5	105	1.581	0.751	114	2.099	0.791	29.8	V-E
1td7	3	1fe5	1	108	1.593	0.801	118	2.056	0.843	50.8	E-E
1td7	3	1fe5	2	108	1.699	0.787	118	2.276	0.825	50.8	E-E
1td7	3	1fe5	3	111	1.697	0.81	118	2.072	0.839	50.8	E-E
1td7	3	1fe5	4	104	1.589	0.773	118	2.365	0.824	50.8	E-E
1td7	3	1fe5	5	109	1.658	0.798	118	2.1	0.836	50.8	E-E
1td7	3	1gp7	1	103	1.373	0.75	118	2.348	0.805	54.2	E-E
1td7	3	1gp7	2	106	1.591	0.752	118	2.303	0.799	54.2	E-E
1td7	3	1gp7	3	104	1.43	0.752	118	2.344	0.803	54.2	E-E
1td7	3	1gp7	4	107	1.573	0.76	118	2.266	0.802	54.2	E-E
1td7	3	1gp7	5	106	1.553	0.754	118	2.342	0.8	54.2	E-E
1td7	3	1ijl	1	93	1.848	0.626	115	2.87	0.715	28.7	E-E
1td7	3	1ijl	2	92	1.68	0.643	115	3.109	0.717	26.1	E-E
1td7	3	1ijl	3	98	1.769	0.673	115	2.637	0.742	28.7	E-E
1td7	3	1ijl	4	97	1.891	0.656	115	2.689	0.729	28.7	E-E
1td7	3	1ijl	5	91	1.849	0.62	115	2.888	0.71	28.7	E-E
1td7	3	1oz6	1	98	1.277	0.746	112	2.053	0.803	30.4	V-E
1td7	3	1oz6	2	99	1.381	0.742	111	2.255	0.787	30.6	V-E
1td7	3	1oz6	3	104	1.605	0.761	113	2.401	0.795	30.1	V-E
1td7	3	1oz6	4	99	1.414	0.74	111	2.071	0.791	30.6	V-E
1td7	3	1oz6	5	100	1.534	0.737	111	2.142	0.783	30.6	V-E
1td7	3	1poa	1	116	1.455	0.878	118	1.564	0.891	79.7	E-E
1td7	3	1poa	2	115	1.335	0.886	118	1.582	0.9	79.7	E-E
1td7	3	1poa	3	116	1.361	0.888	118	1.474	0.9	79.7	E-E
1td7	3	1poa	4	113	1.395	0.86	118	1.722	0.882	79.7	E-E
1td7	3	1poa	5	113	1.368	0.864	118	1.672	0.887	79.7	E-E
1td7	3	1psj	1	98	1.755	0.67	115	2.72	0.736	29.6	V-E
1td7	3	1psj	2	104	1.754	0.713	115	2.303	0.763	29.6	V-E
1td7	3	1psj	3	101	1.703	0.696	115	2.569	0.752	29.6	V-E
1td7	3	1psj	4	101	1.847	0.678	115	2.607	0.735	29.6	V-E
1td7	3	1psj	5	104	1.998	0.681	115	2.588	0.73	29.6	V-E
1td7	3	1td7	1	119	1.071	0.937	119	1.075	0.94	100	E-E
1td7	3	1td7	2	118	1.229	0.907	119	1.334	0.915	100	E-E
1td7	3	1td7	4	118	1.135	0.922	119	1.228	0.929	100	E-E
1td7	3	1td7	5	119	0.995	0.944	119	0.999	0.948	100	E-E
1td7	3	1tgm	1	105	1.851	0.723	115	2.372	0.77	27	V-E
1td7	3	1tgm	2	96	1.81	0.669	115	2.561	0.747	27	V-E
1td7	3	1tgm	3	97	1.774	0.677	114	2.546	0.745	27.2	V-E
1td7	3	1tgm	4	103	1.8	0.714	115	2.382	0.766	27	V-E
1td7	3	1tgm	5	96	1.666	0.68	115	2.479	0.758	27	V-E
1td7	3	1zl7	1	103	1.802	0.708	115	2.375	0.761	27.8	V-E
1td7	3	1zl7	2	106	1.881	0.723	115	2.331	0.766	27.8	V-E
1td7	3	1zl7	3	104	1.819	0.718	115	2.375	0.767	27.8	V-E
1td7	3	1zl7	4	106	1.869	0.723	115	2.311	0.766	27.8	V-E
1td7	3	1zl7	5	105	1.82	0.725	115	2.397	0.767	27	V-E
1td7	4	1bjj	1	109	1.721	0.76	114	2.034	0.787	29.8	V-E
1td7	4	1bjj	2	108	1.678	0.758	115	2.151	0.792	30.4	V-E
1td7	4	1bjj	3	109	1.834	0.742	114	2.108	0.773	30.7	V-E
1td7	4	1bjj	4	106	1.95	0.709	114	2.36	0.748	30.7	V-E
1td7	4	1bjj	5	107	1.824	0.729	114	2.182	0.768	30.7	V-E
1td7	4	1fe5	1	111	1.751	0.8	118	2.178	0.828	50.8	E-E
1td7	4	1fe5	2	110	1.81	0.783	118	2.276	0.817	50.8	E-E
1td7	4	1fe5	3	111	1.796	0.793	118	2.166	0.823	50.8	E-E
1td7	4	1fe5	4	106	1.773	0.759	118	2.442	0.806	50.8	E-E
1td7	4	1fe5	5	112	1.813	0.796	118	2.207	0.823	50.8	E-E
1td7	4	1gp7	1	108	1.627	0.754	118	2.346	0.793	14.4	E-E
1td7	4	1gp7	2	110	1.672	0.765	118	2.218	0.8	55.1	E-E
1td7	4	1gp7	3	108	1.604	0.762	118	2.3	0.8	54.2	E-E
1td7	4	1gp7	4	109	1.811	0.735	118	2.364	0.777	54.2	E-E
1td7	4	1gp7	5	108	1.721	0.742	118	2.432	0.783	54.2	E-E
1td7	4	1ijl	1	96	1.982	0.626	115	2.903	0.705	27.8	E-E
1td7	4	1ijl	2	96	2.014	0.627	115	2.939	0.701	28.7	E-E
1td7	4	1ijl	3	103	2.026	0.671	115	2.64	0.727	27.8	E-E
1td7	4	1ijl	4	105	2.077	0.68	115	2.689	0.728	27.8	E-E
1td7	4	1ijl	5	98	2.123	0.628	115	2.892	0.7	27.8	E-E
1td7	4	1oz6	1	100	1.66	0.717	113	2.458	0.767	30.1	V-E
1td7	4	1oz6	2	101	1.67	0.721	111	2.255	0.765	30.6	V-E
1td7	4	1oz6	3	102	1.837	0.713	111	2.273	0.755	30.6	V-E
1td7	4	1oz6	4	101	1.807	0.704	111	2.267	0.75	30.6	V-E
1td7	4	1oz6	5	99	1.728	0.7	111	2.315	0.753	30.6	V-E
1td7	4	1poa	1	117	1.714	0.846	118	1.791	0.856	79.7	E-E
1td7	4	1poa	2	115	1.481	0.859	118	1.704	0.875	79.7	E-E
1td7	4	1poa	3	117	1.591	0.861	118	1.678	0.87	79.7	E-E
1td7	4	1poa	4	115	1.643	0.84	118	1.863	0.856	79.7	E-E
1td7	4	1poa	5	115	1.621	0.843	118	1.788	0.86	79.7	E-E
1td7	4	1psj	1	97	2.017	0.629	115	2.98	0.698	29.6	V-E
1td7	4	1psj	2	104	1.974	0.678	114	2.452	0.726	29.8	V-E
1td7	4	1psj	3	98	1.903	0.646	115	2.85	0.712	29.6	V-E
1td7	4	1psj	4	95	2.009	0.611	115	3.03	0.688	29.6	V-E
1td7	4	1psj	5	99	2.166	0.624	115	2.906	0.69	29.6	V-E
1td7	4	1td7	1	118	1.255	0.905	119	1.371	0.913	100	E-E
1td7	4	1td7	2	119	1.176	0.925	119	1.181	0.929	100	E-E
1td7	4	1td7	3	118	1.135	0.922	119	1.228	0.929	100	E-E
1td7	4	1td7	5	119	1.437	0.893	119	1.442	0.898	100	E-E
1td7	4	1tgm	1	105	2.123	0.684	114	2.414	0.734	27.2	V-E
1td7	4	1tgm	2	99	2	0.665	115	2.664	0.732	27	V-E
1td7	4	1tgm	3	99	1.893	0.676	114	2.521	0.74	27.2	V-E
1td7	4	1tgm	4	105	2.099	0.685	115	2.572	0.733	27	V-E
1td7	4	1tgm	5	101	1.905	0.686	115	2.58	0.745	27	V-E
1td7	4	1zl7	1	106	2.125	0.685	115	2.551	0.73	27.8	V-E
1td7	4	1zl7	2	107	2.073	0.7	115	2.503	0.74	27.8	V-E
1td7	4	1zl7	3	106	2.049	0.696	115	2.487	0.74	27	V-E
1td7	4	1zl7	4	105	2.055	0.69	115	2.522	0.738	27.8	V-E
1td7	4	1zl7	5	105	2.088	0.686	115	2.584	0.732	27.8	V-E
1td7	5	1bjj	1	99	1.423	0.728	115	2.44	0.787	29.6	V-E
1td7	5	1bjj	2	100	1.403	0.737	115	2.293	0.796	29.6	V-E
1td7	5	1bjj	3	101	1.694	0.712	115	2.445	0.769	28.7	V-E
1td7	5	1bjj	4	100	1.74	0.699	115	2.665	0.754	30.4	V-E
1td7	5	1bjj	5	102	1.668	0.723	115	2.497	0.772	30.4	V-E
1td7	5	1fe5	1	107	1.61	0.793	118	2.282	0.833	50.8	E-E
1td7	5	1fe5	2	103	1.581	0.763	118	2.522	0.817	50.8	E-E
1td7	5	1fe5	3	109	1.765	0.788	118	2.305	0.822	50.8	E-E
1td7	5	1fe5	4	102	1.607	0.755	118	2.701	0.806	50.8	E-E
1td7	5	1fe5	5	105	1.571	0.784	118	2.302	0.833	50.8	E-E
1td7	5	1gp7	1	101	1.534	0.722	118	2.65	0.779	54.2	E-E
1td7	5	1gp7	2	105	1.596	0.745	118	2.472	0.79	55.1	E-E
1td7	5	1gp7	3	103	1.502	0.737	118	2.543	0.788	55.1	E-E
1td7	5	1gp7	4	102	1.508	0.731	118	2.506	0.787	54.2	E-E
1td7	5	1gp7	5	103	1.609	0.728	118	2.591	0.78	54.2	E-E
1td7	5	1ijl	1	95	1.804	0.647	114	2.837	0.718	28.9	E-E
1td7	5	1ijl	2	91	1.652	0.639	115	3.045	0.721	28.7	E-E
1td7	5	1ijl	3	99	1.791	0.678	115	2.712	0.742	28.7	E-E
1td7	5	1ijl	4	98	1.875	0.662	114	2.712	0.725	28.1	E-E
1td7	5	1ijl	5	94	1.852	0.635	114	2.887	0.71	28.1	E-E
1td7	5	1oz6	1	99	1.388	0.745	112	2.236	0.794	30.4	V-E
1td7	5	1oz6	2	102	1.621	0.744	112	2.327	0.783	30.4	V-E
1td7	5	1oz6	3	100	1.528	0.739	110	2.035	0.782	30.9	V-E
1td7	5	1oz6	4	100	1.577	0.73	110	2.096	0.773	30.9	V-E
1td7	5	1oz6	5	101	1.567	0.74	111	2.271	0.779	30.6	V-E
1td7	5	1poa	1	114	1.443	0.865	118	1.774	0.883	79.7	E-E
1td7	5	1poa	2	114	1.482	0.864	118	1.845	0.88	79.7	E-E
1td7	5	1poa	3	116	1.523	0.87	118	1.729	0.881	79.7	E-E
1td7	5	1poa	4	113	1.481	0.853	118	1.877	0.874	79.7	E-E
1td7	5	1poa	5	113	1.493	0.854	118	1.825	0.875	79.7	E-E
1td7	5	1psj	1	99	1.645	0.688	114	2.627	0.745	29.8	V-E
1td7	5	1psj	2	102	1.621	0.714	114	2.269	0.765	29.8	V-E
1td7	5	1psj	3	100	1.576	0.702	115	2.662	0.756	29.6	V-E
1td7	5	1psj	4	100	1.761	0.68	114	2.616	0.734	27.2	V-E
1td7	5	1psj	5	102	1.793	0.691	114	2.477	0.741	29.8	V-E
1td7	5	1td7	1	117	1.149	0.913	119	1.293	0.924	100	E-E
1td7	5	1td7	2	117	1.284	0.896	119	1.408	0.908	100	E-E
1td7	5	1td7	3	119	0.995	0.944	119	0.999	0.948	100	E-E
1td7	5	1td7	4	119	1.437	0.893	119	1.442	0.898	100	E-E
1td7	5	1tgm	1	104	1.62	0.746	114	2.211	0.788	27.2	V-E
1td7	5	1tgm	2	98	1.725	0.691	114	2.511	0.754	27.2	V-E
1td7	5	1tgm	3	96	1.664	0.687	114	2.592	0.755	27.2	V-E
1td7	5	1tgm	4	102	1.556	0.738	115	2.356	0.789	27	V-E
1td7	5	1tgm	5	102	1.68	0.723	115	2.353	0.778	27	V-E
1td7	5	1zl7	1	103	1.873	0.703	115	2.632	0.75	27.8	V-E
1td7	5	1zl7	2	105	1.885	0.716	115	2.562	0.756	27.8	V-E
1td7	5	1zl7	3	102	1.83	0.701	115	2.627	0.753	27	V-E
1td7	5	1zl7	4	103	1.804	0.71	115	2.531	0.76	27.8	V-E
1td7	5	1zl7	5	105	1.898	0.717	115	2.632	0.755	27.8	V-E
1tgm	1	1bjj	1	119	1.601	0.856	121	1.693	0.87	63.6	V-V
1tgm	1	1bjj	2	118	1.649	0.843	121	1.779	0.861	63.6	V-V
1tgm	1	1bjj	3	119	1.634	0.849	121	1.735	0.863	63.6	V-V
1tgm	1	1bjj	4	118	1.567	0.85	121	1.705	0.868	63.6	V-V
1tgm	1	1bjj	5	118	1.43	0.867	121	1.589	0.884	63.6	V-V
1tgm	1	1fe5	1	100	1.515	0.745	114	2.293	0.8	37.7	V-E
1tgm	1	1fe5	2	99	1.598	0.725	114	2.372	0.787	36.8	V-E
1tgm	1	1fe5	3	102	1.593	0.753	114	2.362	0.799	36.8	V-E
1tgm	1	1fe5	4	100	1.542	0.743	114	2.365	0.797	37.7	V-E
1tgm	1	1fe5	5	100	1.432	0.756	114	2.231	0.812	36.8	V-E
1tgm	1	1gp7	1	100	1.681	0.692	113	2.461	0.747	37.2	V-E
1tgm	1	1gp7	2	101	1.569	0.713	114	2.541	0.762	36.8	V-E
1tgm	1	1gp7	3	100	1.724	0.689	114	2.7	0.743	36.8	V-E
1tgm	1	1gp7	4	101	1.501	0.719	114	2.508	0.766	37.7	V-E
1tgm	1	1gp7	5	100	1.551	0.704	114	2.562	0.757	36.8	V-E
1tgm	1	1ijl	1	109	2.047	0.72	121	2.763	0.765	49.6	V-E
1tgm	1	1ijl	2	111	1.984	0.739	121	2.566	0.779	52.9	V-E
1tgm	1	1ijl	3	115	1.782	0.79	120	2.089	0.816	53.3	V-E
1tgm	1	1ijl	4	107	1.929	0.721	120	2.653	0.77	52.5	V-E
1tgm	1	1ijl	5	106	2.049	0.701	121	2.86	0.755	52.1	V-E
1tgm	1	1oz6	1	114	1.852	0.797	120	2.125	0.827	55	V-V
1tgm	1	1oz6	2	110	1.702	0.788	120	2.185	0.831	55.8	V-V
1tgm	1	1oz6	3	114	1.704	0.817	119	1.894	0.844	56.3	V-V
1tgm	1	1oz6	4	115	1.805	0.812	119	1.959	0.836	57.1	V-V
1tgm	1	1oz6	5	117	1.716	0.839	119	1.784	0.855	57.1	V-V
1tgm	1	1poa	1	106	1.577	0.786	114	2.114	0.821	36.8	V-E
1tgm	1	1poa	2	104	1.627	0.762	113	2.252	0.8	37.2	V-E
1tgm	1	1poa	3	105	1.621	0.77	114	2.237	0.807	36.8	V-E
1tgm	1	1poa	4	104	1.613	0.765	113	2.132	0.806	37.2	V-E
1tgm	1	1poa	5	105	1.585	0.777	113	2.18	0.81	37.2	V-E
1tgm	1	1psj	1	117	1.586	0.831	121	1.763	0.853	52.1	V-V
1tgm	1	1psj	2	117	1.547	0.835	121	1.8	0.856	52.9	V-V
1tgm	1	1psj	3	120	1.65	0.846	121	1.696	0.858	52.9	V-V
1tgm	1	1psj	4	116	1.656	0.812	121	1.841	0.84	52.9	V-V
1tgm	1	1psj	5	116	1.732	0.805	121	1.953	0.832	52.9	V-V
1tgm	1	1td7	1	109	1.932	0.755	115	2.235	0.787	27	V-E
1tgm	1	1td7	2	105	1.783	0.741	115	2.399	0.783	27	V-E
1tgm	1	1td7	3	105	1.851	0.735	115	2.372	0.78	27	V-E
1tgm	1	1td7	4	105	2.123	0.696	114	2.414	0.743	27.2	V-E
[truncated: 451 more rows]

## Sheet: Table S3
Ligand INCHI Key	Ligand Name	Percent Ligand Inhibition
BHLXTPHDSZUFHR-UHFFFAOYSA-N	Varespladib	100.46
PXRCDPVYRPKGGI-MRXNPFEDSA-N	AZD2716	100
OPWQYOUZRHDKBR-UHFFFAOYSA-N	LY 311727	99.27
DTGKSKDOIYIVQL-SHTILUHOSA-N	D-Borneol	99.24
VJYDOJXJUCJUHL-UHFFFAOYSA-N	Varespladib methyl	98.72
LRBQNJMCXXYXIU-NRMVVENXSA-N	Tannic Acid	98.3
REUKAAAAEHWGGM-UHFFFAOYSA-N	ROC-0929	91.7
DTGLZDAWLRGWQN-UHFFFAOYSA-N	Prasugrel	89.92
QBKSWRVVCFFDOT-UHFFFAOYSA-N	Gossypol	87.39
YMGFTDKNIWPMGF-UCPJVGPRSA-N	Salvianolic acid	87.11
ZJVUMAFASBFUBG-OGJBWQGYSA-N	Punicalagin	83.82
KWLUIYFCMHKLKY-NDEPHWFRSA-N	sPLA2 inhibitor 1	78.8
OVSQVDMCBVZWGM-DTGCRPNFSA-N	Hyperoside	75.01
UKKRUIXIDCWALA-QFIPXVFZSA-N	Valecobulin	74.4
RWEVIPRMPFNTLO-UHFFFAOYSA-N	AZD8330	71.09
REFJWTPEDVJJIY-UHFFFAOYSA-N	Quercetin	69.85
FXNFHKRTJBSTCS-UHFFFAOYSA-N	Baicalein	69.09
GNHHCBSBCDGWND-KRWDZBQOSA-N	Vicagrel	68.44
IPWKIXLWTCNBKN-UHFFFAOYSA-N	Ornidazole	68.06
ZVGNESXIJDCBKN-DEIWUYIYSA-N	Fidaxomicin	67.81
YOZNUFWCRFCGIH-UHFFFAOYSA-K	Hydroxocobalamin	67.46
UAXHPOBBKRWJGA-ZDUSSCGKSA-N	SAR-260301	65.83
ZDZOTLJHXYCWBA-VCVYQWHSSA-N	Docetaxel	65.04
QKYBZJLEMOZFFU-UHFFFAOYSA-N	Ansofaxine	64.58
HRNLUBSXIHFDHP-UHFFFAOYSA-N	Mocetinostat	63.23
QAGYKUNXZHXKMR-HKWSIXNMSA-N	Nelfinavir	63.23
HNSDLXPSAYFUHK-UHFFFAOYSA-N	Docusate	62.51
RYBLECYFLJXEJX-UHFFFAOYSA-N	Glumetinib	62.32
XCIGZBVOUQVIPI-UHFFFAOYSA-N	Lanraplenib	62.02
HSKAZIJJKRAJAV-KOEQRZSOSA-N	Apilimod	61.59
ZGXJTSGNIOSYLO-UHFFFAOYSA-N	5-Aminolevulinic acid	61.11
WDBNGXLHMZSUEI-UHFFFAOYSA-N	MK-4074	60.83
SUDAHWBOROXANE-SECBINFHSA-N	PD0325901	60.7
BTVYFIMKUHNOBZ-ODRIEIDWSA-N	Rifamycin S	60.21
MRWFZSLZNUJVQW-DEOSSOPVSA-N	Saroglitazar	60.21
UCHDWCPVSPXUMX-TZIWLTJVSA-N	Montelukast	60.05
KJAAPZIFCQQQKX-NDEPHWFRSA-N	GDC-0927	59.82
XHEFDIBZLJXQHF-UHFFFAOYSA-N	Fisetin	59.09
ZQDWXGKKHFNSQK-UHFFFAOYSA-N	Hydroxyzine	59
UXZFQZANDVDGMM-UHFFFAOYSA-N	Diiodohydroxyquinoline	58.81
ALWKGYPQUAPLQC-UHFFFAOYSA-N	Neostigmine	58.7
WJEOLQLKVOPQFV-UHFFFAOYSA-N	Masitinib	58.7
AVOLMBLBETYQHX-UHFFFAOYSA-N	Ethacrynic acid	58.39
DFQGDHBGRSTTHX-UHFFFAOYSA-N	Fiboflapon	58.03
DCOPUUMXTXDBNB-UHFFFAOYSA-N	Diclofenac	57.99
YEZNLOUZAIOMLT-UHFFFAOYSA-N	Tolfenamic Acid	57.49
GBLBJPZSROAGMF-SIYOEGHHSA-N	Pralsetinib	57.44
MBUVEWMHONZEQD-UHFFFAOYSA-N	Azelastine	57.18
FGTCROZDHDSNIO-UHFFFAOYSA-N	OSI-930	57.07
HGVVOUNEGQIPMS-UHFFFAOYSA-N	Proanthocyanidins	56.41
KVCQTKNUUQOELD-UHFFFAOYSA-N	Belvarafenib	56.32
UPNUIXSCZBYVBB-JVFUWBCBSA-N	Alvimopan	56.28
VJVDLRVFJTVWEO-QFIPXVFZSA-N	LY2922470	56.07
GQYIWUVLTXOXAJ-UHFFFAOYSA-N	Lomustine	55.68
SNHCRNMVYDHVDT-UHFFFAOYSA-N	Verubulin	55.66
PHWXUGHIIBDVKD-UHFFFAOYSA-N	Sitaxsentan	55.07
YVPGZQLRPAGKLA-UHFFFAOYSA-N	N6022	55.07
JAZBEHYOTPTENJ-JLNKQSITSA-N	Eicosapentaenoic Acid	55
WTDWVLJJJOTABN-UHFFFAOYSA-N	Nesbuvir	55
XGZZHZMWIXFATA-UEZBDDGYSA-N	Nalfurafine	54.77
ZKRWPAYTJMRKLJ-BTYIYWSLSA-N	GSK598809	54.77
GULSIMHVQYBADX-FQEVSTJZSA-N	Cintirorgon	54.69
FTVWIRXFELQLPI-CYBMUJFWSA-N	Naringenin	54.32
FBOUYBDGKBSUES-VXKWHMMOSA-N	Solifenacin	54.17
KURQKNMKCGYWRJ-HNNXBMFYSA-N	CPI-444	54.17
QQLKULDARVNMAL-UHFFFAOYSA-N	Icotinib	54.08
QFCXANHHBCGMAS-UHFFFAOYSA-N	Telatinib	53.86
IIRWNGPLJQXWFJ-KRWDZBQOSA-N	AT13148	53.57
ZKHFYORNAYYOTM-UHFFFAOYSA-N	TPI-1	53.57
COSPVUFTLGQDQL-UHFFFAOYSA-N	Nelotanserin	53.56
RNIADBXQDMCFEN-IWVLMIASSA-N	Meclocycline	53.56
RUOLFWZIFNQQGH-DEOSSOPVSA-N	Fedovapagon	53.56
WHUUTDBJXJRKMK-VKHMYHEASA-N	(S)-Glutamic acid	53.27
GYCPCOJTCINIFZ-OXJNMPFZSA-N	AVN-944	53.26
ZSBXGIUJOOQZMP-BHPKHCPMSA-N	Sophoridine	53.26
YKRGDOXKVOZESV-WRJNSLSBSA-N	Paeoniflorin	53.21
BAZRWWGASYWYGB-SNVBAGLBSA-N	GDC-0575	53.07
DFYRUELUNQRZTB-UHFFFAOYSA-N	Apocynin	53.07
JZRWCGZRTZMZEH-UHFFFAOYSA-N	Thiamine	52.35
VRYALKFFQXWPIH-HCWXCVPCSA-N	2-Deoxy-D-glucose	52.32
KXGCNMMJRFDFNR-AWSUJWHHSA-N	Linaclotide	52.25
ASOADIZOVZTJSR-UHFFFAOYSA-N	Opicapone	52.18
BCFGMOOMADDAQU-UHFFFAOYSA-N	Lapatinib	52.05
MAEIEVLCKWDQJH-UHFFFAOYSA-N	Bumetanide	52.05
YTFHCXIPDIHOIA-DHZHZOJOSA-N	Palovarotene	52.05
RUZYUOTYCVRMRZ-UHFFFAOYSA-N	Doxazosin	52.04
LZLBRISQTJVZNP-UHFFFAOYSA-N	GSK2981278	51.95
VOXZDWNPVJITMN-ZBRFXRBCSA-N	Estradiol	51.12
KPQQGHGDBBJGFA-QNGWXLTQSA-N	MK-8353	51.06
MNIPYSSQXLZQLJ-UHFFFAOYSA-N	Aceclofenac	51
LBWQSAZEYIZZCE-SNVBAGLBSA-N	Pexacerfont	50.86
FPVKHBSQESCIEP-JQCXWYLXSA-N	Pentostatin	50.84
JBFNEVNUGGFPBQ-DDMCRLCFSA-N	SPR741	50.81
QUQGQIASFYWKAB-UHFFFAOYSA-N	Alofanib	50.81
YEAHTLOYHVWAKW-UHFFFAOYSA-N	Palomid 529	50.56
DJQOOSBJCLSSEY-UHFFFAOYSA-N	Acipimox	50.54
PHVGLTMQBUFIQQ-UHFFFAOYSA-N	Nortriptyline	50.54
CTPOHARTNNSRSR-SEYXRHQNSA-N	Beraprost	50.24
FATGTHLOZSXOBC-UHFFFAOYSA-N	Timapiprant	50.24
JBIMVDZLSHOPLA-LSCVHKIXSA-N	Olopatadine	50.24
AEXFXNFMSAAELR-RXVVDRJESA-N	Brensocatib	50.11
MQTOSJVFKKJCRP-BICOPXKESA-N	Azithromycin	47.52
CZGUSIXMZVURDU-JZXHSEFVSA-N	Angiotensin II	47.22
SEBPXHSZHLFWRL-UHFFFAOYSA-N	2,2,5,7,8-Pentamethyl-6-Chromanol	47.06
ZGBAJMQHJDFTQJ-DEOSSOPVSA-N	Bafetinib	45.27
VCKUSRYTPJJLNI-AWEZNQCLSA-N	(S)-Terazosin	43.59
HCYFGRCYSCXKNQ-UHFFFAOYSA-N	Acefylline	43.1
DOCINCLJNAXZQF-LBPRGKRZSA-N	Acalisib	41.3
CKTSBUTUHBMZGZ-SHYZEUOFSA-N	2'-Deoxycytidine	40.8
AIWRTTMUVOZGPW-HSPKUQOVSA-N	Abarelix	40.57
KJNNWYBAOPXVJY-UHFFFAOYSA-N	Azeliragon	37.91
SBNKFTQSBPKMBZ-UHFFFAOYSA-N	2-Ethoxybenzamide	35.11
IUEWXNHSKRWHDY-UHFFFAOYSA-N	Abrocitinib	35.1
SLRCCWJSBJZJBV-LOKSQKBWSA-N	(-)-Sparteine	34.21
GLVAUDGFNGKCSF-UHFFFAOYSA-N	6-Mercaptopurine	31.81
HMEDEBAJARCKCT-UHFFFAOYSA-N	Azosemide	31.57
DFBDRVGWBHBJNR-BBNFHIFMSA-N	AZD9496	31.54
HEAUOKZIVMZVQL-VWLOTQADSA-N	(R)-Elagolix	30.79
XMOCLSLCDHWDHP-IUODEOHRSA-N	(-)-Epigallocatechin	30.6
GZOSMCIZMLWJML-VJLLXTKPSA-N	Abiraterone	29.72
OBKXEAXTFZPCHS-UHFFFAOYSA-N	4-Phenylbutyric acid	28.79
DCQLZTSRKLWEAB-UHFFFAOYSA-N	2-Hydroxypropyl-b-cyclodextrin	28.4
FSQKKOOTNAMONP-UHFFFAOYSA-N	Acemetacin	26.06
YCWQAMGASJSUIP-YFKPBYRVSA-N	6-Diazo-5-oxo-L-nor-Leucine	25.03
HEFNNWSXXWATRW-JTQLQIEISA-N	(S)-(+)-Ibuprofen	24.87
XUFXOAAUWZOOIT-KBHVOTSXSA-N	Acarbose	24.87
VHYCDWMUTMEGQY-QGZVFWFLSA-N	(+)-Bisoprolol	23.96
HEFNNWSXXWATRW-SNVBAGLBSA-N	(R)-(-)-Ibuprofen	23.43
PFTAWBLQPZVEMU-UKRRQHHQSA-N	(-)-Epicatechin	22.85
QJFSABGVXDWMIW-UHFFFAOYSA-N	Azilsartan medoxomil	22.69
JLIDBLDQVAYHNE-KDSIFHRYSA-N	Abscisic acid	22.06
XMAYWYJOQHXEEK-OZXSUGGESA-N	(+)-Ketoconazole	21.13
FRPZMMHWLSIFAZ-UHFFFAOYSA-N	10-Undecenoic acid	19.64
NMUSYJAQQFHJEW-KVTDHHQDSA-N	5-Azacytidine	19.6
UZWDCWONPYILKI-UHFFFAOYSA-N	Abemaciclib	19.15
RQQJJXVETXFINY-UHFFFAOYSA-N	5-(N,N-Hexamethylene)-amiloride	18.74
KTEIFNKAUNYNJU-LBPRGKRZSA-N	(S)-Crizotinib	17.89
DBPWSSGDRRHUNT-CEGNMAFCSA-N	17-Hydroxyprogesterone	17.29
WDSCBUNMANHPFH-UHFFFAOYSA-N	6-Acetamidohexanoic acid	17.04
BLJRIMJGRPQVNF-JTQLQIEISA-N	(S)-Timolol	16.48
SHZGCJCMOBCMKK-SXUWKVJYSA-N	(-)-Fucose	15.5
HSHNITRMYYLLCV-UHFFFAOYSA-N	4-Methylumbelliferone	15.09
GOEMGAFJFRBGGG-UHFFFAOYSA-N	Acebutolol	14.93
DSSYKIVIOFKYAU-MHPPCMCBSA-N	(+)-Camphor	14.66
NHTKGYOMICWFQZ-KKQYNPQSSA-N	Acelarin	13.99
AFCGFAGUEYAMAO-UHFFFAOYSA-N	Acamprosate	13.5
FFKUDWZICMJVPA-UHFFFAOYSA-N	2-(Phosphonooxy)benzoic acid	13.16
MULSIBUGDPOSHV-UHFFFAOYSA-N	(E)-Daporinad	12.86
AGPIHNZOZNKRGT-CYBMUJFWSA-N	ABT-639	12.42
GFBKORZTTCHDGY-UWVJOHFNSA-N	(Z)-Thiothixene	12.29
BDJRBEYXGGNYIS-UHFFFAOYSA-N	Azelaic acid	12.27
HSQAARMBHJCUOK-UHFFFAOYSA-N	AZD9056	12.09
ANZXOIAKUNOVQU-UHFFFAOYSA-N	Bambuterol	12.02
MJIHNNLFOKEZEW-RUZDIDTESA-N	(R)-Lansoprazole	11.88
WONYMNWUJVKVII-UHFFFAOYSA-N	3,5-Diiodothyropropionic acid	11.76
ZGRDYKFVDCFJCZ-UHFFFAOYSA-N	AZD-8835	11.76
BUXIAWLTBSXYSW-UHFFFAOYSA-N	AB928	11.51
MTCFGRXMJLQNBG-UWTATZPHSA-N	(R)-Serine	11.22
SLXKOJJOQWFEFD-UHFFFAOYSA-N	6-Aminocaproic acid	11.01
NZRDKNBIPVLNHA-UHFFFAOYSA-N	5-Acetylsalicylic acid	10.97
WZPBZJONDBGPKJ-HMTIBFNOSA-N	Aztreonam	10.58
HXGBXQDTNZMWGS-RUZDIDTESA-N	Darifenacin	10.17
ZKFQEACEUNWPMT-UHFFFAOYSA-N	Azelnidipine	9.55
OEDSFMUSNZDJFD-UHFFFAOYSA-N	ABBV-744	9.26
KQXKVJAGOJTNJS-OAHLLOKOSA-N	(+)-Penbutolol	9.23
SQZJGTOZFRNWCX-UHFFFAOYSA-N	ABX-1431	8.62
URCVCIZFVQDVPM-UHFFFAOYSA-N	ABT-751	8.62
JTWOMNBEOCYFNV-NFFDBFGFSA-N	Azlocillin	7.95
IKIIZLYTISPENI-ZFORQUDYSA-N	Baicalin	7.88
MREBEPTUUMTTIA-UHFFFAOYSA-N	Azimilide	7.88
NUKYPUAOHBNCPY-UHFFFAOYSA-N	4-Aminopyridine	7.83
SWZMSZQQJRKFBP-WZRBSPASSA-N	(-)-Securinine	7
WYWHKKSPHMUBEB-UHFFFAOYSA-N	6-Thioguanine	6.47
GERJIEKMNDGSCS-DQEYMECFSA-N	Acebilustat	5.91
YTLQFZVCLXFFRK-UHFFFAOYSA-N	Bendazol	5.88
HAWSQZCWOQZXHI-FQEVSTJZSA-N	(S)-10-Hydroxycamptothecin	5.87
ZRJBHWIHUMBLCN-HZRLMBICSA-N	(-)-Huperzine A	5.73
MPDGHEJMBKOTSU-WFJWTYAKSA-N	Glycyrrhetin	5.57
WDENQIQQYWYTPO-IBGZPJMESA-N	Acalabrutinib	4.96
YKPUWZUDDOIDPM-VURMDHGXSA-N	(Z)-Capsaicin	4.36
MCGSCOLBFJQGHM-SCZZXKLOSA-N	Abacavir	4.28
XJGFWWJLMVZSIG-UHFFFAOYSA-N	9-Aminoacridine	3.83
QCTBMLYLENLHLA-UHFFFAOYSA-N	4-(Aminomethyl)benzoic acid	3.6
KPYSYYIEGFHWSV-QMMMGPOBSA-N	(R)-Baclofen	2.99
OHUHVTCQTUDPIJ-MUWSIPGASA-N	(S)-Ceralasertib	2.82
XMYKNCNAZKMVQN-UHFFFAOYSA-N	3-AP	2.15
RWXIFXNRCLMQCD-HCJUZYDBSA-N	20(S)-Ginsenoside Rg3	0.24
GHASVSINZRGABV-UHFFFAOYSA-N	5-Fluorouracil	-1.33
KBOPZPXVLCULAV-UHFFFAOYSA-N	5-Aminosalicylic Acid	-1.98
PFTAWBLQPZVEMU-DZGCQCFKSA-N	(+)-Catechin	-4.1
LDCYZAJDBXYCGN-VIFPVBQESA-N	5-Hydroxytryptophan	-4.47
KSMRODHGGIIXDV-YFKPBYRVSA-N	Aceglutamide	-4.72

## Sheet: Table S4
Ligand Base INCHI Key	Ligand Protomer Number	MW	LogP (obabel)	Positive Charges	Negative Charges	Number Charges	Net Charge	HBA	HBD	Lipinski’s Criteria	Ligand Protomer SMILES
AEXFXNFMSAAELR-RXVVDRJESA-N	0	420.461	3.01628	1	0	1	1	8	2	4	C[N+]1C(=O)Oc2ccc(c3ccc(C[C@@H](C#N)NC(=O)[C@@H]4CNCCCO4)cc3)cc12
AEXFXNFMSAAELR-RXVVDRJESA-N	1	421.469	3.23048	2	0	2	2	7	2	4	C[N+]1C(=O)Oc2ccc(c3ccc(C[C@@H](C#N)NC(=O)[C@@H]4C[NH2+]CCCO4)cc3)cc12
AFCGFAGUEYAMAO-UHFFFAOYSA-N	0	180.202	0.0993	0	3	3	-3	5	1	4	CC(=O)NCCCS([O-])([O-])[O-]
AGPIHNZOZNKRGT-CYBMUJFWSA-N	0	455.906	5.1033	1	1	2	0	4	1	3	O=C(c1cc(S(=O)(=O)[N-]c2ccccc2F)c(F)cc1Cl)N1CC[N@H+]2CCC[C@@H]2C1
AGPIHNZOZNKRGT-CYBMUJFWSA-N	1	457.922	4.7972	2	0	2	2	4	3	4	O=C(c1cc(S(=O)(=O)Nc2ccccc2F)c(F)cc1Cl)[NH+]1CC[N@@H+]2CCC[C@@H]2C1
AGPIHNZOZNKRGT-CYBMUJFWSA-N	2	455.906	5.1033	1	1	2	0	4	1	3	O=C(c1cc(S(=O)(=O)[N-]c2ccccc2F)c(F)cc1Cl)[NH+]1CC[N@@]2CCC[C@@H]2C1
AGPIHNZOZNKRGT-CYBMUJFWSA-N	3	455.906	4.3688	0	0	0	0	6	1	4	O=C(c1cc(S(=O)(=O)Nc2ccccc2F)c(F)cc1Cl)N1CC[N@@]2CCC[C@@H]2C1
AGPIHNZOZNKRGT-CYBMUJFWSA-N	4	456.914	4.583	1	0	1	1	5	2	4	O=C(c1cc(S(=O)(=O)Nc2ccccc2F)c(F)cc1Cl)[NH+]1CC[N@@]2CCC[C@@H]2C1
AGPIHNZOZNKRGT-CYBMUJFWSA-N	5	456.914	4.583	1	0	1	1	5	2	4	O=C(c1cc(S(=O)(=O)Nc2ccccc2F)c(F)cc1Cl)N1CC[N@@H+]2CCC[C@@H]2C1
AGPIHNZOZNKRGT-CYBMUJFWSA-N	6	456.914	5.3175	2	1	3	1	3	2	3	O=C(c1cc(S(=O)(=O)[N-]c2ccccc2F)c(F)cc1Cl)[NH+]1CC[N@@H+]2CCC[C@@H]2C1
AGPIHNZOZNKRGT-CYBMUJFWSA-N	7	454.898	4.8891	0	1	1	-1	5	0	4	O=C(c1cc(S(=O)(=O)[N-]c2ccccc2F)c(F)cc1Cl)N1CC[N@]2CCC[C@@H]2C1
AIWRTTMUVOZGPW-HSPKUQOVSA-N	0	1417.07	6.3109	0	0	0	0	28	14	0	CC(=O)N[C@H](Cc1ccc2ccccc2c1)C(=O)N[C@H](Cc1ccc(Cl)cc1)C(=O)N[C@H](CC1=CN[CH]C=C1)C(=O)N[C@@H](CO)C(=O)N(C)[C@@H](Cc1ccc(O)cc1)C(=O)N[C@H](CC(=O)N)C(=O)N[C@@H](CC(C)C)C(=O)N[C@@H](CCCCNC(C)C)C(=O)N1CCC[C@H]1C(=O)N[C@H](C)C(=O)N
AIWRTTMUVOZGPW-HSPKUQOVSA-N	1	1416.06	6.0223	0	0	0	0	28	13	0	CC(=O)N[C@H](Cc1ccc2ccccc2c1)C(=O)N[C@H](Cc1ccc(Cl)cc1)C(=O)N[C@H](CC1=CN[CH]C=C1)C(=O)N[C@@H](CO)C(=O)N(C)[C@@H](C[C]1C=CC(=O)C=C1)C(=O)N[C@H](CC(=O)N)C(=O)N[C@@H](CC(C)C)C(=O)N[C@@H](CCCCNC(C)C)C(=O)N1CCC[C@H]1C(=O)N[C@H](C)C(=O)N
AIWRTTMUVOZGPW-HSPKUQOVSA-N	2	1417.07	4.6075	1	0	1	1	27	14	1	CC(=O)N[C@H](Cc1ccc2ccccc2c1)C(=O)N[C@H](Cc1ccc(Cl)cc1)C(=O)N[C@H](Cc1cccnc1)C(=O)N[C@@H](CO)C(=O)[NH+](C)[C@@H](Cc1ccc(O)cc1)C(=O)N[C@H](CC(=O)N)C(=O)N[C@@H](CC(C)C)C(=O)N[C@@H](CCCCNC(C)C)C(=O)N1CCC[C@H]1C(=O)N[C@H](C)C(=O)N
AIWRTTMUVOZGPW-HSPKUQOVSA-N	3	1418.08	4.8938	1	0	1	1	27	15	1	CC(=O)N[C@H](Cc1ccc2ccccc2c1)C(=O)N[C@H](Cc1ccc(Cl)cc1)C(=O)N[C@H](CC1=CN[CH]C=C1)C(=O)N[C@@H](CO)C(=O)[NH+](C)[C@@H](Cc1ccc(O)cc1)C(=O)N[C@H](CC(=O)N)C(=O)N[C@@H](CC(C)C)C(=O)N[C@@H](CCCCNC(C)C)C(=O)N1CCC[C@H]1C(=O)N[C@H](C)C(=O)N
AIWRTTMUVOZGPW-HSPKUQOVSA-N	4	1416.06	6.0246	0	0	0	0	28	13	0	CC(=O)N[C@H](Cc1ccc2ccccc2c1)C(=O)N[C@H](Cc1ccc(Cl)cc1)C(=O)N[C@H](Cc1cccnc1)C(=O)N[C@@H](CO)C(=O)N(C)[C@@H](Cc1ccc(O)cc1)C(=O)N[C@H](CC(=O)N)C(=O)N[C@@H](CC(C)C)C(=O)N[C@@H](CCCCNC(C)C)C(=O)N1CCC[C@H]1C(=O)N[C@H](C)C(=O)N
AIWRTTMUVOZGPW-HSPKUQOVSA-N	5	1415.06	5.736	0	0	0	0	28	12	0	CC(=O)N[C@H](Cc1ccc2ccccc2c1)C(=O)N[C@H](Cc1ccc(Cl)cc1)C(=O)N[C@H](Cc1cccnc1)C(=O)N[C@@H](CO)C(=O)N(C)[C@@H](C[C]1C=CC(=O)C=C1)C(=O)N[C@H](CC(=O)N)C(=O)N[C@@H](CC(C)C)C(=O)N[C@@H](CCCCNC(C)C)C(=O)N1CCC[C@H]1C(=O)N[C@H](C)C(=O)N
AIWRTTMUVOZGPW-HSPKUQOVSA-N	6	1416.06	4.3189	1	0	1	1	27	13	1	CC(=O)N[C@H](Cc1ccc2ccccc2c1)C(=O)N[C@H](Cc1ccc(Cl)cc1)C(=O)N[C@H](Cc1cccnc1)C(=O)N[C@@H](CO)C(=O)[NH+](C)[C@@H](C[C]1C=CC(=O)C=C1)C(=O)N[C@H](CC(=O)N)C(=O)N[C@@H](CC(C)C)C(=O)N[C@@H](CCCCNC(C)C)C(=O)N1CCC[C@H]1C(=O)N[C@H](C)C(=O)N
AIWRTTMUVOZGPW-HSPKUQOVSA-N	7	1417.07	4.6052	1	0	1	1	27	14	1	CC(=O)N[C@H](Cc1ccc2ccccc2c1)C(=O)N[C@H](Cc1ccc(Cl)cc1)C(=O)N[C@H](CC1=CN[CH]C=C1)C(=O)N[C@@H](CO)C(=O)[NH+](C)[C@@H](C[C]1C=CC(=O)C=C1)C(=O)N[C@H](CC(=O)N)C(=O)N[C@@H](CC(C)C)C(=O)N[C@@H](CCCCNC(C)C)C(=O)N1CCC[C@H]1C(=O)N[C@H](C)C(=O)N
ALWKGYPQUAPLQC-UHFFFAOYSA-N	0	223.291	1.9437	1	0	1	1	3	0	4	CN(C)C(=O)Oc1cccc([N+](C)(C)C)c1
ALWKGYPQUAPLQC-UHFFFAOYSA-N	1	224.299	0.5266	2	0	2	2	2	1	4	C[NH+](C)C(=O)Oc1cccc([N+](C)(C)C)c1
ANZXOIAKUNOVQU-UHFFFAOYSA-N	0	368.448	1.2027	1	0	1	1	7	3	4	CN(C)C(=O)Oc1cc(OC(=O)[NH+](C)C)cc([C@@H](O)CNC(C)(C)C)c1
ANZXOIAKUNOVQU-UHFFFAOYSA-N	1	369.456	-0.2144	2	0	2	2	6	3	4	CN(C)C(=O)Oc1cc(OC(=O)[NH+](C)C)cc([C@@H](O)C[NH2+]C(C)(C)C)c1
ANZXOIAKUNOVQU-UHFFFAOYSA-N	2	367.44	2.6198	0	0	0	0	8	2	4	CN(C)C(=O)Oc1cc(OC(=O)N(C)C)cc([C@H](O)CNC(C)(C)C)c1
ANZXOIAKUNOVQU-UHFFFAOYSA-N	3	370.464	-1.6315	3	0	3	3	5	4	4	C[NH+](C)C(=O)Oc1cc(OC(=O)[NH+](C)C)cc([C@H](O)C[NH2+]C(C)(C)C)c1
ANZXOIAKUNOVQU-UHFFFAOYSA-N	4	368.448	1.2027	1	0	1	1	7	2	4	CN(C)C(=O)Oc1cc(OC(=O)N(C)C)cc([C@H](O)C[NH2+]C(C)(C)C)c1
ANZXOIAKUNOVQU-UHFFFAOYSA-N	5	369.456	-0.2144	2	0	2	2	6	4	4	C[NH+](C)C(=O)Oc1cc(OC(=O)[NH+](C)C)cc([C@H](O)CNC(C)(C)C)c1
ASOADIZOVZTJSR-UHFFFAOYSA-N	0	412.161	3.3806	0	0	0	0	7	1	4	CC1=C(Cl)[C](C)N([O])C(=C1c1noc(C2=C[C](C(=O)C(=C2)O)N(=O)=O)n1)Cl
ASOADIZOVZTJSR-UHFFFAOYSA-N	1	412.161	2.7558	1	1	2	0	7	1	4	CC1=C(Cl)[C](C)N(O)C(=C1c1noc(C2=C[C](C(=O)C(=O)[CH]2)[N+](=O)[O-])n1)Cl
ASOADIZOVZTJSR-UHFFFAOYSA-N	2	411.153	2.7121	0	0	0	0	7	0	4	CC1=C(Cl)[C](C)N([O])C(=C1c1noc(C2=C[C](C(=O)C(=O)[CH]2)N(=O)=O)n1)Cl
ASOADIZOVZTJSR-UHFFFAOYSA-N	3	413.169	3.4243	1	1	2	0	7	2	4	CC1=C(Cl)[C](C)N(O)C(=C1c1noc(C2=CC(=C(C(=O)[CH]2)O)[N+](=O)[O-])n1)Cl
ASOADIZOVZTJSR-UHFFFAOYSA-N	4	412.161	3.3806	0	0	0	0	7	1	4	CC1=C(Cl)[C](C)N([O])C(=C1c1noc(C2=CC(=O)C(=C(N(=O)=O)[CH]2)O)n1)Cl
ASOADIZOVZTJSR-UHFFFAOYSA-N	5	414.177	4.194	1	1	2	0	7	3	4	CC1=C(Cl)[C](C)N(O)C(=C1c1noc(c2cc(O)c(O)c([N+](=O)[O-])c2)n1)Cl
ASOADIZOVZTJSR-UHFFFAOYSA-N	6	413.169	3.4243	1	1	2	0	7	2	4	CC1=C(Cl)[C](C)N(O)C(=C1c1noc(C2=C[C](C(=O)C(=C2)O)[N+](=O)[O-])n1)Cl
ASOADIZOVZTJSR-UHFFFAOYSA-N	7	413.169	4.1503	0	0	0	0	7	2	4	CC1=C(Cl)[C](C)N([O])C(=C1c1noc(c2cc(O)c(O)c(N(=O)=O)c2)n1)Cl
AVOLMBLBETYQHX-UHFFFAOYSA-N	0	303.138	3.6057	0	0	0	0	4	1	4	C=C(CC)C(=O)c1ccc(OCC(=O)O)c(Cl)c1Cl
AVOLMBLBETYQHX-UHFFFAOYSA-N	1	302.13	2.271	0	1	1	-1	4	0	4	C=C(CC)C(=O)c1ccc(OCC(=O)[O-])c(Cl)c1Cl
BAZRWWGASYWYGB-SNVBAGLBSA-N	0	379.275	3.5301	2	0	2	2	5	4	4	N[C@@H]1CCC[NH+](c2c(Br)cnc3[NH+]C=C(NC(=O)C4CC4)c23)C1
BAZRWWGASYWYGB-SNVBAGLBSA-N	1	379.275	1.8988	2	0	2	2	5	3	4	[NH3+][C@@H]1CCCN(c2c(Br)cnc3[NH+]C=C(NC(=O)C4CC4)c23)C1
BAZRWWGASYWYGB-SNVBAGLBSA-N	2	380.283	2.8643	2	0	2	2	5	5	3	N[C@@H]1CCC[NH+](C2=C(Br)[CH]NC3=C2C(=C[NH+]3)NC(=O)C2CC2)C1
BAZRWWGASYWYGB-SNVBAGLBSA-N	3	380.283	1.233	2	0	2	2	5	4	4	[NH3+][C@@H]1CCCN(C2=C(Br)[CH]NC3=C2C(=C[NH+]3)NC(=O)C2CC2)C1
BAZRWWGASYWYGB-SNVBAGLBSA-N	4	380.283	2.113	3	0	3	3	4	4	4	[NH3+][C@@H]1CCC[NH+](c2c(Br)cnc3[NH+]C=C(NC(=O)C4CC4)c23)C1
BAZRWWGASYWYGB-SNVBAGLBSA-N	5	379.275	2.6501	1	0	1	1	6	4	4	N[C@@H]1CCCN(C2=C(Br)[CH]NC3=C2C(=C[NH+]3)NC(=O)C2CC2)C1
BAZRWWGASYWYGB-SNVBAGLBSA-N	6	378.267	3.3159	1	0	1	1	6	3	4	N[C@@H]1CCCN(c2c(Br)cnc3[NH+]C=C(NC(=O)C4CC4)c23)C1
BAZRWWGASYWYGB-SNVBAGLBSA-N	7	381.291	1.4472	3	0	3	3	4	5	3	[NH3+][C@@H]1CCC[NH+](C2=C(Br)[CH]NC3=C2C(=C[NH+]3)NC(=O)C2CC2)C1
BCFGMOOMADDAQU-UHFFFAOYSA-N	0	582.065	6.3938	1	0	1	1	7	2	2	CS(=O)(=O)CCNCc1ccc(c2ccc3ncnc([NH2+]c4ccc(OCc5cccc(F)c5)c(Cl)c4)c3c2)o1
BCFGMOOMADDAQU-UHFFFAOYSA-N	1	582.065	5.2813	0	0	0	0	8	3	2	CS(=O)(=O)CCNCc1ccc(c2ccc3=N[CH]NC(=c3c2)Nc2ccc(OCc3cccc(F)c3)c(Cl)c2)o1
BCFGMOOMADDAQU-UHFFFAOYSA-N	2	583.073	7.1086	0	0	0	0	8	4	2	CS(=O)(=O)CCNCc1ccc(C2=CC=C3N[CH]NC(=C3[CH]2)Nc2ccc(OCc3cccc(F)c3)c(Cl)c2)o1
BCFGMOOMADDAQU-UHFFFAOYSA-N	3	581.058	7.6838	0	0	0	0	7	2	2	CS(=O)(=O)CCNCc1ccc(c2ccc3ncnc(Nc4ccc(OCc5cccc(F)c5)c(Cl)c4)c3c2)o1
BCFGMOOMADDAQU-UHFFFAOYSA-N	4	583.073	3.9913	1	0	1	1	7	3	3	CS(=O)(=O)CCNCc1ccc(c2ccc3=N[CH]NC(=c3c2)[NH2+]c2ccc(OCc3cccc(F)c3)c(Cl)c2)o1
BCFGMOOMADDAQU-UHFFFAOYSA-N	5	583.073	5.2448	1	0	1	1	7	3	2	CS(=O)(=O)CCNCc1ccc(C2=CC3=C(N=CN[C]3C=C2)[NH2+]c2ccc(OCc3cccc(F)c3)c(Cl)c2)o1
BCFGMOOMADDAQU-UHFFFAOYSA-N	6	582.065	6.5348	0	0	0	0	8	3	2	CS(=O)(=O)CCNCc1ccc(C2=CC3=C(N=CN[C]3C=C2)Nc2ccc(OCc3cccc(F)c3)c(Cl)c2)o1
BCFGMOOMADDAQU-UHFFFAOYSA-N	7	584.081	5.8186	1	0	1	1	7	4	2	CS(=O)(=O)CCNCc1ccc(C2=CC=C3N[CH]NC(=C3[CH]2)[NH2+]c2ccc(OCc3cccc(F)c3)c(Cl)c2)o1
BDJRBEYXGGNYIS-UHFFFAOYSA-N	0	186.205	-0.7831	0	2	2	-2	4	0	4	[O-]C(=O)CCCCCCCC(=O)[O-]
BDJRBEYXGGNYIS-UHFFFAOYSA-N	1	187.213	0.5516	0	1	1	-1	4	1	4	[O-]C(=O)CCCCCCCC(=O)O
BDJRBEYXGGNYIS-UHFFFAOYSA-N	2	188.221	1.8863	0	0	0	0	4	2	4	O=C(O)CCCCCCCC(=O)O
BHLXTPHDSZUFHR-UHFFFAOYSA-N	0	379.386	1.7763	1	1	2	0	7	1	4	CCC1=C(C(=O)C(=O)N)c2c(OCC(=O)[O-])cccc2[N+]1Cc1ccccc1
BHLXTPHDSZUFHR-UHFFFAOYSA-N	1	380.394	3.111	1	0	1	1	7	2	4	CCC1=C(C(=O)C(=O)N)c2c(OCC(=O)O)cccc2[N+]1Cc1ccccc1
BLJRIMJGRPQVNF-JTQLQIEISA-N	0	317.428	0.2318	0	0	0	0	8	3	4	CC(C)(C)NC[C@H](O)COC1=NSN[C]1N1CCOCC1
BLJRIMJGRPQVNF-JTQLQIEISA-N	1	317.428	1.1726	1	0	1	1	7	3	4	CC(C)(C)NC[C@H](O)COc1nsnc1[NH+]1CCOCC1
BLJRIMJGRPQVNF-JTQLQIEISA-N	2	319.443	1.1674	1	0	1	1	7	5	3	CC(C)(C)NC[C@H](O)COC1=C(NSN1)[NH+]1CCOCC1
BLJRIMJGRPQVNF-JTQLQIEISA-N	3	317.428	0.2318	0	0	0	0	8	3	4	CC(C)(C)NC[C@H](O)CO[C]1NSN=C1N1CCOCC1
BLJRIMJGRPQVNF-JTQLQIEISA-N	4	318.436	0.446	1	0	1	1	7	4	4	CC(C)(C)NC[C@H](O)CO[C]1NSN=C1[NH+]1CCOCC1
BLJRIMJGRPQVNF-JTQLQIEISA-N	5	318.436	0.446	1	0	1	1	7	4	4	CC(C)(C)NC[C@H](O)COC1=NSN[C]1[NH+]1CCOCC1
BLJRIMJGRPQVNF-JTQLQIEISA-N	6	318.436	0.9532	0	0	0	0	8	4	4	CC(C)(C)NC[C@H](O)COC1=C(NSN1)N1CCOCC1
BLJRIMJGRPQVNF-JTQLQIEISA-N	7	316.42	0.9584	0	0	0	0	8	2	4	CC(C)(C)NC[C@H](O)COc1nsnc1N1CCOCC1
BTVYFIMKUHNOBZ-ODRIEIDWSA-N	0	694.745	2.6221	0	0	0	0	13	3	2	CO[C@H]1/C=C\O[C@@]2(C)OC3=C(C)C(=O)[C]4[C]([C]3C2=O)C(=O)C=C(NC(=O)/C(=C\C=C/[C@H](C)[C@H](O)[C@@H](C)[C@@H](O)[C@@H](C)[C@H](OC(=O)C)[C@@H]1C)/C)C4=O
BTVYFIMKUHNOBZ-ODRIEIDWSA-N	1	695.753	3.9591	0	0	0	0	13	4	2	CO[C@H]1/C=C\O[C@@]2(C)Oc3c(C)c(O)c4c(c3C2=O)C(=O)C=C(NC(=O)/C(=C\C=C/[C@H](C)[C@H](O)[C@@H](C)[C@@H](O)[C@@H](C)[C@H](OC(=O)C)[C@@H]1C)/C)C4=O
BUXIAWLTBSXYSW-UHFFFAOYSA-N	0	427.482	2.69808	0	0	0	0	9	3	4	Cc1c(C#N)cccc1c1cc(C2=NNN([CH]2)Cc2cccc(C(C)(C)O)n2)nc(N)n1
BUXIAWLTBSXYSW-UHFFFAOYSA-N	1	428.49	2.55048	0	0	0	0	9	4	4	Cc1c(C#N)cccc1c1cc(C2=NNN([CH]2)C[C]2C=CC=C(C(C)(C)O)N2)nc(N)n1
BUXIAWLTBSXYSW-UHFFFAOYSA-N	2	427.482	2.95238	1	0	1	1	9	3	4	Cc1c(C#N)cccc1c1cc(C2=C[N+](C[C]3C=CC=C(C(C)(C)O)N3)N=N2)nc(N)n1
BUXIAWLTBSXYSW-UHFFFAOYSA-N	3	426.474	3.09998	1	0	1	1	9	2	4	Cc1c(C#N)cccc1c1cc(C2=C[N+](Cc3cccc(C(C)(C)O)n3)N=N2)nc(N)n1
BUXIAWLTBSXYSW-UHFFFAOYSA-N	4	428.49	1.40808	1	0	1	1	8	3	4	Cc1c(C#N)cccc1c1cc(C2=NNN([CH]2)Cc2cccc(C(C)(C)O)n2)nc([NH3+])n1
BUXIAWLTBSXYSW-UHFFFAOYSA-N	5	427.482	1.80998	2	0	2	2	8	2	4	Cc1c(C#N)cccc1c1cc(C2=C[N+](Cc3cccc(C(C)(C)O)n3)N=N2)nc([NH3+])n1
BUXIAWLTBSXYSW-UHFFFAOYSA-N	6	429.498	1.26048	1	0	1	1	8	4	4	Cc1c(C#N)cccc1c1cc(C2=NNN([CH]2)C[C]2C=CC=C(C(C)(C)O)N2)nc([NH3+])n1
BUXIAWLTBSXYSW-UHFFFAOYSA-N	7	428.49	1.66238	2	0	2	2	8	3	4	Cc1c(C#N)cccc1c1cc(C2=C[N+](C[C]3C=CC=C(C(C)(C)O)N3)N=N2)nc([NH3+])n1
CKTSBUTUHBMZGZ-SHYZEUOFSA-N	0	228.225	-0.5913	0	0	0	0	7	4	4	NC1=C[CH]N([C@H]2C[C@H](O)[C@@H](CO)O2)C(=O)N1
CKTSBUTUHBMZGZ-SHYZEUOFSA-N	1	229.233	-2.0084	1	0	1	1	6	4	4	[NH3+]C1=C[CH]N([C@H]2C[C@H](O)[C@@H](CO)O2)C(=O)N1
CKTSBUTUHBMZGZ-SHYZEUOFSA-N	2	227.217	-1.1651	1	0	1	1	7	3	4	NC1=NC(=O)[N+](C=C1)[C@H]1C[C@H](O)[C@@H](CO)O1
CKTSBUTUHBMZGZ-SHYZEUOFSA-N	3	228.225	-2.5822	2	0	2	2	6	3	4	[NH3+]C1=NC(=O)[N+](C=C1)[C@H]1C[C@H](O)[C@@H](CO)O1
COSPVUFTLGQDQL-UHFFFAOYSA-N	0	438.246	4.5965	0	0	0	0	6	3	4	COc1ccc(NC(=O)Nc2ccc(F)cc2F)cc1[C]1C(=CNN1C)Br
COSPVUFTLGQDQL-UHFFFAOYSA-N	1	437.238	4.1316	1	0	1	1	6	2	4	COc1ccc(NC(=O)Nc2ccc(F)cc2F)cc1C1=C(Br)C=N[N+]1C
CTPOHARTNNSRSR-SEYXRHQNSA-N	0	398.492	3.2859	0	0	0	0	5	3	4	CC#CC[C@H](C)[C@@H](O)/C=C/[C@@H]1[C@H](O)C[C@@H]2Oc3c(CCCC(=O)O)cccc3[C@H]12
CTPOHARTNNSRSR-SEYXRHQNSA-N	1	397.484	1.9512	0	1	1	-1	5	2	4	CC#CC[C@@H](C)[C@@H](O)/C=C/[C@@H]1[C@H](O)C[C@@H]2Oc3c(CCCC(=O)[O-])cccc3[C@H]12
CZGUSIXMZVURDU-JZXHSEFVSA-N	0	1043.15	-2.1788	1	3	4	-2	23	10	1	CC[C@H](C)[C@H](NC(=O)[C@H](C[C]1C=CC(=O)C=C1)NC(=O)[C@@H](NC(=O)[C@H](CCCNC(=[NH2+])N)NC(=O)[C@@H](N)CC(=O)[O-])C(C)C)C(=O)N[C@@H](Cc1cnc[n-]1)C(=O)N1CCC[C@H]1C(=O)N[C@@H](Cc1ccccc1)C(=O)[O-]
CZGUSIXMZVURDU-JZXHSEFVSA-N	1	1044.16	-1.8902	1	3	4	-2	23	11	1	CC[C@H](C)[C@H](NC(=O)[C@H](Cc1ccc(O)cc1)NC(=O)[C@@H](NC(=O)[C@H](CCCNC(=[NH2+])N)NC(=O)[C@@H](N)CC(=O)[O-])C(C)C)C(=O)N[C@@H](Cc1cnc[n-]1)C(=O)N1CCC[C@H]1C(=O)N[C@@H](Cc1ccccc1)C(=O)[O-]
CZGUSIXMZVURDU-JZXHSEFVSA-N	2	1045.17	-0.5555	1	2	3	-1	23	12	1	CC[C@H](C)[C@H](NC(=O)[C@H](Cc1ccc(O)cc1)NC(=O)[C@@H](NC(=O)[C@H](CCCNC(=[NH2+])N)NC(=O)[C@@H](N)CC(=O)O)C(C)C)C(=O)N[C@@H](Cc1cnc[n-]1)C(=O)N1CCC[C@H]1C(=O)N[C@@H](Cc1ccccc1)C(=O)[O-]
CZGUSIXMZVURDU-JZXHSEFVSA-N	3	1044.16	-0.8441	1	2	3	-1	23	11	1	CC[C@H](C)[C@H](NC(=O)[C@H](C[C]1C=CC(=O)C=C1)NC(=O)[C@@H](NC(=O)[C@H](CCCNC(=[NH2+])N)NC(=O)[C@@H](N)CC(=O)O)C(C)C)C(=O)N[C@@H](Cc1cnc[n-]1)C(=O)N1CCC[C@H]1C(=O)N[C@@H](Cc1ccccc1)C(=O)[O-]
CZGUSIXMZVURDU-JZXHSEFVSA-N	4	1045.17	0.4906	1	1	2	0	23	12	1	CC[C@H](C)[C@H](NC(=O)[C@H](C[C]1C=CC(=O)C=C1)NC(=O)[C@@H](NC(=O)[C@H](CCCNC(=[NH2+])N)NC(=O)[C@@H](N)CC(=O)O)C(C)C)C(=O)N[C@@H](Cc1cnc[n-]1)C(=O)N1CCC[C@H]1C(=O)N[C@@H](Cc1ccccc1)C(=O)O
CZGUSIXMZVURDU-JZXHSEFVSA-N	5	1045.17	-0.5555	1	2	3	-1	23	12	1	CC[C@H](C)[C@H](NC(=O)[C@H](Cc1ccc(O)cc1)NC(=O)[C@@H](NC(=O)[C@H](CCCNC(=[NH2+])N)NC(=O)[C@@H](N)CC(=O)[O-])C(C)C)C(=O)N[C@@H](Cc1cnc[n-]1)C(=O)N1CCC[C@H]1C(=O)N[C@@H](Cc1ccccc1)C(=O)O
CZGUSIXMZVURDU-JZXHSEFVSA-N	6	1046.18	0.7792	1	1	2	0	23	13	1	CC[C@H](C)[C@H](NC(=O)[C@H](Cc1ccc(O)cc1)NC(=O)[C@@H](NC(=O)[C@H](CCCNC(=[NH2+])N)NC(=O)[C@@H](N)CC(=O)O)C(C)C)C(=O)N[C@@H](Cc1cnc[n-]1)C(=O)N1CCC[C@H]1C(=O)N[C@@H](Cc1ccccc1)C(=O)O
CZGUSIXMZVURDU-JZXHSEFVSA-N	7	1044.16	-0.8441	1	2	3	-1	23	11	1	CC[C@H](C)[C@H](NC(=O)[C@H](C[C]1C=CC(=O)C=C1)NC(=O)[C@@H](NC(=O)[C@H](CCCNC(=[NH2+])N)NC(=O)[C@@H](N)CC(=O)[O-])C(C)C)C(=O)N[C@@H](Cc1cnc[n-]1)C(=O)N1CCC[C@H]1C(=O)N[C@@H](Cc1ccccc1)C(=O)O
DBPWSSGDRRHUNT-CEGNMAFCSA-N	0	330.461	3.8384	0	0	0	0	3	1	4	CC(=O)[C@@]1(O)CC[C@H]2[C@@H]3CCC4=CC(=O)CC[C@]4(C)[C@H]3CC[C@]12C
DCOPUUMXTXDBNB-UHFFFAOYSA-N	0	296.149	1.8124	1	1	2	0	2	1	4	[O-]C(=O)Cc1ccccc1[NH2+]c1c(Cl)cccc1Cl
DCOPUUMXTXDBNB-UHFFFAOYSA-N	1	297.157	3.1471	1	0	1	1	2	2	4	O=C(O)Cc1ccccc1[NH2+]c1c(Cl)cccc1Cl
DCOPUUMXTXDBNB-UHFFFAOYSA-N	2	295.141	3.1024	0	1	1	-1	2	1	4	[O-]C(=O)Cc1ccccc1Nc1c(Cl)cccc1Cl
DCOPUUMXTXDBNB-UHFFFAOYSA-N	3	296.149	4.4371	0	0	0	0	2	2	4	O=C(O)Cc1ccccc1Nc1c(Cl)cccc1Cl
DCQLZTSRKLWEAB-UHFFFAOYSA-N	0	2354.65	-6.7235	0	0	0	0	56	21	1	C[C@@H](O)COC[C@@H]1O[C@@H]2O[C@H]3[C@H](COC[C@@H](C)O)O[C@H](O[C@@H]4[C@@H](COC[C@H](C)O)O[C@@H](O[C@H]5[C@H](COC[C@H](C)O)O[C@H](O[C@H]6[C@H](COC[C@H](C)O)O[C@@H](O[C@@H]7[C@H](COC[C@@H](C)O)O[C@@H](O[C@@H]8[C@@H](COC[C@H](C)O)O[C@@H](O[C@H]1[C@H](OC[C@@H](C)O)[C@@H]2OC[C@H](C)O)[C@H](OC[C@H](C)O)[C@@H]8OC[C@@H](C)O)[C@H](OC[C@@H](C)O)[C@H]7OC[C@H](C)O)[C@H](OC[C@H](C)O)[C@H]6OC[C@H](C)O)[C@H](…
DFBDRVGWBHBJNR-BBNFHIFMSA-N	0	442.473	5.8587	1	0	1	1	4	2	3	C[C@@H]1CC2=C([NH+]c3ccccc23)[C@@H](c2c(F)cc(/C=C\C(=O)O)cc2F)N1CC(C)(C)F
DFBDRVGWBHBJNR-BBNFHIFMSA-N	1	441.465	4.524	1	1	2	0	4	1	4	C[C@@H]1CC2=C([NH+]c3ccccc23)[C@@H](c2c(F)cc(/C=C\C(=O)[O-])cc2F)N1CC(C)(C)F
DFBDRVGWBHBJNR-BBNFHIFMSA-N	2	442.473	4.7382	2	1	3	1	3	2	4	C[C@@H]1CC2=C([NH+]c3ccccc23)[C@@H](c2c(F)cc(/C=C\C(=O)[O-])cc2F)[N@H+]1CC(C)(C)F
DFBDRVGWBHBJNR-BBNFHIFMSA-N	3	443.481	6.0729	2	0	2	2	3	3	3	C[C@@H]1CC2=C([NH+]c3ccccc23)[C@@H](c2c(F)cc(/C=C\C(=O)O)cc2F)[N@H+]1CC(C)(C)F
DFQGDHBGRSTTHX-UHFFFAOYSA-N	0	637.831	7.7758	1	1	2	0	8	1	2	CCO[C]1C=CC(=CN1)c1ccc(C[N+]2C(=C(SC(C)(C)C)c3cc(OCc4ccc(C)cn4)ccc23)CC(C)(C)C(=O)[O-])cc1
DFQGDHBGRSTTHX-UHFFFAOYSA-N	1	638.839	9.1105	1	0	1	1	8	2	2	CCO[C]1C=CC(=CN1)c1ccc(C[N+]2C(=C(SC(C)(C)C)c3cc(OCc4ccc(C)cn4)ccc23)CC(C)(C)C(=O)O)cc1
DFQGDHBGRSTTHX-UHFFFAOYSA-N	2	637.831	9.2161	1	0	1	1	8	1	2	CCOc1ccc(c2ccc(C[N+]3C(=C(SC(C)(C)C)c4cc(OCc5ccc(C)cn5)ccc34)CC(C)(C)C(=O)O)cc2)cn1
DFQGDHBGRSTTHX-UHFFFAOYSA-N	3	639.847	9.1309	1	0	1	1	8	3	2	CCO[C]1C=CC(=CN1)c1ccc(C[N+]2C(=C(SC(C)(C)C)c3cc(OC[C]4C=CC(=CN4)C)ccc23)CC(C)(C)C(=O)O)cc1
DFQGDHBGRSTTHX-UHFFFAOYSA-N	4	636.823	7.8814	1	1	2	0	8	0	2	CCOc1ccc(c2ccc(C[N+]3C(=C(SC(C)(C)C)c4cc(OCc5ccc(C)cn5)ccc34)CC(C)(C)C(=O)[O-])cc2)cn1
DFQGDHBGRSTTHX-UHFFFAOYSA-N	5	638.839	7.7962	1	1	2	0	8	2	2	CCO[C]1C=CC(=CN1)c1ccc(C[N+]2C(=C(SC(C)(C)C)c3cc(OC[C]4C=CC(=CN4)C)ccc23)CC(C)(C)C(=O)[O-])cc1
DFQGDHBGRSTTHX-UHFFFAOYSA-N	6	638.839	9.2365	1	0	1	1	8	2	2	CCOc1ccc(c2ccc(C[N+]3C(=C(SC(C)(C)C)c4cc(OC[C]5C=CC(=CN5)C)ccc34)CC(C)(C)C(=O)O)cc2)cn1
DFQGDHBGRSTTHX-UHFFFAOYSA-N	7	637.831	7.9018	1	1	2	0	8	1	2	CCOc1ccc(c2ccc(C[N+]3C(=C(SC(C)(C)C)c4cc(OC[C]5C=CC(=CN5)C)ccc34)CC(C)(C)C(=O)[O-])cc2)cn1
DFYRUELUNQRZTB-UHFFFAOYSA-N	0	165.166	0.8191	0	0	0	0	3	0	4	COC1=C[C](C(=O)C)C=CC1=O
DFYRUELUNQRZTB-UHFFFAOYSA-N	1	166.174	1.6034	0	0	0	0	3	1	4	COc1cc(C(=O)C)ccc1O
DJQOOSBJCLSSEY-UHFFFAOYSA-N	0	156.139	0.3348	0	0	0	0	5	3	4	CC1=CNC(=CN1O)C(=O)O
DJQOOSBJCLSSEY-UHFFFAOYSA-N	1	155.131	-0.3866	0	0	0	0	5	2	4	C[C]1C=NC(=CN1O)C(=O)O
DJQOOSBJCLSSEY-UHFFFAOYSA-N	2	153.115	-1.765	0	1	1	-1	5	0	4	C[C]1C=NC(=CN1[O])C(=O)[O-]
DJQOOSBJCLSSEY-UHFFFAOYSA-N	3	155.131	-0.9999	0	1	1	-1	5	2	4	CC1=CNC(=CN1O)C(=O)[O-]
DJQOOSBJCLSSEY-UHFFFAOYSA-N	4	154.123	-1.3985	0	2	2	-2	4	1	4	CC1=[N](C=C(N[CH]1)C(=O)[O-])[O-]
DJQOOSBJCLSSEY-UHFFFAOYSA-N	5	154.123	-1.7213	0	1	1	-1	5	1	4	C[C]1C=NC(=CN1O)C(=O)[O-]
DJQOOSBJCLSSEY-UHFFFAOYSA-N	6	154.123	-0.4303	0	0	0	0	5	1	4	C[C]1C=NC(=CN1[O])C(=O)O
DJQOOSBJCLSSEY-UHFFFAOYSA-N	7	155.131	-0.0638	0	1	1	-1	4	2	4	CC1=[N](C=C(N[CH]1)C(=O)O)[O-]
DOCINCLJNAXZQF-LBPRGKRZSA-N	0	402.404	2.8769	1	1	2	0	7	3	4	C[C@H](N[C]1N[CH]Nc2nc[n-]c12)C1=Nc2ccc(F)cc2C(=O)[N+]1c1ccccc1
DOCINCLJNAXZQF-LBPRGKRZSA-N	1	402.404	1.8361	2	0	2	2	8	3	4	C[C@H](N[C]1NC=NC2=C1N=C[NH+]2)C1=Nc2ccc(F)cc2C(=O)[N+]1c1ccccc1
DOCINCLJNAXZQF-LBPRGKRZSA-N	2	402.404	1.8361	2	0	2	2	8	3	4	C[C@H](NC1=N[CH]NC2=C1N=C[NH+]2)C1=Nc2ccc(F)cc2C(=O)[N+]1c1ccccc1
DOCINCLJNAXZQF-LBPRGKRZSA-N	3	400.389	2.8857	1	1	2	0	7	1	4	C[C@H](Nc1ncnc2nc[n-]c12)C1=Nc2ccc(F)cc2C(=O)[N+]1c1ccccc1
DOCINCLJNAXZQF-LBPRGKRZSA-N	4	403.412	2.4099	2	0	2	2	8	4	4	C[C@H](N[C]1N[CH]NC2=C1N=C[NH+]2)C1=Nc2ccc(F)cc2C(=O)[N+]1c1ccccc1
DOCINCLJNAXZQF-LBPRGKRZSA-N	5	401.396	1.6219	2	1	3	1	7	2	4	C[C@H](N[C]1N=C[N-]C2=C1N=C[NH+]2)C1=Nc2ccc(F)cc2C(=O)[N+]1c1ccccc1
DOCINCLJNAXZQF-LBPRGKRZSA-N	6	401.396	2.3031	1	1	2	0	7	2	4	C[C@H](NC1=N[CH]Nc2nc[n-]c12)C1=Nc2ccc(F)cc2C(=O)[N+]1c1ccccc1
DOCINCLJNAXZQF-LBPRGKRZSA-N	7	401.396	1.1147	1	0	1	1	8	2	4	C[C@H](N[C]1N[CH]N=C2N=CN=C12)C1=Nc2ccc(F)cc2C(=O)[N+]1c1ccccc1
DSSYKIVIOFKYAU-MHPPCMCBSA-N	0	152.233	2.4017	0	0	0	0	1	0	4	CC1(C)[C@@H]2CC[C@@]1(C)C(=O)C2
DTGKSKDOIYIVQL-SHTILUHOSA-N	0	154.249	2.1935	0	0	0	0	1	1	4	CC1(C)[C@@H]2CC[C@@]1(C)[C@H](O)C2
DTGLZDAWLRGWQN-UHFFFAOYSA-N	0	373.441	3.8289	0	0	0	0	5	0	4	CC(=O)Oc1cc2c(s1)CCN([C@@H](C(=O)C1CC1)c1ccccc1F)C2
DTGLZDAWLRGWQN-UHFFFAOYSA-N	1	374.449	4.0431	1	0	1	1	4	1	4	CC(=O)Oc1cc2c(s1)CC[N@H+]([C@@H](C(=O)C1CC1)c1ccccc1F)C2
FATGTHLOZSXOBC-UHFFFAOYSA-N	0	348.37	2.982	1	1	2	0	4	1	4	CC1=C(CC2=CC=C3C=CC=C[C]3N2)c2cc(F)ccc2[N+]1CC(=O)[O-]
FATGTHLOZSXOBC-UHFFFAOYSA-N	1	347.362	2.9825	1	1	2	0	4	0	4	CC1=C(Cc2ccc3ccccc3n2)c2cc(F)ccc2[N+]1CC(=O)[O-]
FATGTHLOZSXOBC-UHFFFAOYSA-N	2	348.37	4.3172	1	0	1	1	4	1	4	CC1=C(Cc2ccc3ccccc3n2)c2cc(F)ccc2[N+]1CC(=O)O
FATGTHLOZSXOBC-UHFFFAOYSA-N	3	349.378	4.3167	1	0	1	1	4	2	4	CC1=C(CC2=CC=C3C=CC=C[C]3N2)c2cc(F)ccc2[N+]1CC(=O)O
FBOUYBDGKBSUES-VXKWHMMOSA-N	0	363.473	3.9549	1	0	1	1	3	1	4	O=C(O[C@H]1C[N@H+]2CC[C@@H]1CC2)N1CCc2ccccc2[C@@H]1c1ccccc1
FBOUYBDGKBSUES-VXKWHMMOSA-N	1	363.473	3.9549	1	0	1	1	3	1	4	O=C(O[C@H]1C[N@]2CC[C@@H]1CC2)[NH+]1CCc2ccccc2[C@@H]1c1ccccc1
FBOUYBDGKBSUES-VXKWHMMOSA-N	2	362.465	3.7407	0	0	0	0	4	0	4	O=C(O[C@H]1C[N@@]2CC[C@H]1CC2)N1CCc2ccccc2[C@@H]1c1ccccc1
FBOUYBDGKBSUES-VXKWHMMOSA-N	3	364.481	4.1691	2	0	2	2	2	2	4	O=C(O[C@H]1C[N@H+]2CC[C@@H]1CC2)[NH+]1CCc2ccccc2[C@@H]1c1ccccc1
FFKUDWZICMJVPA-UHFFFAOYSA-N	0	216.085	1.7327	0	2	2	-2	6	1	4	O=C(O)c1ccccc1OP(=O)([O-])[O-]
FFKUDWZICMJVPA-UHFFFAOYSA-N	1	216.085	-0.0402	0	2	2	-2	6	1	4	[O-]C(=O)c1ccccc1O[P@@](=O)([O-])O
FFKUDWZICMJVPA-UHFFFAOYSA-N	2	215.077	0.398	0	3	3	-3	6	0	4	[O-]C(=O)c1ccccc1OP(=O)([O-])[O-]
FFKUDWZICMJVPA-UHFFFAOYSA-N	3	217.093	1.2945	0	1	1	-1	6	2	4	O=C(O)c1ccccc1O[P@](=O)([O-])O
FGTCROZDHDSNIO-UHFFFAOYSA-N	0	444.449	5.8572	0	0	0	0	6	3	3	O=C(Nc1ccc(OC(F)(F)F)cc1)c1sccc1NCC1=C2C(=CC=C[CH]2)NC=C1
FGTCROZDHDSNIO-UHFFFAOYSA-N	1	443.442	6.2053	0	0	0	0	6	2	3	O=C(Nc1ccc(OC(F)(F)F)cc1)c1sccc1NCc1ccnc2ccccc12
FGTCROZDHDSNIO-UHFFFAOYSA-N	2	445.457	4.5672	1	0	1	1	5	3	4	O=C(Nc1ccc(OC(F)(F)F)cc1)c1sccc1[NH2+]CC1=C2C(=CC=C[CH]2)NC=C1
FGTCROZDHDSNIO-UHFFFAOYSA-N	3	444.449	4.9153	1	0	1	1	5	2	4	O=C(Nc1ccc(OC(F)(F)F)cc1)c1sccc1[NH2+]Cc1ccnc2ccccc12
FPVKHBSQESCIEP-JQCXWYLXSA-N	0	270.285	-1.7545	0	0	0	0	8	6	3	OC[C@H]1O[C@@H](N2[CH]NC3=C2N[CH]NC[C@H]3O)C[C@@H]1O
FPVKHBSQESCIEP-JQCXWYLXSA-N	1	269.277	-2.3283	1	0	1	1	8	5	3	OC[C@H]1O[C@@H]([N+]2C=NC3=C2N[CH]NC[C@H]3O)C[C@@H]1O
FRPZMMHWLSIFAZ-UHFFFAOYSA-N	0	183.267	2.0431	0	1	1	-1	2	0	4	C=CCCCCCCCCC(=O)[O-]
FRPZMMHWLSIFAZ-UHFFFAOYSA-N	1	184.275	3.3778	0	0	0	0	2	1	4	C=CCCCCCCCCC(=O)O
FSQKKOOTNAMONP-UHFFFAOYSA-N	0	414.816	2.4882	1	1	2	0	7	0	4	COc1ccc2c(c1)C(=C(C)[N+]2C(=O)c1ccc(Cl)cc1)CC(=O)OCC(=O)[O-]
FSQKKOOTNAMONP-UHFFFAOYSA-N	1	415.824	3.8229	1	0	1	1	7	1	4	COc1ccc2c(c1)C(=C(C)[N+]2C(=O)c1ccc(Cl)cc1)CC(=O)OCC(=O)O
FTVWIRXFELQLPI-CYBMUJFWSA-N	0	271.245	1.9057	0	0	0	0	5	2	4	O=C1C[C@H](c2ccc(O)cc2)OC2=CC(=CC(=O)[C]12)O
FTVWIRXFELQLPI-CYBMUJFWSA-N	1	269.229	0.4285	0	0	0	0	5	0	4	O=C1C[C@H]([C]2C=CC(=O)C=C2)OC2=CC(=O)[CH]C(=O)[C]12
FTVWIRXFELQLPI-CYBMUJFWSA-N	2	271.245	1.7012	0	0	0	0	5	2	4	O=C1C[C@H]([C]2C=CC(=O)C=C2)Oc2cc(O)cc(O)c12
FTVWIRXFELQLPI-CYBMUJFWSA-N	3	272.253	2.5099	0	0	0	0	5	3	4	O=C1C[C@H](c2ccc(O)cc2)Oc2cc(O)cc(O)c12
FTVWIRXFELQLPI-CYBMUJFWSA-N	4	270.237	1.097	0	0	0	0	5	1	4	O=C1C[C@H]([C]2C=CC(=O)C=C2)OC2=CC(=O)C=C(O)[C]12
FTVWIRXFELQLPI-CYBMUJFWSA-N	5	270.237	1.2372	0	0	0	0	5	1	4	O=C1C[C@H](c2ccc(O)cc2)OC2=CC(=O)[CH]C(=O)[C]12
FTVWIRXFELQLPI-CYBMUJFWSA-N	6	271.245	1.9057	0	0	0	0	5	2	4	O=C1C[C@H](c2ccc(O)cc2)OC2=CC(=O)C=C(O)[C]12
FTVWIRXFELQLPI-CYBMUJFWSA-N	7	270.237	1.097	0	0	0	0	5	1	4	O=C1C[C@H]([C]2C=CC(=O)C=C2)OC2=CC(=CC(=O)[C]12)O
FXNFHKRTJBSTCS-UHFFFAOYSA-N	0	270.237	2.4196	1	0	1	1	5	3	4	O=C1C=C(c2ccccc2)[O+]c2cc(O)c(O)c(O)c12
FXNFHKRTJBSTCS-UHFFFAOYSA-N	1	269.229	1.9955	0	0	0	0	5	2	4	O=C1C=C(c2ccccc2)OC2=CC(=O)C(=C(O)[C]12)O
FXNFHKRTJBSTCS-UHFFFAOYSA-N	2	268.221	1.4746	1	0	1	1	5	1	4	O=C1C=C(c2ccccc2)[O+]C2=CC(=O)C(=O)C(=C12)O
FXNFHKRTJBSTCS-UHFFFAOYSA-N	3	267.213	0.8061	0	0	0	0	5	0	4	O=C1C=C(c2ccccc2)OC2=CC(=O)C(=O)C(=O)[C]12
FXNFHKRTJBSTCS-UHFFFAOYSA-N	4	269.229	1.9955	0	0	0	0	5	2	4	O=C1C=C(c2ccccc2)OC2=CC(=C(O)C(=O)[C]12)O
FXNFHKRTJBSTCS-UHFFFAOYSA-N	5	268.221	1.1415	0	0	0	0	5	1	4	O=C1C=C(c2ccccc2)OC2=C[C](O)C(=O)C(=O)[C]12
FXNFHKRTJBSTCS-UHFFFAOYSA-N	6	269.229	1.9955	0	0	0	0	5	2	4	O=C1C=C(c2ccccc2)O[C]2C=C(O)C(=O)C(=C12)O
FXNFHKRTJBSTCS-UHFFFAOYSA-N	7	268.221	1.1415	0	0	0	0	5	1	4	O=C1C=C(c2ccccc2)OC2=CC(=O)[C](O)C(=O)[C]12
GBLBJPZSROAGMF-SIYOEGHHSA-N	0	534.608	2.993	0	0	0	0	11	4	2	CO[C@]1(C(=O)N[C@@H](C)C2=CN[C](C=C2)[N@@]2[CH]C(=CN2)F)CC[C@H](c2nc(C)cc(NC3=NN=C([CH]3)C)n2)CC1
GBLBJPZSROAGMF-SIYOEGHHSA-N	1	533.6	1.6668	2	0	2	2	10	2	2	CO[C@]1(C(=O)N[C@@H](C)c2ccc([N+]3C=C(F)C=N3)nc2)CC[C@H](c2nc(C)cc([NH2+]C3=NN=C([CH]3)C)n2)CC1
GBLBJPZSROAGMF-SIYOEGHHSA-N	2	534.608	1.1292	2	0	2	2	10	3	2	CO[C@]1(C(=O)N[C@@H](C)C2=CN[C](C=C2)[N+]2C=C(F)C=N2)CC[C@H](c2nc(C)cc([NH2+]C3=NN=C([CH]3)C)n2)CC1
GBLBJPZSROAGMF-SIYOEGHHSA-N	3	532.593	4.0856	1	1	2	0	9	2	3	CO[C@@]1(C(=O)N[C@@H](C)c2ccc([N+]3C=C(F)C=N3)nc2)CC[C@H](c2nc(C)cc(Nc3cc(C)n[n-]3)n2)CC1
GBLBJPZSROAGMF-SIYOEGHHSA-N	4	533.6	3.548	1	1	2	0	9	3	3	CO[C@]1(C(=O)N[C@@H](C)C2=CN[C](C=C2)[N+]2C=C(F)C=N2)CC[C@H](c2nc(C)cc(Nc3cc(C)n[n-]3)n2)CC1
GBLBJPZSROAGMF-SIYOEGHHSA-N	5	533.6	4.6594	0	1	1	-1	9	3	3	CO[C@]1(C(=O)N[C@@H](C)c2ccc(N3[CH]C(=CN3)F)nc2)CC[C@H](c2nc(C)cc(Nc3cc(C)n[n-]3)n2)CC1
GBLBJPZSROAGMF-SIYOEGHHSA-N	6	534.608	2.2406	1	0	1	1	10	3	2	CO[C@@]1(C(=O)N[C@@H](C)c2ccc(N3[CH]C(=CN3)F)nc2)CC[C@@H](c2nc(C)cc([NH2+]C3=NN=C([CH]3)C)n2)CC1
GBLBJPZSROAGMF-SIYOEGHHSA-N	7	535.616	1.703	1	0	1	1	10	4	2	CO[C@]1(C(=O)N[C@@H](C)C2=CN[C](C=C2)[N@]2[CH]C(=CN2)F)CC[C@H](c2nc(C)cc([NH2+]C3=NN=C([CH]3)C)n2)CC1
GERJIEKMNDGSCS-DQEYMECFSA-N	0	482.55	5.3808	1	0	1	1	6	2	3	O=C(O)c1ccc(C[N@H+]2C[C@@H]3C[C@H]2CN3Cc2ccc(Oc3ccc(c4ncco4)cc3)cc2)cc1
GERJIEKMNDGSCS-DQEYMECFSA-N	1	482.55	3.6485	1	1	2	0	6	2	4	[O-]C(=O)c1ccc(C[N@@H+]2C[C@@H]3C[C@H]2CN3Cc2ccc(Oc3ccc([C]4NC=CO4)cc3)cc2)cc1
GERJIEKMNDGSCS-DQEYMECFSA-N	2	480.534	3.8319	0	1	1	-1	7	0	4	[O-]C(=O)c1ccc(CN2C[C@@H]3C[C@H]2CN3Cc2ccc(Oc3ccc(c4ncco4)cc3)cc2)cc1
GERJIEKMNDGSCS-DQEYMECFSA-N	3	481.542	4.0461	1	1	2	0	6	1	4	[O-]C(=O)c1ccc(C[N@@H+]2C[C@@H]3C[C@H]2CN3Cc2ccc(Oc3ccc(c4ncco4)cc3)cc2)cc1
GERJIEKMNDGSCS-DQEYMECFSA-N	4	481.542	3.4343	0	1	1	-1	7	1	4	[O-]C(=O)c1ccc(CN2C[C@@H]3C[C@H]2CN3Cc2ccc(Oc3ccc([C]4NC=CO4)cc3)cc2)cc1
GERJIEKMNDGSCS-DQEYMECFSA-N	5	481.542	5.1666	0	0	0	0	7	1	3	O=C(O)c1ccc(CN2C[C@@H]3C[C@H]2CN3Cc2ccc(Oc3ccc(c4ncco4)cc3)cc2)cc1
GERJIEKMNDGSCS-DQEYMECFSA-N	6	482.55	4.769	0	0	0	0	7	2	4	O=C(O)c1ccc(CN2C[C@@H]3C[C@H]2CN3Cc2ccc(Oc3ccc([C]4NC=CO4)cc3)cc2)cc1
GERJIEKMNDGSCS-DQEYMECFSA-N	7	483.558	4.9832	1	0	1	1	6	3	4	O=C(O)c1ccc(C[N@H+]2C[C@@H]3C[C@H]2CN3Cc2ccc(Oc3ccc([C]4NC=CO4)cc3)cc2)cc1
GFBKORZTTCHDGY-UWVJOHFNSA-N	0	445.641	3.2244	2	0	2	2	4	2	4	C[N@H+]1CCN(CC/C=C\2/c3ccccc3Sc3ccc(S(=O)(=O)[NH+](C)C)cc23)CC1
GFBKORZTTCHDGY-UWVJOHFNSA-N	1	445.641	3.2244	2	0	2	2	4	2	4	CN1CC[NH+](CC/C=C\2/c3ccccc3Sc3ccc(S(=O)(=O)[NH+](C)C)cc23)CC1
GFBKORZTTCHDGY-UWVJOHFNSA-N	2	445.641	4.5992	2	0	2	2	4	2	4	CN(C)S(=O)(=O)c1ccc2c(c1)[C]([CH]CC[N@H+]1CC[N@H+](C)CC1)c1ccccc1S2
GFBKORZTTCHDGY-UWVJOHFNSA-N	3	444.633	4.6415	1	0	1	1	5	1	4	CN(C)S(=O)(=O)c1ccc2c(c1)/C(=C\CCN1CC[N@H+](C)CC1)/c1ccccc1S2
GFBKORZTTCHDGY-UWVJOHFNSA-N	4	444.633	4.6415	1	0	1	1	5	1	4	CN1CC[NH+](CC/C=C\2/c3ccccc3Sc3ccc(S(=O)(=O)N(C)C)cc23)CC1
GFBKORZTTCHDGY-UWVJOHFNSA-N	5	446.649	3.4386	3	0	3	3	3	3	4	C[N@@H+]1CC[N@H+](CC/C=C/2\c3ccccc3Sc3ccc(S(=O)(=O)[NH+](C)C)cc23)CC1
GFBKORZTTCHDGY-UWVJOHFNSA-N	6	444.633	3.0102	1	0	1	1	5	1	4	CN1CCN(CC/C=C\2/c3ccccc3Sc3ccc(S(=O)(=O)[NH+](C)C)cc23)CC1
GFBKORZTTCHDGY-UWVJOHFNSA-N	7	443.625	4.4273	0	0	0	0	6	0	4	CN1CCN(CC/C=C/2\c3ccccc3Sc3ccc(S(=O)(=O)N(C)C)cc23)CC1
GHASVSINZRGABV-UHFFFAOYSA-N	0	129.069	-0.4271	0	0	0	0	4	1	4	O=C1N=C[C](F)C(=O)N1
GHASVSINZRGABV-UHFFFAOYSA-N	1	129.069	-1.1686	0	1	1	-1	2	1	4	O=c1[n-]c(=O)c(F)c[nH]1
GHASVSINZRGABV-UHFFFAOYSA-N	2	128.061	-0.6413	0	1	1	-1	3	0	4	O=C1N=C[C](F)C(=O)[N-]1
GHASVSINZRGABV-UHFFFAOYSA-N	3	130.077	0.2943	2	0	2	2	4	2	4	O=C1[NH+]C=C(F)C(=O)[NH+]1
GLVAUDGFNGKCSF-UHFFFAOYSA-N	0	151.169	-0.2583	1	1	2	0	4	1	4	S=C1N=C[NH+]c2nc[n-]c12
GLVAUDGFNGKCSF-UHFFFAOYSA-N	1	150.161	-2.0205	0	0	0	0	5	0	4	S=C1N=CN=C2N=CN=C12
GLVAUDGFNGKCSF-UHFFFAOYSA-N	2	151.169	-1.4467	0	0	0	0	5	1	4	S=C1N[CH]N=C2N=CN=C12
GLVAUDGFNGKCSF-UHFFFAOYSA-N	3	151.169	0.4272	1	1	2	0	4	1	4	S=c1nc[n-]c2[NH+]C=Nc12
GLVAUDGFNGKCSF-UHFFFAOYSA-N	4	152.177	-0.7253	2	0	2	2	5	2	4	S=C1N=C[NH+]C2=C1N=C[NH+]2
GLVAUDGFNGKCSF-UHFFFAOYSA-N	5	152.177	-0.7253	2	0	2	2	5	2	4	S=C1[NH+]C=NC2=C1N=C[NH+]2
GLVAUDGFNGKCSF-UHFFFAOYSA-N	6	152.177	0.3155	0	1	1	-1	4	2	4	S=C1N[CH]Nc2nc[n-]c12
GLVAUDGFNGKCSF-UHFFFAOYSA-N	7	153.185	-0.1515	1	0	1	1	5	3	4	S=C1N[CH]NC2=C1N=C[NH+]2
GNHHCBSBCDGWND-KRWDZBQOSA-N	0	380.866	3.7513	1	0	1	1	5	1	4	COC(=O)[C@H](c1ccccc1Cl)[N@@H+]1CCc2sc(OC(=O)C)cc2C1
GNHHCBSBCDGWND-KRWDZBQOSA-N	1	379.858	3.5371	0	0	0	0	6	0	4	COC(=O)[C@H](c1ccccc1Cl)N1CCc2sc(OC(=O)C)cc2C1
GOEMGAFJFRBGGG-UHFFFAOYSA-N	0	337.434	1.4123	1	0	1	1	5	3	4	CCCC(=O)Nc1ccc(OC[C@@H](O)C[NH2+]C(C)C)c(C(=O)C)c1
GOEMGAFJFRBGGG-UHFFFAOYSA-N	1	336.426	2.8294	0	0	0	0	6	3	4	CCCC(=O)Nc1ccc(OC[C@@H](O)CNC(C)C)c(C(=O)C)c1
GQYIWUVLTXOXAJ-UHFFFAOYSA-N	0	234.703	2.856	1	2	3	-1	3	2	4	[O-][N-][NH+](CCCl)C(=O)NC1CCCCC1
GQYIWUVLTXOXAJ-UHFFFAOYSA-N	1	233.695	2.7469	0	2	2	-2	4	1	4	[O-][N-]N(CCCl)C(=O)NC1CCCCC1
GULSIMHVQYBADX-FQEVSTJZSA-N	0	603.53	7.7159	0	0	0	0	7	1	2	CC(C)(C[C@H]1CN(S(=O)(=O)c2cccc(C(F)(F)F)c2)c2cc(c3cc(F)cc(OC(F)F)c3)ccc2O1)C(=O)O
GULSIMHVQYBADX-FQEVSTJZSA-N	1	604.538	7.9301	1	0	1	1	6	2	2	CC(C)(C[C@H]1C[NH+](S(=O)(=O)c2cccc(C(F)(F)F)c2)c2cc(c3cc(F)cc(OC(F)F)c3)ccc2O1)C(=O)O
GULSIMHVQYBADX-FQEVSTJZSA-N	2	602.522	6.3812	0	1	1	-1	7	0	2	CC(C)(C[C@H]1CN(S(=O)(=O)c2cccc(C(F)(F)F)c2)c2cc(c3cc(F)cc(OC(F)F)c3)ccc2O1)C(=O)[O-]
GULSIMHVQYBADX-FQEVSTJZSA-N	3	603.53	6.5954	1	1	2	0	6	1	2	CC(C)(C[C@H]1C[NH+](S(=O)(=O)c2cccc(C(F)(F)F)c2)c2cc(c3cc(F)cc(OC(F)F)c3)ccc2O1)C(=O)[O-]
GYCPCOJTCINIFZ-OXJNMPFZSA-N	0	477.512	6.01058	0	0	0	0	10	3	2	CC[C@H](CC#N)OC(=O)N[C@@H](C)c1cccc(NC(=O)Nc2ccc(c3cnco3)c(OC)c2)c1
GYCPCOJTCINIFZ-OXJNMPFZSA-N	1	478.52	5.72188	0	0	0	0	10	4	2	CC[C@H](CC#N)OC(=O)N[C@@H](C)c1cccc(NC(=O)Nc2ccc(C3=CN[CH]O3)c(OC)c2)c1
GZOSMCIZMLWJML-VJLLXTKPSA-N	0	349.509	5.3986	0	0	0	0	2	1	3	C[C@]12CC[C@H](O)CC1=CC[C@@H]1[C@@H]2CC[C@]2(C)C(=CC[C@@H]12)c1cccnc1
GZOSMCIZMLWJML-VJLLXTKPSA-N	1	350.517	5.3803	0	0	0	0	2	2	3	C[C@]12CC[C@H](O)CC1=CC[C@@H]1[C@@H]2CC[C@]2(C)C(=CC[C@@H]12)C1=CN[CH]C=C1
HAWSQZCWOQZXHI-FQEVSTJZSA-N	0	365.359	1.3147	1	0	1	1	7	3	4	CC[C@@]1(O)C(=O)OCC2=C1C=C1[N+](C2=O)CC2=C1NC1=CC=C([CH]C1=C2)O
HAWSQZCWOQZXHI-FQEVSTJZSA-N	1	364.351	1.5695	1	0	1	1	7	2	4	CC[C@@]1(O)C(=O)OCC2=C1C=C1[N+](C2=O)Cc2cc3cc(O)ccc3nc12
HAWSQZCWOQZXHI-FQEVSTJZSA-N	2	363.344	0.859	1	0	1	1	7	1	4	CC[C@@]1(O)C(=O)OCC2=C1C=C1[N+](C2=O)Cc2cc3[CH]C(=O)C=Cc3nc12
HAWSQZCWOQZXHI-FQEVSTJZSA-N	3	364.351	0.6462	1	0	1	1	7	2	4	CC[C@@]1(O)C(=O)OCC2=C1C=C1[N+](C2=O)CC2=C1N[C]1C(=C2)[CH]C(=O)C=C1
HCYFGRCYSCXKNQ-UHFFFAOYSA-N	0	239.208	-1.0691	2	0	2	2	8	2	4	C[N+]1C(=O)C2=C(N[CH]N2CC(=O)O)[N+](C)C1=O
HCYFGRCYSCXKNQ-UHFFFAOYSA-N	1	238.2	-1.6429	3	0	3	3	8	1	4	C[N+]1C(=O)C2=C(N=C[N+]2CC(=O)O)[N+](C)C1=O
HCYFGRCYSCXKNQ-UHFFFAOYSA-N	2	238.2	-2.4038	2	1	3	1	8	1	4	C[N+]1C(=O)C2=C(N[CH]N2CC(=O)[O-])[N+](C)C1=O
HCYFGRCYSCXKNQ-UHFFFAOYSA-N	3	237.192	-2.9776	3	1	4	2	8	0	4	C[N+]1C(=O)C2=C(N=C[N+]2CC(=O)[O-])[N+](C)C1=O
HEAUOKZIVMZVQL-VWLOTQADSA-N	0	632.598	5.2329	3	0	3	3	7	2	2	COc1cccc(C2=C(C)[N+](Cc3c(F)cccc3C(F)(F)F)C(=O)[N+](C[C@H]([NH2+]CCCC(=O)O)c3ccccc3)C2=O)c1F
HEAUOKZIVMZVQL-VWLOTQADSA-N	1	630.582	5.3153	2	1	3	1	8	1	2	COc1cccc(C2=C(C)[N+](Cc3c(F)cccc3C(F)(F)F)C(=O)[N+](C[C@H](NCCCC(=O)[O-])c3ccccc3)C2=O)c1F
HEAUOKZIVMZVQL-VWLOTQADSA-N	2	631.59	6.65	2	0	2	2	8	2	2	COc1cccc(C2=C(C)[N+](Cc3c(F)cccc3C(F)(F)F)C(=O)[N+](C[C@H](NCCCC(=O)O)c3ccccc3)C2=O)c1F
HEAUOKZIVMZVQL-VWLOTQADSA-N	3	631.59	3.8982	3	1	4	2	7	1	3	COc1cccc(C2=C(C)[N+](Cc3c(F)cccc3C(F)(F)F)C(=O)[N+](C[C@H]([NH2+]CCCC(=O)[O-])c3ccccc3)C2=O)c1F
HEFNNWSXXWATRW-JTQLQIEISA-N	0	206.281	3.0732	0	0	0	0	2	1	4	CC(C)Cc1ccc([C@H](C)C(=O)O)cc1
HEFNNWSXXWATRW-JTQLQIEISA-N	1	205.273	1.7385	0	1	1	-1	2	0	4	CC(C)Cc1ccc([C@H](C)C(=O)[O-])cc1
HEFNNWSXXWATRW-SNVBAGLBSA-N	0	205.273	1.7385	0	1	1	-1	2	0	4	CC(C)Cc1ccc([C@@H](C)C(=O)[O-])cc1
HEFNNWSXXWATRW-SNVBAGLBSA-N	1	206.281	3.0732	0	0	0	0	2	1	4	CC(C)Cc1ccc([C@@H](C)C(=O)O)cc1
HGVVOUNEGQIPMS-UHFFFAOYSA-N	0	587.464	3.8426	0	5	5	-5	13	3	2	[O-]c1cc([O-])c2c(c1)O[C@H](c1ccc(O)c([O-])c1)[C@H](O[C@]1(C3=C[CH]C(=O)C(=O)[CH]3)Oc3cc([O-])cc([O-])c3[C@H](O)[C@H]1O)C2
HGVVOUNEGQIPMS-UHFFFAOYSA-N	1	587.464	3.8426	0	5	5	-5	13	3	2	[O-]c1cc([O-])c2c(c1)O[C@](O[C@H]1Cc3c([O-])cc(O)cc3O[C@H]1c1ccc([O-])c([O-])c1)(C1=C[CH]C(=O)C(=O)[CH]1)[C@H](O)[C@@H]2O
HGVVOUNEGQIPMS-UHFFFAOYSA-N	2	588.472	-0.6819	0	0	0	0	13	4	2	O=C1[CH]C(=O)[C]2C(=C1)O[C@](O[C@@H]1Cc3c(O)cc(O)cc3O[C@@H]1C1=CC(=O)C(=O)C=C1)(C1=CC(=O)C(=O)C=C1)[C@@H](O)[C@H]2O
HGVVOUNEGQIPMS-UHFFFAOYSA-N	3	586.456	6.2383	0	8	8	-8	13	2	1	[O-]c1cc([O-])c2c(c1)O[C@H](c1ccc([O-])c([O-])c1)[C@H](O[C@]1(c3ccc([O-])c([O-])c3)Oc3cc([O-])cc([O-])c3[C@H](O)[C@@H]1O)C2
HGVVOUNEGQIPMS-UHFFFAOYSA-N	4	588.472	1.344	0	2	2	-2	13	4	2	[O-]c1cc(O)c2c(c1)O[C@@H](c1ccc(O)c([O-])c1)[C@H](O[C@@]1(C3=CC(=O)C(=O)C=C3)OC3=CC(=O)[CH]C(=O)[C]3[C@H](O)[C@H]1O)C2
HGVVOUNEGQIPMS-UHFFFAOYSA-N	5	587.464	3.8426	0	5	5	-5	13	3	2	[O-]c1cc(O)c2c(c1)O[C@H](c1ccc([O-])c([O-])c1)[C@H](O[C@@]1(C3=C[CH]C(=O)C(=O)[CH]3)Oc3cc([O-])cc([O-])c3[C@H](O)[C@@H]1O)C2
HGVVOUNEGQIPMS-UHFFFAOYSA-N	6	589.48	-0.161	0	0	0	0	13	5	1	O=C1[CH]C(=O)C2=C([CH]1)O[C@@](O[C@@H]1Cc3c(O)cc(O)cc3O[C@@H]1C1=CC=C(O)C(=O)[CH]1)(C1=CC(=O)C(=O)C=C1)[C@H](O)[C@@H]2O
HGVVOUNEGQIPMS-UHFFFAOYSA-N	7	588.472	0.7628	0	1	1	-1	13	4	2	O=C1[CH]C(=O)C2=C([CH]1)O[C@@](O[C@H]1CC3=C([CH]C(=CC3=O)O)O[C@H]1c1ccc(O)c([O-])c1)(C1=CC(=O)C(=O)C=C1)[C@H](O)[C@H]2O
HMEDEBAJARCKCT-UHFFFAOYSA-N	0	369.83	3.3243	0	1	1	-1	8	2	4	NS(=O)(=O)c1cc(c2n[n-]nn2)c(NCc2cccs2)cc1Cl
HMEDEBAJARCKCT-UHFFFAOYSA-N	1	368.822	3.7175	0	2	2	-2	7	2	4	[NH-]S(=O)(=O)c1cc(c2n[n-]nn2)c(NCc2cccs2)cc1Cl
HMEDEBAJARCKCT-UHFFFAOYSA-N	2	370.838	2.0343	1	1	2	0	7	2	4	NS(=O)(=O)c1cc(c2nnn[n-]2)c([NH2+]Cc2cccs2)cc1Cl
HMEDEBAJARCKCT-UHFFFAOYSA-N	3	369.83	3.1759	1	1	2	0	8	3	4	[NH-]S(=O)(=O)c1cc(C2=NN=N[NH+]2)c(NCc2cccs2)cc1Cl
HMEDEBAJARCKCT-UHFFFAOYSA-N	4	370.838	2.7827	1	0	1	1	9	3	4	NS(=O)(=O)c1cc(C2=NN=N[NH+]2)c(NCc2cccs2)cc1Cl
HMEDEBAJARCKCT-UHFFFAOYSA-N	5	370.838	1.8859	2	1	3	1	7	3	4	[NH-]S(=O)(=O)c1cc(C2=NN=N[NH+]2)c([NH2+]Cc2cccs2)cc1Cl
HMEDEBAJARCKCT-UHFFFAOYSA-N	6	369.83	2.4275	1	2	3	-1	6	2	4	[NH-]S(=O)(=O)c1cc(c2nnn[n-]2)c([NH2+]Cc2cccs2)cc1Cl
HMEDEBAJARCKCT-UHFFFAOYSA-N	7	371.846	1.4927	2	0	2	2	8	3	4	NS(=O)(=O)c1cc(C2=NN=N[NH+]2)c([NH2+]Cc2cccs2)cc1Cl
HNSDLXPSAYFUHK-UHFFFAOYSA-N	0	421.569	4.4601	0	3	3	-3	7	0	4	CCCC[C@H](CC)COC(=O)C[C@@H](C(=O)OC[C@@H](CC)CCCC)S([O-])([O-])[O-]
HRNLUBSXIHFDHP-UHFFFAOYSA-N	0	396.445	4.7124	0	0	0	0	7	3	4	Nc1ccccc1NC(=O)c1ccc(CNc2nccc(c3cccnc3)n2)cc1
HRNLUBSXIHFDHP-UHFFFAOYSA-N	1	398.46	2.4513	1	0	1	1	6	4	4	Nc1ccccc1NC(=O)c1ccc(C[NH2+][C]2N=C(c3cccnc3)C=CN2)cc1
HRNLUBSXIHFDHP-UHFFFAOYSA-N	2	398.46	2.1324	2	0	2	2	5	3	4	[NH3+]c1ccccc1NC(=O)c1ccc(C[NH2+]c2nccc(c3cccnc3)n2)cc1
HRNLUBSXIHFDHP-UHFFFAOYSA-N	3	397.452	3.4224	1	0	1	1	6	3	4	Nc1ccccc1NC(=O)c1ccc(C[NH2+]c2nccc(c3cccnc3)n2)cc1
HRNLUBSXIHFDHP-UHFFFAOYSA-N	4	397.452	3.8684	0	0	0	0	7	4	4	Nc1ccccc1NC(=O)c1ccc(CN[C]2N=C(c3cccnc3)C=CN2)cc1
HRNLUBSXIHFDHP-UHFFFAOYSA-N	5	397.452	3.4224	1	0	1	1	6	3	4	[NH3+]c1ccccc1NC(=O)c1ccc(CNc2nccc(c3cccnc3)n2)cc1
HRNLUBSXIHFDHP-UHFFFAOYSA-N	6	398.46	2.5784	1	0	1	1	6	4	4	[NH3+]c1ccccc1NC(=O)c1ccc(CN[C]2N=C(c3cccnc3)C=CN2)cc1
HRNLUBSXIHFDHP-UHFFFAOYSA-N	7	399.468	1.1613	2	0	2	2	5	4	4	[NH3+]c1ccccc1NC(=O)c1ccc(C[NH2+][C]2N=C(c3cccnc3)C=CN2)cc1
HSHNITRMYYLLCV-UHFFFAOYSA-N	0	176.169	1.7145	1	0	1	1	3	1	4	CC1=CC(=O)[O+]c2cc(O)ccc12
HSHNITRMYYLLCV-UHFFFAOYSA-N	1	175.161	1.0868	0	0	0	0	3	0	4	CC1=CC(=O)OC2=CC(=O)C=C[C]12
HSKAZIJJKRAJAV-KOEQRZSOSA-N	0	420.507	0.8712	1	0	1	1	7	2	4	Cc1cccc(/C=N/[NH2+]C2=C[C](N3CCOCC3)NC(=N2)OCCc2ccccn2)c1
HSKAZIJJKRAJAV-KOEQRZSOSA-N	1	419.499	2.2883	0	0	0	0	8	2	4	Cc1cccc(/C=N/NC2=C[C](N3CCOCC3)NC(=N2)OCCc2ccccn2)c1
HSKAZIJJKRAJAV-KOEQRZSOSA-N	2	419.499	2.2883	1	0	1	1	7	2	4	Cc1cccc(/C=N/N[C]2C=C([NH+]3CCOCC3)N=[C](=N2)OCCc2ccccn2)c1
HSKAZIJJKRAJAV-KOEQRZSOSA-N	3	419.499	0.657	1	0	1	1	7	1	4	Cc1cccc(/C=N\[NH2+]C2=C[C](N3CCOCC3)N=[C](=N2)OCCc2ccccn2)c1
HSKAZIJJKRAJAV-KOEQRZSOSA-N	4	421.515	1.0854	2	0	2	2	6	3	4	Cc1cccc(/C=N/[NH2+]C2=C[C]([NH+]3CCOCC3)NC(=N2)OCCc2ccccn2)c1
HSKAZIJJKRAJAV-KOEQRZSOSA-N	5	420.507	2.5025	1	0	1	1	7	3	4	Cc1cccc(/C=N/NC2=C[C]([NH+]3CCOCC3)NC(=N2)OCCc2ccccn2)c1
HSKAZIJJKRAJAV-KOEQRZSOSA-N	6	418.492	2.0741	0	0	0	0	8	1	4	Cc1cccc(/C=N\NC2=C[C](N3CCOCC3)N=[C](=N2)OCCc2ccccn2)c1
HSKAZIJJKRAJAV-KOEQRZSOSA-N	7	420.507	0.8712	2	0	2	2	6	2	4	Cc1cccc(/C=N/[NH2+][C]2C=C([NH+]3CCOCC3)N=[C](=N2)OCCc2ccccn2)c1
HSQAARMBHJCUOK-UHFFFAOYSA-N	0	420.008	3.5555	1	0	1	1	3	3	4	O=C(NC[C@]12C[C@H]3C[C@H](C[C@H](C3)C1)C2)c1cc(CCC[NH2+]CCCO)ccc1Cl
HSQAARMBHJCUOK-UHFFFAOYSA-N	1	419	4.9726	0	0	0	0	4	3	4	O=C(NC[C@]12C[C@H]3C[C@H](C[C@H](C3)C1)C2)c1cc(CCCNCCCO)ccc1Cl
HXGBXQDTNZMWGS-RUZDIDTESA-N	0	426.55	4.5957	0	0	0	0	4	1	4	NC(=O)C(c1ccccc1)(c1ccccc1)[C@@H]1CCN(CCc2ccc3c(c2)CCO3)C1
HXGBXQDTNZMWGS-RUZDIDTESA-N	1	427.558	4.8099	1	0	1	1	3	2	4	NC(=O)C(c1ccccc1)(c1ccccc1)[C@@H]1CC[N@@H+](CCc2ccc3c(c2)CCO3)C1
IIRWNGPLJQXWFJ-KRWDZBQOSA-N	0	313.781	2.9292	1	0	1	1	4	3	4	NC[C@@](O)(c1ccc(Cl)cc1)c1ccc(C2=C[NH+]N=C2)cc1
IIRWNGPLJQXWFJ-KRWDZBQOSA-N	1	312.774	3.0746	0	0	0	0	4	2	4	NC[C@@](O)(c1ccc(Cl)cc1)c1ccc(C2=CN=N[CH]2)cc1
IIRWNGPLJQXWFJ-KRWDZBQOSA-N	2	314.789	3.503	0	0	0	0	4	4	4	NC[C@@](O)(c1ccc(Cl)cc1)c1ccc(C2=CNN[CH]2)cc1
IIRWNGPLJQXWFJ-KRWDZBQOSA-N	3	314.789	1.5121	2	0	2	2	3	3	4	[NH3+]C[C@@](O)(c1ccc(Cl)cc1)c1ccc(C2=C[NH+]N=C2)cc1
IIRWNGPLJQXWFJ-KRWDZBQOSA-N	4	315.797	2.0859	1	0	1	1	3	4	4	[NH3+]C[C@@](O)(c1ccc(Cl)cc1)c1ccc(C2=CNN[CH]2)cc1
IIRWNGPLJQXWFJ-KRWDZBQOSA-N	5	313.781	2.9292	1	0	1	1	4	3	4	NC[C@@](O)(c1ccc(Cl)cc1)c1ccc(C2=C[NH+]N=C2)cc1
IIRWNGPLJQXWFJ-KRWDZBQOSA-N	6	314.789	1.5121	2	0	2	2	3	3	4	[NH3+]C[C@@](O)(c1ccc(Cl)cc1)c1ccc(C2=C[NH+]N=C2)cc1
IIRWNGPLJQXWFJ-KRWDZBQOSA-N	7	313.781	1.6575	1	0	1	1	3	2	4	[NH3+]C[C@@](O)(c1ccc(Cl)cc1)c1ccc(C2=CN=N[CH]2)cc1
IKIIZLYTISPENI-ZFORQUDYSA-N	0	444.345	-1.9884	0	1	1	-1	11	4	3	[O-]C(=O)[C@H]1O[C@@H](OC2=C[C]3OC(=CC(=O)C3=C(O)C2=O)c2ccccc2)[C@H](O)[C@@H](O)[C@@H]1O
IKIIZLYTISPENI-ZFORQUDYSA-N	1	444.345	-1.1746	1	0	1	1	11	4	3	O=C(O)[C@H]1O[C@@H](OC2=CC3=C(C(=O)C=C([O+]3)c3ccccc3)C(=O)C2=O)[C@H](O)[C@@H](O)[C@@H]1O
IKIIZLYTISPENI-ZFORQUDYSA-N	2	445.353	-0.6537	0	0	0	0	11	5	2	O=C(O)[C@H]1O[C@@H](OC2=C[C]3OC(=CC(=O)C3=C(O)C2=O)c2ccccc2)[C@H](O)[C@@H](O)[C@@H]1O
IKIIZLYTISPENI-ZFORQUDYSA-N	3	445.353	-0.6537	0	0	0	0	11	5	2	O=C(O)[C@H]1O[C@@H](OC2=C(C(=O)[C]3C(=C2)OC(=CC3=O)c2ccccc2)O)[C@H](O)[C@@H](O)[C@@H]1O
IKIIZLYTISPENI-ZFORQUDYSA-N	4	446.361	-0.015	1	0	1	1	11	6	2	O=C(O)[C@H]1O[C@@H](Oc2cc3[O+]C(=CC(=O)c3c(O)c2O)c2ccccc2)[C@H](O)[C@@H](O)[C@@H]1O
IKIIZLYTISPENI-ZFORQUDYSA-N	5	444.345	-1.9884	0	1	1	-1	11	4	3	[O-]C(=O)[C@H]1O[C@@H](OC2=C(C(=O)[C]3C(=C2)OC(=CC3=O)c2ccccc2)O)[C@H](O)[C@@H](O)[C@@H]1O
IKIIZLYTISPENI-ZFORQUDYSA-N	6	443.337	-2.5093	1	1	2	0	11	3	3	[O-]C(=O)[C@H]1O[C@@H](OC2=CC3=C(C(=O)C=C([O+]3)c3ccccc3)C(=O)C2=O)[C@H](O)[C@@H](O)[C@@H]1O
IKIIZLYTISPENI-ZFORQUDYSA-N	7	445.353	-1.3497	1	1	2	0	11	5	2	[O-]C(=O)[C@H]1O[C@@H](Oc2cc3[O+]C(=CC(=O)c3c(O)c2O)c2ccccc2)[C@H](O)[C@@H](O)[C@@H]1O
IPWKIXLWTCNBKN-UHFFFAOYSA-N	0	220.634	0.8662	1	1	2	0	3	2	4	C[C]1NC=C([N+](=O)[O-])N1C[C@@H](O)CCl
IPWKIXLWTCNBKN-UHFFFAOYSA-N	1	219.626	0.2924	2	1	3	1	3	1	4	CC1=NC=C([N+](=O)[O-])[N+]1C[C@H](O)CCl
IUEWXNHSKRWHDY-UHFFFAOYSA-N	0	324.422	1.793	1	0	1	1	7	3	4	CCCS(=O)(=O)N[C@@H]1C[C@@H](N(C)C2=N[CH]NC3=C2C=C[NH+]3)C1
IUEWXNHSKRWHDY-UHFFFAOYSA-N	1	323.414	2.1862	1	1	2	0	6	2	4	CCCS(=O)(=O)[N-][C@@H]1C[C@H](N(C)[C]2NC=NC3=C2C=C[NH+]3)C1
IUEWXNHSKRWHDY-UHFFFAOYSA-N	2	323.414	2.1862	1	1	2	0	6	2	4	CCCS(=O)(=O)[N-][C@@H]1C[C@H](N(C)C2=N[CH]NC3=C2C=C[NH+]3)C1
IUEWXNHSKRWHDY-UHFFFAOYSA-N	3	324.422	1.793	1	0	1	1	7	3	4	CCCS(=O)(=O)N[C@@H]1C[C@@H](N(C)[C]2NC=NC3=C2C=C[NH+]3)C1
IUEWXNHSKRWHDY-UHFFFAOYSA-N	4	324.422	2.76	1	1	2	0	6	3	4	CCCS(=O)(=O)[N-][C@H]1C[C@@H](N(C)[C]2N[CH]NC3=C2C=C[NH+]3)C1
IUEWXNHSKRWHDY-UHFFFAOYSA-N	5	325.43	2.3668	1	0	1	1	7	4	4	CCCS(=O)(=O)N[C@@H]1C[C@@H](N(C)[C]2N[CH]NC3=C2C=C[NH+]3)C1
IUEWXNHSKRWHDY-UHFFFAOYSA-N	6	322.406	1.972	1	2	3	-1	5	1	4	CCCS(=O)(=O)[N-][C@H]1C[C@H](N(C)[C]2N=C[N-]C3=C2C=C[NH+]3)C1
IUEWXNHSKRWHDY-UHFFFAOYSA-N	7	323.414	1.5788	1	1	2	0	6	2	4	CCCS(=O)(=O)N[C@@H]1C[C@@H](N(C)[C]2N=C[N-]C3=C2C=C[NH+]3)C1
JAZBEHYOTPTENJ-JLNKQSITSA-N	0	302.451	5.9927	0	0	0	0	2	1	3	CC/C=C/C/C=C/C/C=C/C/C=C/C/C=C/CCCC(=O)O
JAZBEHYOTPTENJ-JLNKQSITSA-N	1	301.443	4.658	0	1	1	-1	2	0	4	CC/C=C/C/C=C\C/C=C\C/C=C/C/C=C\CCCC(=O)[O-]
JBFNEVNUGGFPBQ-DDMCRLCFSA-N	0	994.146	-4.2805	2	0	2	2	24	16	1	CC(=O)N[C@H](C(=O)N[C@H](CO)C(=O)N[C@H]1CCNC(=O)[C@H]([C@@H](C)O)NC(=O)[C@H](CCN)NC(=O)[C@H](CC[NH3+])NC(=O)[C@H](CC(C)C)NC(=O)[C@@H](Cc2ccccc2)NC(=O)[C@H](CC[NH3+])NC1=O)[C@@H](C)O
JBFNEVNUGGFPBQ-DDMCRLCFSA-N	1	993.138	-2.8634	1	0	1	1	25	16	1	CC(=O)N[C@H](C(=O)N[C@H](CO)C(=O)N[C@H]1CCNC(=O)[C@H]([C@@H](C)O)NC(=O)[C@H](CCN)NC(=O)[C@H](CCN)NC(=O)[C@H](CC(C)C)NC(=O)[C@@H](Cc2ccccc2)NC(=O)[C@H](CC[NH3+])NC1=O)[C@@H](C)O
JBFNEVNUGGFPBQ-DDMCRLCFSA-N	2	995.154	-5.6976	3	0	3	3	23	16	1	CC(=O)N[C@H](C(=O)N[C@H](CO)C(=O)N[C@H]1CCNC(=O)[C@H]([C@@H](C)O)NC(=O)[C@H](CC[NH3+])NC(=O)[C@H](CC[NH3+])NC(=O)[C@H](CC(C)C)NC(=O)[C@@H](Cc2ccccc2)NC(=O)[C@H](CC[NH3+])NC1=O)[C@@H](C)O
JBFNEVNUGGFPBQ-DDMCRLCFSA-N	3	992.13	-1.4463	0	0	0	0	26	16	1	CC(=O)N[C@H](C(=O)N[C@H](CO)C(=O)N[C@H]1CCNC(=O)[C@H]([C@@H](C)O)NC(=O)[C@H](CCN)NC(=O)[C@H](CCN)NC(=O)[C@H](CC(C)C)NC(=O)[C@@H](Cc2ccccc2)NC(=O)[C@H](CCN)NC1=O)[C@@H](C)O
JBFNEVNUGGFPBQ-DDMCRLCFSA-N	4	994.146	-4.2805	2	0	2	2	24	16	1	CC(=O)N[C@H](C(=O)N[C@H](CO)C(=O)N[C@H]1CCNC(=O)[C@H]([C@@H](C)O)NC(=O)[C@H](CC[NH3+])NC(=O)[C@H](CCN)NC(=O)[C@H](CC(C)C)NC(=O)[C@@H](Cc2ccccc2)NC(=O)[C@H](CC[NH3+])NC1=O)[C@@H](C)O
JBFNEVNUGGFPBQ-DDMCRLCFSA-N	5	993.138	-2.8634	1	0	1	1	25	16	1	CC(=O)N[C@H](C(=O)N[C@H](CO)C(=O)N[C@H]1CCNC(=O)[C@H]([C@@H](C)O)NC(=O)[C@H](CC[NH3+])NC(=O)[C@H](CCN)NC(=O)[C@H](CC(C)C)NC(=O)[C@@H](Cc2ccccc2)NC(=O)[C@H](CCN)NC1=O)[C@@H](C)O
JBFNEVNUGGFPBQ-DDMCRLCFSA-N	6	994.146	-4.2805	2	0	2	2	24	16	1	CC(=O)N[C@H](C(=O)N[C@H](CO)C(=O)N[C@H]1CCNC(=O)[C@H]([C@@H](C)O)NC(=O)[C@H](CC[NH3+])NC(=O)[C@H](CC[NH3+])NC(=O)[C@H](CC(C)C)NC(=O)[C@@H](Cc2ccccc2)NC(=O)[C@H](CCN)NC1=O)[C@@H](C)O
JBFNEVNUGGFPBQ-DDMCRLCFSA-N	7	993.138	-2.8634	1	0	1	1	25	16	1	CC(=O)N[C@H](C(=O)N[C@H](CO)C(=O)N[C@H]1CCNC(=O)[C@H]([C@@H](C)O)NC(=O)[C@H](CCN)NC(=O)[C@H](CC[NH3+])NC(=O)[C@H](CC(C)C)NC(=O)[C@@H](Cc2ccccc2)NC(=O)[C@H](CCN)NC1=O)[C@@H](C)O
JBIMVDZLSHOPLA-LSCVHKIXSA-N	0	338.42	2.1724	1	0	1	1	3	2	4	C[NH+](C)CC/C=C/1\c2ccccc2COc2ccc(CC(=O)O)cc12
JBIMVDZLSHOPLA-LSCVHKIXSA-N	1	337.412	0.8377	1	1	2	0	3	1	4	C[NH+](C)CC/C=C/1\c2ccccc2COc2ccc(CC(=O)[O-])cc12
JBIMVDZLSHOPLA-LSCVHKIXSA-N	2	336.404	2.2548	0	1	1	-1	4	0	4	CN(C)CC/C=C/1\c2ccccc2COc2ccc(CC(=O)[O-])cc12
JBIMVDZLSHOPLA-LSCVHKIXSA-N	3	337.412	3.5895	0	0	0	0	4	1	4	CN(C)CC/C=C\1/c2ccccc2COc2ccc(CC(=O)O)cc12
JLIDBLDQVAYHNE-KDSIFHRYSA-N	0	263.309	0.7676	0	1	1	-1	4	1	4	C/C(=C/C(=O)[O-])/[CH][CH][C@@]1(O)C(=CC(=O)CC1(C)C)C
JLIDBLDQVAYHNE-KDSIFHRYSA-N	1	264.317	2.2499	0	0	0	0	4	2	4	C/C(=C\C(=O)O)/C=C\[C@@]1(O)C(=CC(=O)CC1(C)C)C
JTWOMNBEOCYFNV-NFFDBFGFSA-N	0	461.492	1.0806	0	0	0	0	12	4	3	CC1(C)S[C@@H]2[C@H](NC(=O)[C@H](NC(=O)N3CCNC3=O)c3ccccc3)C(=O)N2[C@H]1C(=O)O
JTWOMNBEOCYFNV-NFFDBFGFSA-N	1	461.492	-0.0399	1	1	2	0	11	4	3	CC1(C)S[C@@H]2[C@H](NC(=O)[C@H](NC(=O)[NH+]3CCNC3=O)c3ccccc3)C(=O)N2[C@H]1C(=O)[O-]
JTWOMNBEOCYFNV-NFFDBFGFSA-N	2	463.507	1.509	2	0	2	2	10	6	2	CC1(C)S[C@@H]2[C@H](NC(=O)[C@H](NC(=O)[NH+]3CCNC3=O)c3ccccc3)C(=O)[NH+]2[C@H]1C(=O)O
JTWOMNBEOCYFNV-NFFDBFGFSA-N	3	461.492	-0.0399	1	1	2	0	11	4	3	CC1(C)S[C@@H]2[C@H](NC(=O)[C@H](NC(=O)N3CCNC3=O)c3ccccc3)C(=O)[NH+]2[C@H]1C(=O)[O-]
JTWOMNBEOCYFNV-NFFDBFGFSA-N	4	462.499	0.1743	2	1	3	1	10	5	2	CC1(C)S[C@@H]2[C@H](NC(=O)[C@H](NC(=O)[NH+]3CCNC3=O)c3ccccc3)C(=O)[NH+]2[C@H]1C(=O)[O-]
JTWOMNBEOCYFNV-NFFDBFGFSA-N	5	462.499	1.2948	1	0	1	1	11	5	2	CC1(C)S[C@@H]2[C@H](NC(=O)[C@H](NC(=O)[NH+]3CCNC3=O)c3ccccc3)C(=O)N2[C@H]1C(=O)O
JTWOMNBEOCYFNV-NFFDBFGFSA-N	6	462.499	1.2948	1	0	1	1	11	5	2	CC1(C)S[C@@H]2[C@H](NC(=O)[C@H](NC(=O)N3CCNC3=O)c3ccccc3)C(=O)[NH+]2[C@H]1C(=O)O
JTWOMNBEOCYFNV-NFFDBFGFSA-N	7	460.484	-0.2541	0	1	1	-1	12	3	3	CC1(C)S[C@@H]2[C@H](NC(=O)[C@H](NC(=O)N3CCNC3=O)c3ccccc3)C(=O)N2[C@H]1C(=O)[O-]
JZRWCGZRTZMZEH-UHFFFAOYSA-N	0	267.37	0.1076	1	0	1	1	5	3	4	C[C]1N=CC(=C([NH3+])N1)CN1[CH]SC(=C1C)CCO
JZRWCGZRTZMZEH-UHFFFAOYSA-N	1	266.363	0.8783	1	0	1	1	5	2	4	Cc1ncc(CN2[CH]SC(=C2C)CCO)c([NH3+])n1
JZRWCGZRTZMZEH-UHFFFAOYSA-N	2	267.37	0.1076	1	0	1	1	5	3	4	C[C]1N=C([NH3+])C(=CN1)CN1[CH]SC(=C1C)CCO
JZRWCGZRTZMZEH-UHFFFAOYSA-N	3	266.363	1.5247	0	0	0	0	6	3	4	C[C]1N=CC(=C(N)N1)CN1[CH]SC(=C1C)CCO
JZRWCGZRTZMZEH-UHFFFAOYSA-N	4	267.37	2.0985	0	0	0	0	6	4	4	C[C]1N[CH]C(=C(N)N1)CN1[CH]SC(=C1C)CCO
JZRWCGZRTZMZEH-UHFFFAOYSA-N	5	266.363	1.5247	0	0	0	0	6	3	4	C[C]1N=C(N)C(=CN1)CN1[CH]SC(=C1C)CCO
JZRWCGZRTZMZEH-UHFFFAOYSA-N	6	265.355	2.1683	0	0	0	0	6	2	4	Cc1ncc(CN2[CH]SC(=C2C)CCO)c(N)n1
JZRWCGZRTZMZEH-UHFFFAOYSA-N	7	268.378	0.6814	1	0	1	1	5	4	4	C[C]1N[CH]C(=C([NH3+])N1)CN1[CH]SC(=C1C)CCO
KBOPZPXVLCULAV-UHFFFAOYSA-N	0	151.119	-1.0074	0	1	1	-1	4	1	4	NC1=C[C](C(=O)C=C1)C(=O)[O-]
KBOPZPXVLCULAV-UHFFFAOYSA-N	1	153.135	1.2538	0	0	0	0	4	3	4	Nc1ccc(O)c(C(=O)O)c1
KBOPZPXVLCULAV-UHFFFAOYSA-N	2	152.127	-2.4245	1	1	2	0	3	1	4	[NH3+][C]1C=CC(=O)C(=C1)C(=O)[O-]
KBOPZPXVLCULAV-UHFFFAOYSA-N	3	152.127	0.3273	0	0	0	0	4	2	4	NC1=C[C](C(=O)C=C1)C(=O)O
KBOPZPXVLCULAV-UHFFFAOYSA-N	4	152.127	-0.0809	0	1	1	-1	4	2	4	Nc1ccc(O)c(C(=O)[O-])c1
KBOPZPXVLCULAV-UHFFFAOYSA-N	5	153.135	-1.3709	1	1	2	0	3	2	4	[NH3+]c1ccc(O)c(C(=O)[O-])c1
KBOPZPXVLCULAV-UHFFFAOYSA-N	6	153.135	-1.0898	1	0	1	1	3	2	4	[NH3+][C]1C=CC(=O)C(=C1)C(=O)O
KBOPZPXVLCULAV-UHFFFAOYSA-N	7	154.143	-0.0362	1	0	1	1	3	3	4	[NH3+]c1ccc(O)c(C(=O)O)c1
KJAAPZIFCQQQKX-NDEPHWFRSA-N	0	460.517	4.3735	1	0	1	1	4	1	4	CC1=C(C2=CC(=O)C=C[CH]2)[C@H](c2ccc(OCC[N@@H+]3C[C@@H](CF)C3)cc2)OC2=C1[CH]C(=O)C=C2
KJAAPZIFCQQQKX-NDEPHWFRSA-N	1	461.525	4.9667	1	0	1	1	4	2	4	CC1=C(c2cccc(O)c2)[C@H](c2ccc(OCC[N@H+]3C[C@H](CF)C3)cc2)OC2=C1[CH]C(=O)C=C2
KJAAPZIFCQQQKX-NDEPHWFRSA-N	2	462.533	5.5944	1	0	1	1	4	3	3	CC1=C(c2cccc(O)c2)[C@H](c2ccc(OCC[N@H+]3C[C@H](CF)C3)cc2)Oc2ccc(O)cc12
KJAAPZIFCQQQKX-NDEPHWFRSA-N	3	460.517	4.7525	0	0	0	0	5	1	4	CC1=C(c2cccc(O)c2)[C@H](c2ccc(OCCN3C[C@@H](CF)C3)cc2)OC2=C1[CH]C(=O)C=C2
KJAAPZIFCQQQKX-NDEPHWFRSA-N	4	459.509	4.1593	0	0	0	0	5	0	4	CC1=C(C2=CC=CC(=O)[CH]2)[C@H](c2ccc(OCCN3C[C@@H](CF)C3)cc2)OC2=C1[CH]C(=O)C=C2
KJAAPZIFCQQQKX-NDEPHWFRSA-N	5	461.525	5.3802	0	0	0	0	5	2	3	CC1=C(c2cccc(O)c2)[C@H](c2ccc(OCCN3C[C@H](CF)C3)cc2)Oc2ccc(O)cc12
KJAAPZIFCQQQKX-NDEPHWFRSA-N	6	460.517	4.787	0	0	0	0	5	1	4	CC1=C(C2=CC=CC(=O)[CH]2)[C@H](c2ccc(OCCN3C[C@@H](CF)C3)cc2)Oc2ccc(O)cc12
KJAAPZIFCQQQKX-NDEPHWFRSA-N	7	461.525	5.0012	1	0	1	1	4	2	3	CC1=C(C2=CC=CC(=O)[CH]2)[C@H](c2ccc(OCC[N@@H+]3C[C@H](CF)C3)cc2)Oc2ccc(O)cc12
KJNNWYBAOPXVJY-UHFFFAOYSA-N	0	533.124	6.7338	2	0	2	2	4	1	2	CCCCC1=NC(=C[N+]1c1ccc(Oc2ccc(Cl)cc2)cc1)c1ccc(OCCC[NH+](CC)CC)cc1
KJNNWYBAOPXVJY-UHFFFAOYSA-N	1	532.116	8.1509	1	0	1	1	5	0	2	CCCCC1=NC(=C[N+]1c1ccc(Oc2ccc(Cl)cc2)cc1)c1ccc(OCCCN(CC)CC)cc1
KJNNWYBAOPXVJY-UHFFFAOYSA-N	2	533.124	8.7247	0	0	0	0	5	1	2	CCCC[C]1NC(=CN1c1ccc(Oc2ccc(Cl)cc2)cc1)c1ccc(OCCCN(CC)CC)cc1
KJNNWYBAOPXVJY-UHFFFAOYSA-N	3	534.132	7.3076	1	0	1	1	4	2	2	CCCC[C]1NC(=CN1c1ccc(Oc2ccc(Cl)cc2)cc1)c1ccc(OCCC[NH+](CC)CC)cc1
KPQQGHGDBBJGFA-QNGWXLTQSA-N	0	692.853	3.3743	0	0	0	0	13	3	2	CS[C@@]1(C(=O)NC2=CC=C3N=NC(=C3[CH]2)C2=CN[C](C=C2)OC(C)C)CCN(CC(=O)N2CC=C(c3ccc(C4=NN(C)[CH]N4)cc3)CC2)C1
KPQQGHGDBBJGFA-QNGWXLTQSA-N	1	693.861	2.0125	1	0	1	1	13	4	2	CS[C@@]1(C(=O)Nc2ccc3=N[NH+]C(=c3c2)C2=CN[C](C=C2)OC(C)C)CCN(CC(=O)N2CC=C(c3ccc(C4=NN(C)[CH]N4)cc3)CC2)C1
KPQQGHGDBBJGFA-QNGWXLTQSA-N	2	691.845	2.2933	0	1	1	-1	12	2	2	CS[C@@]1(C(=O)NC2=C[C]3C(=NN=C3C3=CN[C](C=C3)OC(C)C)C=C2)CCN(CC(=O)N2CC=C(c3ccc(C4=N[CH]N(C)[N-]4)cc3)CC2)C1
KPQQGHGDBBJGFA-QNGWXLTQSA-N	3	692.853	1.9564	1	0	1	1	13	3	2	CS[C@@]1(C(=O)Nc2ccc3=N[NH+]C(=c3c2)c2ccc(OC(C)C)nc2)CCN(CC(=O)N2CC=C(c3ccc(C4=NN(C)[CH]N4)cc3)CC2)C1
KPQQGHGDBBJGFA-QNGWXLTQSA-N	4	691.845	1.7422	1	1	2	0	12	2	2	CS[C@@]1(C(=O)Nc2ccc3=N[NH+]C(=c3c2)c2ccc(OC(C)C)nc2)CCN(CC(=O)N2CC=C(c3ccc(C4=N[CH]N(C)[N-]4)cc3)CC2)C1
KPQQGHGDBBJGFA-QNGWXLTQSA-N	5	690.837	2.2372	0	1	1	-1	12	1	2	CS[C@@]1(C(=O)NC2=C[C]3C(=NN=C3c3ccc(OC(C)C)nc3)C=C2)CCN(CC(=O)N2CC=C(c3ccc(C4=N[CH]N(C)[N-]4)cc3)CC2)C1
KPQQGHGDBBJGFA-QNGWXLTQSA-N	6	691.845	4.0701	0	1	1	-1	12	2	2	CS[C@@]1(C(=O)Nc2ccc3[n-]nc(c4ccc(OC(C)C)nc4)c3c2)CCN(CC(=O)N2CC=C(c3ccc(C4=NN(C)[CH]N4)cc3)CC2)C1
KPQQGHGDBBJGFA-QNGWXLTQSA-N	7	692.853	1.7983	1	1	2	0	12	3	2	CS[C@@]1(C(=O)Nc2ccc3=N[NH+]C(=c3c2)C2=CN[C](C=C2)OC(C)C)CCN(CC(=O)N2CC=C(c3ccc(C4=N[CH]N(C)[N-]4)cc3)CC2)C1
KPYSYYIEGFHWSV-QMMMGPOBSA-N	0	213.661	-0.1945	1	1	2	0	2	1	4	[NH3+]C[C@H](CC(=O)[O-])c1ccc(Cl)cc1
KPYSYYIEGFHWSV-QMMMGPOBSA-N	1	214.669	1.1402	1	0	1	1	2	2	4	[NH3+]C[C@H](CC(=O)O)c1ccc(Cl)cc1
KPYSYYIEGFHWSV-QMMMGPOBSA-N	2	212.653	1.2226	0	1	1	-1	3	1	4	NC[C@H](CC(=O)[O-])c1ccc(Cl)cc1
KPYSYYIEGFHWSV-QMMMGPOBSA-N	3	213.661	2.5573	0	0	0	0	3	2	4	NC[C@H](CC(=O)O)c1ccc(Cl)cc1
KQXKVJAGOJTNJS-OAHLLOKOSA-N	0	292.436	2.4458	1	0	1	1	2	2	4	CC(C)(C)[NH2+]C[C@@H](O)COc1ccccc1C1CCCC1
KQXKVJAGOJTNJS-OAHLLOKOSA-N	1	291.428	3.8629	0	0	0	0	3	2	4	CC(C)(C)NC[C@@H](O)COc1ccccc1C1CCCC1
KSMRODHGGIIXDV-YFKPBYRVSA-N	0	187.173	-1.4023	0	1	1	-1	6	2	4	CC(=O)N[C@@H](CCC(=O)N)C(=O)[O-]
KSMRODHGGIIXDV-YFKPBYRVSA-N	1	188.181	-0.0676	0	0	0	0	6	3	4	CC(=O)N[C@@H](CCC(=O)N)C(=O)O
KTEIFNKAUNYNJU-LBPRGKRZSA-N	0	451.345	3.6375	2	0	2	2	5	2	4	C[C@H](Oc1cc(C2=C[N+](N=C2)C2CCNCC2)cnc1[NH3+])c1c(Cl)ccc(F)c1Cl
KTEIFNKAUNYNJU-LBPRGKRZSA-N	1	453.361	3.8547	1	0	1	1	5	4	4	C[C@H](OC1=C(N[CH]C(=C1)C1=CN(N[CH]1)C1CCNCC1)[NH3+])c1c(Cl)ccc(F)c1Cl
KTEIFNKAUNYNJU-LBPRGKRZSA-N	2	450.337	4.9275	1	0	1	1	6	2	4	C[C@H](Oc1cc(C2=C[N+](N=C2)C2CCNCC2)cnc1N)c1c(Cl)ccc(F)c1Cl
KTEIFNKAUNYNJU-LBPRGKRZSA-N	3	452.353	3.2809	2	0	2	2	5	3	4	C[C@H](OC1=C(N[CH]C(=C1)C1=C[N+](N=C1)C1CCNCC1)[NH3+])c1c(Cl)ccc(F)c1Cl
KTEIFNKAUNYNJU-LBPRGKRZSA-N	4	452.353	5.2718	0	0	0	0	6	4	3	C[C@H](OC1=C(N[CH]C(=C1)C1=CN(N[CH]1)C1CCNCC1)N)c1c(Cl)ccc(F)c1Cl
KTEIFNKAUNYNJU-LBPRGKRZSA-N	5	451.345	4.698	1	0	1	1	6	3	4	C[C@H](OC1=C(N[CH]C(=C1)C1=C[N+](N=C1)C1CCNCC1)N)c1c(Cl)ccc(F)c1Cl
KTEIFNKAUNYNJU-LBPRGKRZSA-N	6	451.345	5.5013	0	0	0	0	6	3	3	C[C@H](Oc1cc(C2=CN(N[CH]2)C2CCNCC2)cnc1N)c1c(Cl)ccc(F)c1Cl
KTEIFNKAUNYNJU-LBPRGKRZSA-N	7	452.353	4.2113	1	0	1	1	5	3	4	C[C@H](Oc1cc(C2=CN(N[CH]2)C2CCNCC2)cnc1[NH3+])c1c(Cl)ccc(F)c1Cl
KURQKNMKCGYWRJ-HNNXBMFYSA-N	0	408.434	1.4124	1	0	1	1	10	2	3	Cc1ccc(C2=N[C](N)NC3=C2N=N[N+]3Cc2cccc(CO[C@H]3CCOC3)n2)o1
KURQKNMKCGYWRJ-HNNXBMFYSA-N	1	410.45	0.5691	2	0	2	2	9	3	4	Cc1ccc([C]2N[C]([NH3+])NC3=C2N=N[N+]3Cc2cccc(CO[C@H]3CCOC3)n2)o1
KURQKNMKCGYWRJ-HNNXBMFYSA-N	2	408.434	-0.2189	2	2	4	0	7	1	4	Cc1ccc([C]2[N-]C(=[NH3+])[N-]C3=C2N=N[N+]3Cc2cccc(CO[C@H]3CCOC3)n2)o1
KURQKNMKCGYWRJ-HNNXBMFYSA-N	3	407.426	-0.4331	2	2	4	0	7	1	4	Cc1ccc([C]2[N-]C(=[NH2+])[N-]C3=C2N=N[N+]3Cc2cccc(CO[C@H]3CCOC3)n2)o1
KURQKNMKCGYWRJ-HNNXBMFYSA-N	4	409.442	-0.0047	2	0	2	2	9	2	4	Cc1ccc(C2=N[C]([NH3+])NC3=C2N=N[N+]3Cc2cccc(CO[C@H]3CCOC3)n2)o1
KURQKNMKCGYWRJ-HNNXBMFYSA-N	5	409.442	1.9862	1	0	1	1	10	3	3	Cc1ccc([C]2N[C](N)NC3=C2N=N[N+]3Cc2cccc(CO[C@H]3CCOC3)n2)o1
KURQKNMKCGYWRJ-HNNXBMFYSA-N	6	408.434	-0.2189	2	1	3	1	8	2	4	Cc1ccc([C]2NC(=[NH2+])[N-]C3=C2N=N[N+]3Cc2cccc(CO[C@H]3CCOC3)n2)o1
KURQKNMKCGYWRJ-HNNXBMFYSA-N	7	409.442	-0.0047	2	1	3	1	8	2	4	Cc1ccc([C]2NC(=[NH3+])[N-]C3=C2N=N[N+]3Cc2cccc(CO[C@H]3CCOC3)n2)o1
KVCQTKNUUQOELD-UHFFFAOYSA-N	0	478.929	5.8489	0	1	1	-1	6	3	3	Cc1ccc2c(Nc3cccc(Cl)c3F)nccc2c1NC(=O)c1csc2[C](N)N=C[N-]c12
KVCQTKNUUQOELD-UHFFFAOYSA-N	1	480.945	3.1418	2	1	3	1	5	3	4	Cc1ccc2c([NH2+]c3cccc(Cl)c3F)nccc2c1NC(=O)c1csc2[C]([NH3+])N=C[N-]c12
KVCQTKNUUQOELD-UHFFFAOYSA-N	2	481.953	2.5247	2	1	3	1	5	4	4	CC1=C([C]2C(=C([NH2+]c3cccc(Cl)c3F)NC=C2)C=C1)NC(=O)c1csc2[C]([NH3+])N=C[N-]c12
KVCQTKNUUQOELD-UHFFFAOYSA-N	3	479.937	4.4318	1	1	2	0	5	3	4	Cc1ccc2c(Nc3cccc(Cl)c3F)nccc2c1NC(=O)c1csc2[C]([NH3+])N=C[N-]c12
KVCQTKNUUQOELD-UHFFFAOYSA-N	4	479.937	4.5589	1	1	2	0	6	3	4	Cc1ccc2c([NH2+]c3cccc(Cl)c3F)nccc2c1NC(=O)c1csc2[C](N)N=C[N-]c12
KVCQTKNUUQOELD-UHFFFAOYSA-N	5	480.945	3.9418	1	1	2	0	6	4	4	CC1=C[CH]C2=C([NH2+]c3cccc(Cl)c3F)NC=CC2=C1NC(=O)c1csc2[C](N)N=C[N-]c12
KVCQTKNUUQOELD-UHFFFAOYSA-N	6	480.945	3.8147	1	1	2	0	6	4	4	CC1=C([C]2C(=C(Nc3cccc(Cl)c3F)NC=C2)C=C1)NC(=O)c1csc2[C]([NH3+])N=C[N-]c12
KVCQTKNUUQOELD-UHFFFAOYSA-N	7	479.937	5.2318	0	1	1	-1	7	4	3	CC1=C[CH]C2=C(Nc3cccc(Cl)c3F)NC=CC2=C1NC(=O)c1csc2[C](N)N=C[N-]c12
KWLUIYFCMHKLKY-NDEPHWFRSA-N	0	486.622	5.4071	0	1	1	-1	5	1	3	[O-]C(=O)CC[C@@H](Cc1ccc(OCc2ccccc2)cc1)NC(=O)CCCCCCc1ccccc1
KWLUIYFCMHKLKY-NDEPHWFRSA-N	1	487.63	6.7418	0	0	0	0	5	2	3	O=C(O)CC[C@@H](Cc1ccc(OCc2ccccc2)cc1)NC(=O)CCCCCCc1ccccc1
KXGCNMMJRFDFNR-AWSUJWHHSA-N	0	1523.71	-2.5049	0	1	1	-1	42	16	1	C[C@@H]1NC(=O)[C@@H]2CCCN2C(=O)[C@H](CC(=O)N)NC(=O)[C@@H]2CSSC[C@H](N)C(=O)N[C@H]3CSSC[C@H](NC1=O)C(=O)N[C@@H]([C@@H](C)O)C(=O)NCC(=O)N[C@H](C(=O)N[C@@H](C[C]1C=CC(=O)C=C1)C(=O)[O-])CSSC[C@H](NC(=O)[C@H](C[C]1C=CC(=O)C=C1)NC(=O)[C@H](CCC(=O)O)NC3=O)C(=O)N2
KXGCNMMJRFDFNR-AWSUJWHHSA-N	1	1522.7	-3.8396	0	2	2	-2	42	15	1	C[C@@H]1NC(=O)[C@@H]2CCCN2C(=O)[C@H](CC(=O)N)NC(=O)[C@@H]2CSSC[C@H](N)C(=O)N[C@H]3CSSC[C@H](NC1=O)C(=O)N[C@@H]([C@@H](C)O)C(=O)NCC(=O)N[C@H](C(=O)N[C@@H](C[C]1C=CC(=O)C=C1)C(=O)[O-])CSSC[C@H](NC(=O)[C@H](C[C]1C=CC(=O)C=C1)NC(=O)[C@H](CCC(=O)[O-])NC3=O)C(=O)N2
KXGCNMMJRFDFNR-AWSUJWHHSA-N	2	1523.71	-3.551	0	2	2	-2	42	16	1	C[C@@H]1NC(=O)[C@@H]2CCCN2C(=O)[C@H](CC(=O)N)NC(=O)[C@@H]2CSSC[C@H](N)C(=O)N[C@H]3CSSC[C@H](NC1=O)C(=O)N[C@@H]([C@@H](C)O)C(=O)NCC(=O)N[C@H](C(=O)N[C@@H](Cc1ccc(O)cc1)C(=O)[O-])CSSC[C@H](NC(=O)[C@H](C[C]1C=CC(=O)C=C1)NC(=O)[C@@H](CCC(=O)[O-])NC3=O)C(=O)N2
KXGCNMMJRFDFNR-AWSUJWHHSA-N	3	1524.72	-1.1702	0	0	0	0	42	17	1	C[C@@H]1NC(=O)[C@@H]2CCCN2C(=O)[C@H](CC(=O)N)NC(=O)[C@@H]2CSSC[C@H](N)C(=O)N[C@H]3CSSC[C@H](NC1=O)C(=O)N[C@H]([C@@H](C)O)C(=O)NCC(=O)N[C@H](C(=O)N[C@@H](C[C]1C=CC(=O)C=C1)C(=O)O)CSSC[C@H](NC(=O)[C@H](C[C]1C=CC(=O)C=C1)NC(=O)[C@H](CCC(=O)O)NC3=O)C(=O)N2
KXGCNMMJRFDFNR-AWSUJWHHSA-N	4	1524.72	-2.2163	0	1	1	-1	42	17	1	C[C@@H]1NC(=O)[C@@H]2CCCN2C(=O)[C@H](CC(=O)N)NC(=O)[C@@H]2CSSC[C@H](N)C(=O)N[C@H]3CSSC[C@H](NC1=O)C(=O)N[C@@H]([C@@H](C)O)C(=O)NCC(=O)N[C@H](C(=O)N[C@@H](Cc1ccc(O)cc1)C(=O)O)CSSC[C@H](NC(=O)[C@H](C[C]1C=CC(=O)C=C1)NC(=O)[C@@H](CCC(=O)[O-])NC3=O)C(=O)N2
KXGCNMMJRFDFNR-AWSUJWHHSA-N	5	1523.71	-2.5049	0	1	1	-1	42	16	1	C[C@@H]1NC(=O)[C@@H]2CCCN2C(=O)[C@H](CC(=O)N)NC(=O)[C@@H]2CSSC[C@H](N)C(=O)N[C@H]3CSSC[C@H](NC1=O)C(=O)N[C@H]([C@@H](C)O)C(=O)NCC(=O)N[C@H](C(=O)N[C@@H](C[C]1C=CC(=O)C=C1)C(=O)O)CSSC[C@H](NC(=O)[C@H](C[C]1C=CC(=O)C=C1)NC(=O)[C@@H](CCC(=O)[O-])NC3=O)C(=O)N2
KXGCNMMJRFDFNR-AWSUJWHHSA-N	6	1524.72	-2.2163	0	1	1	-1	42	17	1	C[C@@H]1NC(=O)[C@@H]2CCCN2C(=O)[C@H](CC(=O)N)NC(=O)[C@@H]2CSSC[C@H](N)C(=O)N[C@H]3CSSC[C@H](NC1=O)C(=O)N[C@@H]([C@@H](C)O)C(=O)NCC(=O)N[C@H](C(=O)N[C@@H](Cc1ccc(O)cc1)C(=O)[O-])CSSC[C@H](NC(=O)[C@H](C[C]1C=CC(=O)C=C1)NC(=O)[C@@H](CCC(=O)O)NC3=O)C(=O)N2
KXGCNMMJRFDFNR-AWSUJWHHSA-N	7	1525.73	-0.8816	0	0	0	0	42	18	1	C[C@@H]1NC(=O)[C@@H]2CCCN2C(=O)[C@H](CC(=O)N)NC(=O)[C@@H]2CSSC[C@H](N)C(=O)N[C@H]3CSSC[C@H](NC1=O)C(=O)N[C@@H]([C@@H](C)O)C(=O)NCC(=O)N[C@H](C(=O)N[C@@H](Cc1ccc(O)cc1)C(=O)O)CSSC[C@H](NC(=O)[C@H](C[C]1C=CC(=O)C=C1)NC(=O)[C@@H](CCC(=O)O)NC3=O)C(=O)N2
LBWQSAZEYIZZCE-SNVBAGLBSA-N	0	340.423	1.93	1	1	2	0	6	1	4	CC[C@@H](C)N[C]1N=C(C)[N-]C2=C(c3ccc(OC)nc3C)C(=N[N+]12)C
LBWQSAZEYIZZCE-SNVBAGLBSA-N	1	341.431	1.9589	1	1	2	0	6	2	4	CC[C@@H](C)N[C]1N=C(C)[N-]C2=C(C3=C(N[C](C=C3)OC)C)C(=N[N+]12)C
LBWQSAZEYIZZCE-SNVBAGLBSA-N	2	342.439	2.1731	1	0	1	1	7	3	4	CC[C@@H](C)N[C]1N=C(C)NC2=C(C3=C(N[C](C=C3)OC)C)C(=N[N+]12)C
LBWQSAZEYIZZCE-SNVBAGLBSA-N	3	342.439	2.1731	1	0	1	1	7	3	4	CC[C@@H](C)N[C]1NC(=NC2=C(C3=C(N[C](C=C3)OC)C)C(=N[N+]12)C)C
LBWQSAZEYIZZCE-SNVBAGLBSA-N	4	342.439	2.718	1	0	1	1	7	3	4	CC[C@@H](C)N[C]1N[C](C)NC2=C(c3ccc(OC)nc3C)C(=N[N+]12)C
LBWQSAZEYIZZCE-SNVBAGLBSA-N	5	341.431	2.1442	1	0	1	1	7	2	4	CC[C@@H](C)N[C]1NC(=NC2=C(c3ccc(OC)nc3C)C(=N[N+]12)C)C
LBWQSAZEYIZZCE-SNVBAGLBSA-N	6	343.447	2.7469	1	0	1	1	7	4	4	CC[C@@H](C)N[C]1N[C](C)NC2=C(C3=C(N[C](C=C3)OC)C)C(=N[N+]12)C
LBWQSAZEYIZZCE-SNVBAGLBSA-N	7	341.431	2.1442	1	0	1	1	7	2	4	CC[C@@H](C)N[C]1N=C(C)NC2=C(c3ccc(OC)nc3C)C(=N[N+]12)C
LDCYZAJDBXYCGN-VIFPVBQESA-N	0	220.225	1.7989	1	0	1	1	5	4	4	N[C@@H](CC1=C[NH+]c2ccc(O)cc12)C(=O)O
LDCYZAJDBXYCGN-VIFPVBQESA-N	1	220.225	-0.9529	2	1	3	1	4	3	4	[NH3+][C@@H](CC1=C[NH+]c2ccc(O)cc12)C(=O)[O-]
LDCYZAJDBXYCGN-VIFPVBQESA-N	2	220.225	-0.5152	2	0	2	2	4	3	4	[NH3+][C@@H](CC1=C[NH+]C2=C1[CH]C(=O)C=C2)C(=O)O
LDCYZAJDBXYCGN-VIFPVBQESA-N	3	218.209	-0.4328	1	1	2	0	5	2	4	N[C@@H](CC1=C[NH+]C2=C1[CH]C(=O)C=C2)C(=O)[O-]
LDCYZAJDBXYCGN-VIFPVBQESA-N	4	219.217	0.9019	1	0	1	1	5	3	4	N[C@@H](CC1=C[NH+]C2=C1[CH]C(=O)C=C2)C(=O)O
LDCYZAJDBXYCGN-VIFPVBQESA-N	5	219.217	0.4642	1	1	2	0	5	3	4	N[C@@H](CC1=C[NH+]c2ccc(O)cc12)C(=O)[O-]
LDCYZAJDBXYCGN-VIFPVBQESA-N	6	219.217	-1.8499	2	1	3	1	4	2	4	[NH3+][C@@H](CC1=C[NH+]C2=C1[CH]C(=O)C=C2)C(=O)[O-]
LDCYZAJDBXYCGN-VIFPVBQESA-N	7	221.233	0.3818	2	0	2	2	4	4	4	[NH3+][C@@H](CC1=C[NH+]c2ccc(O)cc12)C(=O)O
LRBQNJMCXXYXIU-NRMVVENXSA-N	0	1677.01	5.3474	0	14	14	-14	46	1	1	O=C(OC[C@H]1O[C@H](OC(=O)C2=CC(=O)C(=O)C(=C2)OC(=O)c2cc([O-])c([O-])c(O)c2)[C@H](OC(=O)C2=CC(=O)C(=O)C(=C2)OC(=O)c2cc([O-])c([O-])c([O-])c2)[C@@H](OC(=O)C2=CC(=O)C(=O)C(=C2)OC(=O)c2cc([O-])c([O-])c([O-])c2)[C@@H]1OC(=O)C1=CC(=O)C(=O)C(=C1)OC(=O)c1cc([O-])c([O-])c([O-])c1)C1=CC(=O)C(=O)C(=C1)OC(=O)c1cc([O-])c([O-])c([O-])c1
LRBQNJMCXXYXIU-NRMVVENXSA-N	1	1678.02	6.9107	0	15	15	-15	46	2	1	O=C(OC[C@H]1O[C@H](OC(=O)c2cc([O-])c(O)c(OC(=O)c3cc([O-])c([O-])c(O)c3)c2)[C@H](OC(=O)C2=CC(=O)C(=O)C(=C2)OC(=O)c2cc([O-])c([O-])c([O-])c2)[C@@H](OC(=O)C2=CC(=O)C(=O)C(=C2)OC(=O)c2cc([O-])c([O-])c([O-])c2)[C@@H]1OC(=O)C1=CC(=O)C(=O)C(=C1)OC(=O)c1cc([O-])c([O-])c([O-])c1)C1=CC(=O)C(=O)C(=C1)OC(=O)c1cc([O-])c([O-])c([O-])c1
LRBQNJMCXXYXIU-NRMVVENXSA-N	2	1677.01	6.3065	0	15	15	-15	46	1	1	O=C(OC[C@H]1O[C@H](OC(=O)C2=C[C](C(=O)C(=C2)O)OC(=O)c2cc([O-])c([O-])c([O-])c2)[C@H](OC(=O)C2=CC(=O)C(=O)C(=C2)OC(=O)c2cc([O-])c([O-])c([O-])c2)[C@@H](OC(=O)C2=CC(=O)C(=O)C(=C2)OC(=O)c2cc([O-])c([O-])c([O-])c2)[C@@H]1OC(=O)C1=CC(=O)C(=O)C(=C1)OC(=O)c1cc([O-])c([O-])c([O-])c1)C1=CC(=O)C(=O)C(=C1)OC(=O)c1cc([O-])c([O-])c([O-])c1
LRBQNJMCXXYXIU-NRMVVENXSA-N	3	1678.02	6.9107	0	15	15	-15	46	2	1	O=C(OC[C@H]1O[C@H](OC(=O)c2cc(O)c([O-])c(OC(=O)c3cc([O-])c([O-])c(O)c3)c2)[C@H](OC(=O)C2=CC(=O)C(=O)C(=C2)OC(=O)c2cc([O-])c([O-])c([O-])c2)[C@@H](OC(=O)C2=CC(=O)C(=O)C(=C2)OC(=O)c2cc([O-])c([O-])c([O-])c2)[C@@H]1OC(=O)C1=CC(=O)C(=O)C(=C1)OC(=O)c1cc([O-])c([O-])c([O-])c1)C1=CC(=O)C(=O)C(=C1)OC(=O)c1cc([O-])c([O-])c([O-])c1
LRBQNJMCXXYXIU-NRMVVENXSA-N	4	1678.02	6.9107	0	15	15	-15	46	2	1	O=C(OC[C@H]1O[C@H](OC(=O)c2cc(O)c(O)c(OC(=O)c3cc([O-])c([O-])c([O-])c3)c2)[C@H](OC(=O)C2=CC(=O)C(=O)C(=C2)OC(=O)c2cc([O-])c([O-])c([O-])c2)[C@@H](OC(=O)C2=CC(=O)C(=O)C(=C2)OC(=O)c2cc([O-])c([O-])c([O-])c2)[C@@H]1OC(=O)C1=CC(=O)C(=O)C(=C1)OC(=O)c1cc([O-])c([O-])c([O-])c1)C1=CC(=O)C(=O)C(=C1)OC(=O)c1cc([O-])c([O-])c([O-])c1
LRBQNJMCXXYXIU-NRMVVENXSA-N	5	1677.01	7.3489	0	16	16	-16	46	1	1	O=C(OC[C@H]1O[C@H](OC(=O)c2cc([O-])c(O)c(OC(=O)c3cc([O-])c([O-])c([O-])c3)c2)[C@H](OC(=O)C2=CC(=O)C(=O)C(=C2)OC(=O)c2cc([O-])c([O-])c([O-])c2)[C@@H](OC(=O)C2=CC(=O)C(=O)C(=C2)OC(=O)c2cc([O-])c([O-])c([O-])c2)[C@@H]1OC(=O)C1=CC(=O)C(=O)C(=C1)OC(=O)c1cc([O-])c([O-])c([O-])c1)C1=CC(=O)C(=O)C(=C1)OC(=O)c1cc([O-])c([O-])c([O-])c1
LRBQNJMCXXYXIU-NRMVVENXSA-N	6	1679.02	6.4725	0	14	14	-14	46	3	1	O=C(OC[C@H]1O[C@H](OC(=O)c2cc(O)c(O)c(OC(=O)c3cc([O-])c([O-])c(O)c3)c2)[C@H](OC(=O)C2=CC(=O)C(=O)C(=C2)OC(=O)c2cc([O-])c([O-])c([O-])c2)[C@@H](OC(=O)C2=CC(=O)C(=O)C(=C2)OC(=O)c2cc([O-])c([O-])c([O-])c2)[C@@H]1OC(=O)C1=CC(=O)C(=O)C(=C1)OC(=O)c1cc([O-])c([O-])c([O-])c1)C1=CC(=O)C(=O)C(=C1)OC(=O)c1cc([O-])c([O-])c([O-])c1
LRBQNJMCXXYXIU-NRMVVENXSA-N	7	1676	6.179	0	16	16	-16	46	0	1	O=C(OC[C@H]1O[C@H](OC(=O)C2=CC(=O)C(=O)C(=C2)OC(=O)c2cc([O-])c([O-])c([O-])c2)[C@H](OC(=O)C2=CC(=O)C(=O)C(=C2)OC(=O)c2cc([O-])c([O-])c([O-])c2)[C@@H](OC(=O)C2=CC(=O)C(=O)C(=C2)OC(=O)c2cc([O-])c([O-])c([O-])c2)[C@@H]1OC(=O)C1=CC(=O)C(=O)C(=C1)OC(=O)c1cc([O-])c([O-])c([O-])c1)C1=C[C](C(=O)C(=C1)[O-])OC(=O)c1cc([O-])c([O-])c([O-])c1
LZLBRISQTJVZNP-UHFFFAOYSA-N	0	461.614	5.4788	0	0	0	0	6	1	3	CCc1ccc(N(CC(C)C)S(=O)(=O)c2ccc(OCC3CCOCC3)c(CO)c2)cc1
LZLBRISQTJVZNP-UHFFFAOYSA-N	1	462.622	4.1888	1	0	1	1	5	2	4	CCc1ccc([NH+](CC(C)C)S(=O)(=O)c2ccc(OCC3CCOCC3)c(CO)c2)cc1
MAEIEVLCKWDQJH-UHFFFAOYSA-N	0	364.416	4.8906	0	0	0	0	7	3	4	CCCCNc1cc(C(=O)O)cc(S(=O)(=O)N)c1Oc1ccccc1
MAEIEVLCKWDQJH-UHFFFAOYSA-N	1	363.408	5.2838	0	1	1	-1	6	3	3	CCCCNc1cc(C(=O)O)cc(S(=O)(=O)[NH-])c1Oc1ccccc1
MAEIEVLCKWDQJH-UHFFFAOYSA-N	2	363.408	2.6591	1	2	3	-1	5	2	4	CCCC[NH2+]c1cc(C(=O)[O-])cc(S(=O)(=O)[NH-])c1Oc1ccccc1
MAEIEVLCKWDQJH-UHFFFAOYSA-N	3	364.416	2.2659	1	1	2	0	6	2	4	CCCC[NH2+]c1cc(C(=O)[O-])cc(S(=O)(=O)N)c1Oc1ccccc1
MAEIEVLCKWDQJH-UHFFFAOYSA-N	4	365.424	3.6006	1	0	1	1	6	3	4	CCCC[NH2+]c1cc(C(=O)O)cc(S(=O)(=O)N)c1Oc1ccccc1
MAEIEVLCKWDQJH-UHFFFAOYSA-N	5	364.416	3.9938	1	1	2	0	5	3	4	CCCC[NH2+]c1cc(C(=O)O)cc(S(=O)(=O)[NH-])c1Oc1ccccc1
MAEIEVLCKWDQJH-UHFFFAOYSA-N	6	362.4	3.9491	0	2	2	-2	6	2	4	CCCCNc1cc(C(=O)[O-])cc(S(=O)(=O)[NH-])c1Oc1ccccc1
MAEIEVLCKWDQJH-UHFFFAOYSA-N	7	363.408	3.5559	0	1	1	-1	7	2	4	CCCCNc1cc(C(=O)[O-])cc(S(=O)(=O)N)c1Oc1ccccc1
MBUVEWMHONZEQD-UHFFFAOYSA-N	0	383.914	4.3263	1	0	1	1	3	2	4	C[N@@H+]1CCC[C@H](N2N[C](Cc3ccc(Cl)cc3)c3ccccc3C2=O)CC1
MBUVEWMHONZEQD-UHFFFAOYSA-N	1	382.906	4.1121	0	0	0	0	4	1	4	CN1CCC[C@H](N2N[C](Cc3ccc(Cl)cc3)c3ccccc3C2=O)CC1
MBUVEWMHONZEQD-UHFFFAOYSA-N	2	382.906	3.7525	2	0	2	2	3	1	4	C[N@H+]1CCC[C@@H]([N+]2N=C(Cc3ccc(Cl)cc3)c3ccccc3C2=O)CC1
MBUVEWMHONZEQD-UHFFFAOYSA-N	3	381.898	3.5383	1	0	1	1	4	0	4	CN1CCC[C@H]([N+]2N=C(Cc3ccc(Cl)cc3)c3ccccc3C2=O)CC1
MCGSCOLBFJQGHM-SCZZXKLOSA-N	0	288.348	-1.5922	2	0	2	2	6	4	4	[NH3+][C]1N=C2C(=C(NC3CC3)N1)N=C[N+]2[C@H]1C=C[C@@H](CO)C1
MCGSCOLBFJQGHM-SCZZXKLOSA-N	1	288.348	0.3987	0	0	0	0	7	5	3	N[C]1N=C2C(=C(NC3CC3)N1)N[CH]N2[C@H]1C=C[C@@H](CO)C1
MCGSCOLBFJQGHM-SCZZXKLOSA-N	2	289.356	-1.0184	1	0	1	1	6	5	3	[NH3+][C]1N=C2C(=C(NC3CC3)N1)N[CH]N2[C@H]1C=C[C@@H](CO)C1
MCGSCOLBFJQGHM-SCZZXKLOSA-N	3	287.34	-0.1751	1	0	1	1	7	4	4	N[C]1N=C2C(=C(NC3CC3)N1)N=C[N+]2[C@H]1C=C[C@@H](CO)C1
MCGSCOLBFJQGHM-SCZZXKLOSA-N	4	287.34	-1.4468	1	2	3	-1	4	4	4	[NH2+]=C1[N-][C](NC2CC2)C2=C(N([CH]N2)[C@H]2C=C[C@@H](CO)C2)[N-]1
MCGSCOLBFJQGHM-SCZZXKLOSA-N	5	286.332	-2.0206	2	2	4	0	4	3	4	[NH2+]=C1[N-][C](NC2CC2)C2=C([N+](C=N2)[C@H]2C=C[C@@H](CO)C2)[N-]1
MCGSCOLBFJQGHM-SCZZXKLOSA-N	6	287.34	-1.8064	2	2	4	0	4	3	4	[NH3+]=C1[N-][C](NC2CC2)C2=C([N+](C=N2)[C@H]2C=C[C@@H](CO)C2)[N-]1
MCGSCOLBFJQGHM-SCZZXKLOSA-N	7	288.348	-1.2326	1	2	3	-1	4	4	4	[NH3+]=C1[N-][C](NC2CC2)C2=C(N([CH]N2)[C@H]2C=C[C@@H](CO)C2)[N-]1
MJIHNNLFOKEZEW-RUZDIDTESA-N	0	369.361	4.1323	1	0	1	1	5	1	4	Cc1c(OCC(F)(F)F)ccnc1C[S@@](=O)C1=Nc2ccccc2[NH+]1
MJIHNNLFOKEZEW-RUZDIDTESA-N	1	370.369	4.7061	0	0	0	0	5	2	4	Cc1c(OCC(F)(F)F)ccnc1C[S@@](=O)[C]1Nc2ccccc2N1
MJIHNNLFOKEZEW-RUZDIDTESA-N	2	370.369	4.1182	1	0	1	1	5	2	4	CC1=C(N[CH]C=C1OCC(F)(F)F)C[S@](=O)C1=Nc2ccccc2[NH+]1
MJIHNNLFOKEZEW-RUZDIDTESA-N	3	369.361	3.9959	0	1	1	-1	4	1	4	CC1=C(N[CH]C=C1OCC(F)(F)F)C[S@@](=O)c1nc2ccccc2[n-]1
MJIHNNLFOKEZEW-RUZDIDTESA-N	4	368.354	4.01	0	1	1	-1	4	0	4	Cc1c(OCC(F)(F)F)ccnc1C[S@@](=O)c1nc2ccccc2[n-]1
MJIHNNLFOKEZEW-RUZDIDTESA-N	5	369.361	4.1323	1	0	1	1	5	1	4	Cc1c(OCC(F)(F)F)ccnc1C[S@@](=O)C1=Nc2ccccc2[NH+]1
MJIHNNLFOKEZEW-RUZDIDTESA-N	6	370.369	4.1182	1	0	1	1	5	2	4	CC1=C(N[CH]C=C1OCC(F)(F)F)C[S@@](=O)C1=Nc2ccccc2[NH+]1
MJIHNNLFOKEZEW-RUZDIDTESA-N	7	371.377	4.692	0	0	0	0	5	3	4	CC1=C(N[CH]C=C1OCC(F)(F)F)C[S@@](=O)[C]1Nc2ccccc2N1
MNIPYSSQXLZQLJ-UHFFFAOYSA-N	0	354.185	3.9803	0	0	0	0	4	2	4	O=C(O)COC(=O)Cc1ccccc1Nc1c(Cl)cccc1Cl
MNIPYSSQXLZQLJ-UHFFFAOYSA-N	1	353.177	2.6456	0	1	1	-1	4	1	4	[O-]C(=O)COC(=O)Cc1ccccc1Nc1c(Cl)cccc1Cl
MNIPYSSQXLZQLJ-UHFFFAOYSA-N	2	355.193	2.6903	1	0	1	1	4	2	4	O=C(O)COC(=O)Cc1ccccc1[NH2+]c1c(Cl)cccc1Cl
MNIPYSSQXLZQLJ-UHFFFAOYSA-N	3	354.185	1.3556	1	1	2	0	4	1	4	[O-]C(=O)COC(=O)Cc1ccccc1[NH2+]c1c(Cl)cccc1Cl
MPDGHEJMBKOTSU-WFJWTYAKSA-N	0	469.676	5.0779	0	1	1	-1	4	1	3	CC1(C)[C@@H]2CC[C@]3(C)[C@@H](C(=O)C=C4[C@@H]5C[C@@](C)(C(=O)[O-])CC[C@]5(C)CC[C@@]34C)[C@@]2(C)CC[C@@H]1O
MPDGHEJMBKOTSU-WFJWTYAKSA-N	1	470.684	6.4126	0	0	0	0	4	2	3	CC1(C)[C@@H]2CC[C@]3(C)[C@@H](C(=O)C=C4[C@@H]5C[C@@](C)(C(=O)O)CC[C@]5(C)CC[C@@]34C)[C@@]2(C)CC[C@@H]1O
MQTOSJVFKKJCRP-BICOPXKESA-N	0	748.984	1.8386	0	0	0	0	14	5	1	CC[C@H]1OC(=O)[C@H](C)[C@@H](O[C@H]2C[C@@](C)(OC)[C@@H](O)[C@H](C)O2)[C@H](C)[C@@H](O[C@@H]2O[C@H](C)C[C@H](N(C)C)[C@H]2O)[C@](C)(O)C[C@@H](C)CN(C)[C@H](C)[C@@H](O)[C@]1(C)O
MQTOSJVFKKJCRP-BICOPXKESA-N	1	749.992	0.4215	1	0	1	1	13	6	1	CC[C@H]1OC(=O)[C@H](C)[C@@H](O[C@H]2C[C@@](C)(OC)[C@@H](O)[C@H](C)O2)[C@H](C)[C@@H](O[C@@H]2O[C@H](C)C[C@H]([NH+](C)C)[C@H]2O)[C@](C)(O)C[C@@H](C)CN(C)[C@H](C)[C@@H](O)[C@]1(C)O
MQTOSJVFKKJCRP-BICOPXKESA-N	2	749.992	2.0528	1	0	1	1	13	6	1	CC[C@H]1OC(=O)[C@H](C)[C@@H](O[C@H]2C[C@@](C)(OC)[C@@H](O)[C@H](C)O2)[C@H](C)[C@@H](O[C@@H]2O[C@H](C)C[C@H](N(C)C)[C@H]2O)[C@](C)(O)C[C@@H](C)C[N@@H+](C)[C@H](C)[C@@H](O)[C@]1(C)O
MQTOSJVFKKJCRP-BICOPXKESA-N	3	751	0.6357	2	0	2	2	12	7	1	CC[C@H]1OC(=O)[C@H](C)[C@@H](O[C@H]2C[C@@](C)(OC)[C@@H](O)[C@H](C)O2)[C@H](C)[C@@H](O[C@@H]2O[C@H](C)C[C@H]([NH+](C)C)[C@H]2O)[C@](C)(O)C[C@@H](C)C[N@@H+](C)[C@H](C)[C@@H](O)[C@]1(C)O
MREBEPTUUMTTIA-UHFFFAOYSA-N	0	460.977	3.6199	3	0	3	3	5	3	4	C[N@@H+]1CC[N@@H+](CCCC[NH+]2C(=O)CN(/N=C/c3ccc(c4ccc(Cl)cc4)o3)C2=O)CC1
MREBEPTUUMTTIA-UHFFFAOYSA-N	1	458.961	3.1915	1	0	1	1	7	1	4	CN1CCN(CCCC[NH+]2C(=O)CN(/N=C\c3ccc(c4ccc(Cl)cc4)o3)C2=O)CC1
MREBEPTUUMTTIA-UHFFFAOYSA-N	2	458.961	3.6562	1	1	2	0	6	1	4	C[NH+]1CCN(CCCCN2C(=O)CN([N-][CH]c3ccc(c4ccc(Cl)cc4)o3)C2=O)CC1
MREBEPTUUMTTIA-UHFFFAOYSA-N	3	459.969	3.8704	2	1	3	1	5	2	4	C[N@@H+]1CC[N@@H+](CCCCN2C(=O)CN([N-][CH]c3ccc(c4ccc(Cl)cc4)o3)C2=O)CC1
MREBEPTUUMTTIA-UHFFFAOYSA-N	4	458.961	3.1915	1	0	1	1	7	1	4	CN1CC[NH+](CCCCN2C(=O)CN(/N=C/c3ccc(c4ccc(Cl)cc4)o3)C2=O)CC1
MREBEPTUUMTTIA-UHFFFAOYSA-N	5	459.969	3.4057	2	0	2	2	6	2	4	C[N@@H+]1CCN(CCCC[NH+]2C(=O)CN(/N=C\c3ccc(c4ccc(Cl)cc4)o3)C2=O)CC1
MREBEPTUUMTTIA-UHFFFAOYSA-N	6	457.953	2.9773	0	0	0	0	8	0	4	CN1CCN(CCCCN2C(=O)CN(/N=C/c3ccc(c4ccc(Cl)cc4)o3)C2=O)CC1
MREBEPTUUMTTIA-UHFFFAOYSA-N	7	459.969	3.8704	2	1	3	1	5	2	4	CN1CC[NH+](CCCC[NH+]2C(=O)CN([N-][CH]c3ccc(c4ccc(Cl)cc4)o3)C2=O)CC1
MRWFZSLZNUJVQW-DEOSSOPVSA-N	0	438.559	3.6832	1	1	2	0	6	0	4	CCO[C@@H](Cc1ccc(OCC[N+]2C(=CC=C2c2ccc(SC)cc2)C)cc1)C(=O)[O-]
MRWFZSLZNUJVQW-DEOSSOPVSA-N	1	439.567	5.0179	1	0	1	1	6	1	3	CCO[C@@H](Cc1ccc(OCC[N+]2C(=CC=C2c2ccc(SC)cc2)C)cc1)C(=O)O
MTCFGRXMJLQNBG-UWTATZPHSA-N	0	104.085	-2.2438	0	1	1	-1	4	2	4	N[C@H](CO)C(=O)[O-]
MTCFGRXMJLQNBG-UWTATZPHSA-N	1	106.101	-2.3262	1	0	1	1	3	3	4	[NH3+][C@H](CO)C(=O)O
MTCFGRXMJLQNBG-UWTATZPHSA-N	2	105.093	-0.9091	0	0	0	0	4	3	4	N[C@H](CO)C(=O)O
MTCFGRXMJLQNBG-UWTATZPHSA-N	3	105.093	-3.6609	1	1	2	0	3	2	4	[NH3+][C@H](CO)C(=O)[O-]
MULSIBUGDPOSHV-UHFFFAOYSA-N	0	391.506	4.2625	0	0	0	0	5	1	4	O=C(/C=C/c1cccnc1)NCCCCC1CCN(C(=O)c2ccccc2)CC1
MULSIBUGDPOSHV-UHFFFAOYSA-N	1	392.514	4.0966	0	0	0	0	5	2	4	O=C([CH][CH]C1=CN[CH]C=C1)NCCCCC1CCN(C(=O)c2ccccc2)CC1
MULSIBUGDPOSHV-UHFFFAOYSA-N	2	392.514	4.4767	1	0	1	1	4	2	4	O=C(/C=C\c1cccnc1)NCCCCC1CC[NH+](C(=O)c2ccccc2)CC1
MULSIBUGDPOSHV-UHFFFAOYSA-N	3	393.522	4.4584	1	0	1	1	4	3	4	O=C(/C=C/C1=CN[CH]C=C1)NCCCCC1CC[NH+](C(=O)c2ccccc2)CC1
NHTKGYOMICWFQZ-KKQYNPQSSA-N	0	582.49	2.5606	1	0	1	1	11	4	2	C[C@H](N[P@](=O)(OC[C@H]1O[C@@H](N2C=C[C]([NH3+])NC2=O)C(F)(F)[C@@H]1O)Oc1ccccc1)C(=O)OCc1ccccc1
NHTKGYOMICWFQZ-KKQYNPQSSA-N	1	582.49	2.5606	1	0	1	1	11	4	2	C[C@H]([NH2+][P@@](=O)(OC[C@H]1O[C@@H](N2C=C[C](N)NC2=O)C(F)(F)[C@@H]1O)Oc1ccccc1)C(=O)OCc1ccccc1
NHTKGYOMICWFQZ-KKQYNPQSSA-N	2	581.482	1.9868	2	0	2	2	11	3	2	C[C@H]([NH2+][P@](=O)(OC[C@H]1O[C@@H]([N+]2C=CC(=NC2=O)N)C(F)(F)[C@@H]1O)Oc1ccccc1)C(=O)OCc1ccccc1
NHTKGYOMICWFQZ-KKQYNPQSSA-N	3	580.474	3.4039	1	0	1	1	12	3	2	C[C@H](N[P@](=O)(OC[C@H]1O[C@@H]([N+]2C=CC(=NC2=O)N)C(F)(F)[C@@H]1O)Oc1ccccc1)C(=O)OCc1ccccc1
NHTKGYOMICWFQZ-KKQYNPQSSA-N	4	583.498	1.1435	2	0	2	2	10	4	2	C[C@H]([NH2+][P@@](=O)(OC[C@H]1O[C@@H](N2C=C[C]([NH3+])NC2=O)C(F)(F)[C@@H]1O)Oc1ccccc1)C(=O)OCc1ccccc1
NHTKGYOMICWFQZ-KKQYNPQSSA-N	5	581.482	1.9868	2	0	2	2	11	3	2	C[C@H](N[P@@](=O)(OC[C@H]1O[C@@H]([N+]2C=CC(=NC2=O)[NH3+])C(F)(F)[C@@H]1O)Oc1ccccc1)C(=O)OCc1ccccc1
NHTKGYOMICWFQZ-KKQYNPQSSA-N	6	582.49	0.5697	3	0	3	3	10	3	2	C[C@H]([NH2+][P@@](=O)(OC[C@H]1O[C@@H]([N+]2C=CC(=NC2=O)[NH3+])C(F)(F)[C@@H]1O)Oc1ccccc1)C(=O)OCc1ccccc1
NHTKGYOMICWFQZ-KKQYNPQSSA-N	7	581.482	3.9777	0	0	0	0	12	4	2	C[C@H](N[P@@](=O)(OC[C@H]1O[C@@H](N2C=C[C](N)NC2=O)C(F)(F)[C@@H]1O)Oc1ccccc1)C(=O)OCc1ccccc1
NMUSYJAQQFHJEW-KVTDHHQDSA-N	0	246.221	-2.139	0	0	0	0	9	6	3	N[C]1N[CH]N([C@@H]2O[C@H](CO)[C@@H](O)[C@H]2O)C(=O)N1
NMUSYJAQQFHJEW-KVTDHHQDSA-N	1	245.213	-4.3441	1	1	2	0	7	4	4	[NH3+]C1=N[CH]N([C@@H]2O[C@H](CO)[C@@H](O)[C@H]2O)C(=O)[N-]1
NMUSYJAQQFHJEW-KVTDHHQDSA-N	2	247.228	-3.5561	1	0	1	1	8	6	3	[NH3+][C]1N[CH]N([C@@H]2O[C@H](CO)[C@@H](O)[C@H]2O)C(=O)N1
NMUSYJAQQFHJEW-KVTDHHQDSA-N	3	244.205	-2.927	0	1	1	-1	8	4	4	NC1=N[CH]N([C@@H]2O[C@H](CO)[C@@H](O)[C@H]2O)C(=O)[N-]1
NMUSYJAQQFHJEW-KVTDHHQDSA-N	4	246.221	-4.1299	1	0	1	1	8	5	3	[NH3+]C1=NC(=O)N([C@@H]2O[C@H](CO)[C@@H](O)[C@H]2O)[CH]N1
NMUSYJAQQFHJEW-KVTDHHQDSA-N	5	245.213	-2.7128	0	0	0	0	9	5	3	N[C]1N=CN([C@@H]2O[C@H](CO)[C@@H](O)[C@H]2O)C(=O)N1
NMUSYJAQQFHJEW-KVTDHHQDSA-N	6	246.221	-4.1299	1	0	1	1	8	5	3	[NH3+][C]1N=CN([C@@H]2O[C@H](CO)[C@@H](O)[C@H]2O)C(=O)N1
NMUSYJAQQFHJEW-KVTDHHQDSA-N	7	245.213	-2.7128	0	0	0	0	9	5	3	NC1=NC(=O)N([C@@H]2O[C@H](CO)[C@@H](O)[C@H]2O)[CH]N1
NUKYPUAOHBNCPY-UHFFFAOYSA-N	0	95.1225	-0.045	1	0	1	1	1	1	4	[NH3+]c1ccncc1
NUKYPUAOHBNCPY-UHFFFAOYSA-N	1	96.1304	-0.2803	1	0	1	1	1	2	4	[NH3+]C1=C[CH]NC=C1
NUKYPUAOHBNCPY-UHFFFAOYSA-N	2	94.1145	1.245	0	0	0	0	2	1	4	Nc1ccncc1
NUKYPUAOHBNCPY-UHFFFAOYSA-N	3	95.1225	1.1368	0	0	0	0	2	2	4	NC1=C[CH]NC=C1
NZRDKNBIPVLNHA-UHFFFAOYSA-N	0	180.157	1.293	0	0	0	0	4	2	4	CC(=O)c1ccc(O)c(C(=O)O)c1
NZRDKNBIPVLNHA-UHFFFAOYSA-N	1	179.149	0.2998	0	0	0	0	4	1	4	CC(=O)[C]1C=CC(=O)C(=C1)C(=O)O
NZRDKNBIPVLNHA-UHFFFAOYSA-N	2	179.149	-0.0417	0	1	1	-1	4	1	4	CC(=O)c1ccc(O)c(C(=O)[O-])c1
NZRDKNBIPVLNHA-UHFFFAOYSA-N	3	178.142	-1.0349	0	1	1	-1	4	0	4	CC(=O)[C]1C=CC(=O)C(=C1)C(=O)[O-]
OBKXEAXTFZPCHS-UHFFFAOYSA-N	0	164.201	2.0939	0	0	0	0	2	1	4	O=C(O)CCCc1ccccc1
OBKXEAXTFZPCHS-UHFFFAOYSA-N	1	163.193	0.7592	0	1	1	-1	2	0	4	[O-]C(=O)CCCc1ccccc1
OEDSFMUSNZDJFD-UHFFFAOYSA-N	0	491.554	4.81	2	0	2	2	7	3	4	CCNC(=O)C1=CC2=C(C(=O)[N+](C=C2c2cc(C(C)(C)O)ccc2Oc2c(C)cc(F)cc2C)C)[NH+]1
OHUHVTCQTUDPIJ-MUWSIPGASA-N	0	415.532	3.1004	1	2	3	-1	7	5	3	C[C@@H]1COCC[N@@]1[C]1C=C(C2([S@@](C)([NH-])[O-])CC2)N[C](C2=C[CH]NC3=C2C=C[NH+]3)N1
OHUHVTCQTUDPIJ-MUWSIPGASA-N	1	414.524	2.5266	1	2	3	-1	7	4	4	C[C@@H]1COCCN1C1=C[C](C2([S@@](C)([NH-])[O-])CC2)NC(=N1)C1=C[CH]NC2=C1C=C[NH+]2
OHUHVTCQTUDPIJ-MUWSIPGASA-N	2	414.524	2.5266	1	2	3	-1	7	4	4	C[C@@H]1COCC[N@@]1[C]1C=C(C2([S@@](C)([NH-])[O-])CC2)N=C(C2=C[CH]NC3=C2C=C[NH+]3)N1
OHUHVTCQTUDPIJ-MUWSIPGASA-N	3	413.517	2.8266	1	2	3	-1	7	3	4	C[C@@H]1COCCN1C1=C[C](C2([S@@](C)([NH-])[O-])CC2)NC(=N1)c1ccnc2[NH+]C=Cc12
OHUHVTCQTUDPIJ-MUWSIPGASA-N	4	413.517	2.8266	1	2	3	-1	7	3	4	C[C@@H]1COCC[N@@]1[C]1C=C(C2([S@@](C)([NH-])[O-])CC2)N=C(c2ccnc3[NH+]C=Cc23)N1
OHUHVTCQTUDPIJ-MUWSIPGASA-N	5	412.509	3.884	1	2	3	-1	7	2	4	C[C@@H]1COCCN1c1cc(C2([S@@](C)([NH-])[O-])CC2)nc(c2ccnc3[NH+]C=Cc23)n1
OHUHVTCQTUDPIJ-MUWSIPGASA-N	6	413.517	3.4223	1	2	3	-1	7	3	4	C[C@@H]1COCCN1c1cc(C2([S@@](C)([NH-])[O-])CC2)nc(C2=C[CH]NC3=C2C=C[NH+]3)n1
OHUHVTCQTUDPIJ-MUWSIPGASA-N	7	414.524	3.4004	1	2	3	-1	7	4	4	C[C@@H]1COCC[N@]1[C]1C=C(C2([S@@](C)([NH-])[O-])CC2)N[C](c2ccnc3[NH+]C=Cc23)N1
OPWQYOUZRHDKBR-UHFFFAOYSA-N	0	429.426	4.8534	1	1	2	0	7	2	4	CCC1=C(CC(=O)N)c2cc(OCCC[P@](=O)([O-])O)ccc2[N+]1Cc1ccccc1
OPWQYOUZRHDKBR-UHFFFAOYSA-N	1	428.418	5.2916	1	2	3	-1	7	1	3	CCC1=C(CC(=O)N)c2cc(OCCCP(=O)([O-])[O-])ccc2[N+]1Cc1ccccc1
OVSQVDMCBVZWGM-DTGCRPNFSA-N	0	462.36	-2.0033	0	0	0	0	12	6	2	O=C1C(=C(c2ccc(O)c(O)c2)OC2=CC(=O)[CH]C(=O)[C]12)O[C@@H]1O[C@H](CO)[C@H](O)[C@H](O)[C@H]1O
OVSQVDMCBVZWGM-DTGCRPNFSA-N	1	461.352	-2.4164	0	0	0	0	12	5	2	O=C1C(=C(C2=CC=C(O)C(=O)[CH]2)OC2=CC(=O)[CH]C(=O)[C]12)O[C@@H]1O[C@H](CO)[C@H](O)[C@H](O)[C@H]1O
OVSQVDMCBVZWGM-DTGCRPNFSA-N	2	462.36	-1.7479	0	0	0	0	12	6	2	O=C1C(=C([C]2C=CC(=O)C(=C2)O)OC2=CC(=CC(=O)[C]12)O)O[C@@H]1O[C@H](CO)[C@H](O)[C@H](O)[C@H]1O
OVSQVDMCBVZWGM-DTGCRPNFSA-N	3	462.36	-1.7479	0	0	0	0	12	6	2	O=C1C(=C(C2=CC=C(O)C(=O)[CH]2)OC2=CC(=CC(=O)[C]12)O)O[C@@H]1O[C@H](CO)[C@H](O)[C@H](O)[C@H]1O
OVSQVDMCBVZWGM-DTGCRPNFSA-N	4	460.345	-3.0849	0	0	0	0	12	4	3	O=C1[C](O[C@@H]2O[C@H](CO)[C@H](O)[C@H](O)[C@H]2O)[C](C2=CC(=O)C(=O)C=C2)OC2=CC(=O)[CH]C(=O)[C]12
OVSQVDMCBVZWGM-DTGCRPNFSA-N	5	463.368	-1.3348	0	0	0	0	12	7	2	O=C1C(=C(c2ccc(O)c(O)c2)OC2=CC(=CC(=O)[C]12)O)O[C@@H]1O[C@H](CO)[C@H](O)[C@H](O)[C@H]1O
OVSQVDMCBVZWGM-DTGCRPNFSA-N	6	461.352	-2.2688	0	0	0	0	12	5	2	O=C1C(=C(C2=CC(=O)C(=O)C=C2)OC2=CC(=CC(=O)[C]12)O)O[C@@H]1O[C@H](CO)[C@H](O)[C@H](O)[C@H]1O
OVSQVDMCBVZWGM-DTGCRPNFSA-N	7	461.352	-2.4164	0	0	0	0	12	5	2	O=C1C(=C([C]2C=CC(=O)C(=C2)O)OC2=CC(=O)[CH]C(=O)[C]12)O[C@@H]1O[C@H](CO)[C@H](O)[C@H](O)[C@H]1O
PFTAWBLQPZVEMU-DZGCQCFKSA-N	0	287.244	0.2536	0	0	0	0	6	2	4	O=C1C=CC(=CC1=O)[C@H]1OC2=C(C(=O)C=C([CH]2)O)C[C@@H]1O
PFTAWBLQPZVEMU-DZGCQCFKSA-N	1	287.244	0.2536	0	0	0	0	6	2	4	O=C1C=C(O)[C]2C(=C1)O[C@H](C1=CC(=O)C(=O)C=C1)[C@@H](O)C2
PFTAWBLQPZVEMU-DZGCQCFKSA-N	2	288.252	0.7745	0	0	0	0	6	3	4	O=C1C=C(O)[C]2C(=C1)O[C@H](C1=CC=C(O)C(=O)[CH]1)[C@@H](O)C2
PFTAWBLQPZVEMU-DZGCQCFKSA-N	3	289.26	0.9175	0	0	0	0	6	4	4	O=C1C=C([C@H]2Oc3cc(O)cc(O)c3C[C@@H]2O)[CH]C=C1O
PFTAWBLQPZVEMU-DZGCQCFKSA-N	4	288.252	0.3966	0	0	0	0	6	3	4	O=C1C=CC(=CC1=O)[C@H]1Oc2cc(O)cc(O)c2C[C@@H]1O
PFTAWBLQPZVEMU-DZGCQCFKSA-N	5	286.236	3.2989	0	4	4	-4	6	1	4	[O-]c1cc([O-])c2c(c1)O[C@H](c1ccc([O-])c([O-])c1)[C@@H](O)C2
PFTAWBLQPZVEMU-DZGCQCFKSA-N	6	287.244	0.106	0	0	0	0	6	2	4	O=C1[CH]C(=O)[C]2C(=C1)O[C@H](C1=CC=C(O)C(=O)[CH]1)[C@@H](O)C2
PFTAWBLQPZVEMU-DZGCQCFKSA-N	7	288.252	0.7745	0	0	0	0	6	3	4	O=C1[CH]C(=CC=C1O)[C@H]1OC2=C(C(=O)C=C([CH]2)O)C[C@@H]1O
PFTAWBLQPZVEMU-UKRRQHHQSA-N	0	288.252	0.7745	0	0	0	0	6	3	4	O=C1[CH]C(=CC=C1O)[C@H]1OC2=CC(=CC(=O)[C]2C[C@H]1O)O
PFTAWBLQPZVEMU-UKRRQHHQSA-N	1	289.26	0.9175	0	0	0	0	6	4	4	O=C1[CH]C(=CC=C1O)[C@H]1Oc2cc(O)cc(O)c2C[C@H]1O
PFTAWBLQPZVEMU-UKRRQHHQSA-N	2	288.252	0.3966	0	0	0	0	6	3	4	O=C1C=CC(=CC1=O)[C@H]1Oc2cc(O)cc(O)c2C[C@H]1O
PFTAWBLQPZVEMU-UKRRQHHQSA-N	3	288.252	0.7745	0	0	0	0	6	3	4	O=C1C=C(O)[C]2C(=C1)O[C@H](C1=CC=C(O)C(=O)[CH]1)[C@H](O)C2
PFTAWBLQPZVEMU-UKRRQHHQSA-N	4	287.244	0.2536	0	0	0	0	6	2	4	O=C1C=C(O)[C]2C(=C1)O[C@H](C1=CC(=O)C(=O)C=C1)[C@H](O)C2
PFTAWBLQPZVEMU-UKRRQHHQSA-N	5	286.236	3.2989	0	4	4	-4	6	1	4	[O-]c1cc([O-])c2c(c1)O[C@H](c1ccc([O-])c([O-])c1)[C@H](O)C2
PFTAWBLQPZVEMU-UKRRQHHQSA-N	6	287.244	0.106	0	0	0	0	6	2	4	O=C1[CH]C(=O)[C]2C(=C1)O[C@H](C1=CC=C(O)C(=O)[CH]1)[C@H](O)C2
PFTAWBLQPZVEMU-UKRRQHHQSA-N	7	287.244	0.2536	0	0	0	0	6	2	4	O=C1C=CC(=CC1=O)[C@H]1OC2=CC(=CC(=O)[C]2C[C@H]1O)O
PHVGLTMQBUFIQQ-UHFFFAOYSA-N	0	264.385	2.8002	1	0	1	1	0	1	4	C[NH2+]CCC=C1c2ccccc2CCc2ccccc12
PHVGLTMQBUFIQQ-UHFFFAOYSA-N	1	263.377	4.2173	0	0	0	0	1	1	4	CNCCC=C1c2ccccc2CCc2ccccc12
PHWXUGHIIBDVKD-UHFFFAOYSA-N	0	455.912	4.784	0	0	0	0	9	2	4	Cc1cc2c(cc1CC(=O)c1sccc1S(=O)(=O)N[C]1ONC(=C1Cl)C)OCO2
PHWXUGHIIBDVKD-UHFFFAOYSA-N	1	453.897	5.6353	0	1	1	-1	8	0	3	Cc1cc2c(cc1CC(=O)c1sccc1S(=O)(=O)[N-]c1onc(C)c1Cl)OCO2
PHWXUGHIIBDVKD-UHFFFAOYSA-N	2	454.905	5.115	0	0	0	0	9	1	3	Cc1cc2c(cc1CC(=O)c1sccc1S(=O)(=O)Nc1onc(C)c1Cl)OCO2
PHWXUGHIIBDVKD-UHFFFAOYSA-N	3	454.905	4.7125	1	0	1	1	9	1	4	Cc1cc2c(cc1CC(=O)c1sccc1S(=O)(=O)/N=C/1\O[NH+]C(=C1Cl)C)OCO2
PXRCDPVYRPKGGI-MRXNPFEDSA-N	0	373.444	5.0068	0	0	0	0	4	2	3	C[C@H](Cc1cccc(c2cc(Cc3ccccc3)ccc2C(=O)N)c1)C(=O)O
PXRCDPVYRPKGGI-MRXNPFEDSA-N	1	372.436	3.6721	0	1	1	-1	4	1	4	C[C@H](Cc1cccc(c2cc(Cc3ccccc3)ccc2C(=O)N)c1)C(=O)[O-]
QAGYKUNXZHXKMR-HKWSIXNMSA-N	0	567.782	5.0134	1	0	1	1	7	4	2	C[C]1C(=O)C=CC=C1C(=O)N[C@@H](CSc1ccccc1)[C@H](O)C[N@H+]1C[C@H]2CCCC[C@H]2C[C@H]1C(=O)NC(C)(C)C
QAGYKUNXZHXKMR-HKWSIXNMSA-N	1	567.782	5.4673	0	0	0	0	8	4	2	Cc1c(O)cccc1C(=O)N[C@@H](CSc1ccccc1)[C@H](O)CN1C[C@H]2CCCC[C@H]2C[C@H]1C(=O)NC(C)(C)C
QAGYKUNXZHXKMR-HKWSIXNMSA-N	2	568.79	5.6815	1	0	1	1	7	5	1	Cc1c(O)cccc1C(=O)N[C@@H](CSc1ccccc1)[C@H](O)C[N@H+]1C[C@H]2CCCC[C@H]2C[C@H]1C(=O)NC(C)(C)C
QAGYKUNXZHXKMR-HKWSIXNMSA-N	3	566.774	4.7992	0	0	0	0	8	3	3	C[C]1C(=O)C=CC=C1C(=O)N[C@@H](CSc1ccccc1)[C@H](O)CN1C[C@H]2CCCC[C@H]2C[C@H]1C(=O)NC(C)(C)C
QBKSWRVVCFFDOT-UHFFFAOYSA-N	0	514.523	3.3814	0	0	0	0	8	2	3	CC1=CC2=C(C(C)C)C(=O)C(=O)C(=C2C(=O)[C]1c1c(C)cc2C(=C(O)C(=O)[C](C=O)c2c1O)C(C)C)C=O
QBKSWRVVCFFDOT-UHFFFAOYSA-N	1	513.515	2.9141	0	0	0	0	8	1	3	CC1=CC2=C(C(C)C)C(=O)C(=O)C(=C2C(=O)[C]1[C]1C(=CC2=C(C(C)C)C(=O)C(=C(C=O)[C]2C1=O)O)C)C=O
QBKSWRVVCFFDOT-UHFFFAOYSA-N	2	513.515	2.9141	0	0	0	0	8	1	3	CC1=CC2=C(C(C)C)C(=O)C(=O)C(=C2C(=O)[C]1[C]1C(=CC2=C([C](C(=O)C(=C2C(C)C)O)C=O)C1=O)C)C=O
QBKSWRVVCFFDOT-UHFFFAOYSA-N	3	512.507	2.3932	0	0	0	0	8	0	3	CC1=CC2=C(C(C)C)C(=O)C(=O)C(=C2C(=O)[C]1[C]1C(=CC2=C(C(C)C)C(=O)C(=O)C(=C2C1=O)C=O)C)C=O
QBKSWRVVCFFDOT-UHFFFAOYSA-N	4	513.515	2.604	0	0	0	0	8	1	3	CC1=CC2=C(C(C)C)C(=O)C(=O)C(=C2C(=O)[C]1c1c(C)cc2[C](C(C)C)C(=O)C(=O)[C](C=O)c2c1O)C=O
QBKSWRVVCFFDOT-UHFFFAOYSA-N	5	514.523	3.3814	0	0	0	0	8	2	3	CC1=CC2=C(C(C)C)C(=O)C(=O)C(=C2C(=O)[C]1c1c(C)cc2[C](C(C)C)C(=O)C(=C(C=O)c2c1O)O)C=O
QBKSWRVVCFFDOT-UHFFFAOYSA-N	6	514.523	3.9112	0	0	0	0	8	2	3	CC1=CC2=C(C(C)C)C(=O)C(=O)C(=C2C(=O)[C]1[C]1C(=Cc2c(C(C)C)c(O)c(O)c(C=O)c2C1=O)C)C=O
QBKSWRVVCFFDOT-UHFFFAOYSA-N	7	515.531	4.2524	0	0	0	0	8	3	3	CC1=CC2=C(C(C)C)C(=O)C(=O)C(=C2C(=O)[C]1c1c(C)cc2c(C(C)C)c(O)c(O)c(C=O)c2c1O)C=O
QCTBMLYLENLHLA-UHFFFAOYSA-N	0	151.163	-1.208	1	1	2	0	2	1	4	[NH3+]Cc1ccc(C(=O)[O-])cc1
QCTBMLYLENLHLA-UHFFFAOYSA-N	1	152.17	0.1267	1	0	1	1	2	2	4	[NH3+]Cc1ccc(C(=O)O)cc1
QCTBMLYLENLHLA-UHFFFAOYSA-N	2	151.163	1.5438	0	0	0	0	3	2	4	NCc1ccc(C(=O)O)cc1
QCTBMLYLENLHLA-UHFFFAOYSA-N	3	150.155	0.2091	0	1	1	-1	3	1	4	NCc1ccc(C(=O)[O-])cc1
QFCXANHHBCGMAS-UHFFFAOYSA-N	0	411.842	2.0572	1	0	1	1	7	3	4	CNC(=O)c1cc(COC2=NN[C]([NH2+]c3ccc(Cl)cc3)c3ccoc23)ccn1
QFCXANHHBCGMAS-UHFFFAOYSA-N	1	411.842	2.0572	1	0	1	1	7	3	4	CNC(=O)c1cc(CO[C]2NN=C([NH2+]c3ccc(Cl)cc3)c3ccoc23)ccn1
QFCXANHHBCGMAS-UHFFFAOYSA-N	2	411.842	2.3772	0	0	0	0	8	4	4	CNC(=O)c1cc(COC2=c3c(=C(NN2)Nc2ccc(Cl)cc2)cco3)ccn1
QFCXANHHBCGMAS-UHFFFAOYSA-N	3	410.834	3.3472	0	0	0	0	8	3	4	CNC(=O)c1cc(COC2=NN[C](Nc3ccc(Cl)cc3)c3ccoc23)ccn1
QFCXANHHBCGMAS-UHFFFAOYSA-N	4	410.834	3.1273	1	0	1	1	7	2	4	CNC(=O)c1cc(COc2nnc([NH2+]c3ccc(Cl)cc3)c3ccoc23)ccn1
QFCXANHHBCGMAS-UHFFFAOYSA-N	5	410.834	3.3472	0	0	0	0	8	3	4	CNC(=O)c1cc(CO[C]2NN=C(Nc3ccc(Cl)cc3)c3ccoc23)ccn1
QFCXANHHBCGMAS-UHFFFAOYSA-N	6	409.826	4.4173	0	0	0	0	7	2	4	CNC(=O)c1cc(COc2nnc(Nc3ccc(Cl)cc3)c3ccoc23)ccn1
QFCXANHHBCGMAS-UHFFFAOYSA-N	7	412.85	1.0872	1	0	1	1	7	4	4	CNC(=O)c1cc(COC2=c3c(=C(NN2)[NH2+]c2ccc(Cl)cc2)cco3)ccn1
QJFSABGVXDWMIW-UHFFFAOYSA-N	0	567.526	4.0824	1	1	2	0	11	0	2	CCOC1=Nc2cccc(C(=O)OCc3oc(=O)oc3C)c2[N+]1Cc1ccc(c2ccccc2c2noc(=O)[n-]2)cc1
QJFSABGVXDWMIW-UHFFFAOYSA-N	1	569.541	4.8496	1	0	1	1	12	2	2	CCO[C]1Nc2cccc(C(=O)OCc3oc(=O)oc3C)c2N1Cc1ccc(c2ccccc2C2=NC(=O)O[NH+]2)cc1
QJFSABGVXDWMIW-UHFFFAOYSA-N	2	570.549	5.4234	0	0	0	0	12	3	1	CCO[C]1Nc2cccc(C(=O)OCc3oc(=O)oc3C)c2N1Cc1ccc(c2ccccc2[C]2NC(=O)ON2)cc1
QJFSABGVXDWMIW-UHFFFAOYSA-N	3	568.534	4.2758	2	0	2	2	12	1	2	CCOC1=Nc2cccc(C(=O)OCc3oc(=O)oc3C)c2[N+]1Cc1ccc(c2ccccc2C2=NC(=O)O[NH+]2)cc1
QJFSABGVXDWMIW-UHFFFAOYSA-N	4	568.534	4.6562	0	1	1	-1	11	1	2	CCO[C]1Nc2cccc(C(=O)OCc3oc(=O)oc3C)c2N1Cc1ccc(c2ccccc2c2noc(=O)[n-]2)cc1
QJFSABGVXDWMIW-UHFFFAOYSA-N	5	568.534	4.2758	2	0	2	2	12	1	2	CCOC1=Nc2cccc(C(=O)OCc3oc(=O)oc3C)c2[N+]1Cc1ccc(c2ccccc2C2=NOC(=O)[NH+]2)cc1
QJFSABGVXDWMIW-UHFFFAOYSA-N	6	569.541	4.8496	1	0	1	1	12	2	2	CCO[C]1Nc2cccc(C(=O)OCc3oc(=O)oc3C)c2N1Cc1ccc(c2ccccc2C2=NOC(=O)[NH+]2)cc1
QJFSABGVXDWMIW-UHFFFAOYSA-N	7	569.541	4.8496	1	0	1	1	12	2	2	CCOC1=Nc2cccc(C(=O)OCc3oc(=O)oc3C)c2[N+]1Cc1ccc(c2ccccc2[C]2NC(=O)ON2)cc1
QKYBZJLEMOZFFU-UHFFFAOYSA-N	0	382.516	3.1375	1	0	1	1	3	2	4	Cc1ccc(C(=O)Oc2ccc([C@H](C[NH+](C)C)C3(O)CCCCC3)cc2)cc1
QKYBZJLEMOZFFU-UHFFFAOYSA-N	1	381.508	4.5546	0	0	0	0	4	1	4	Cc1ccc(C(=O)Oc2ccc([C@@H](CN(C)C)C3(O)CCCCC3)cc2)cc1
QQLKULDARVNMAL-UHFFFAOYSA-N	0	392.428	2.1537	0	0	0	0	7	2	4	C#Cc1cccc(NC2=C3[C](N=CN2)C=C2C(=C3)OCCOCCOCCO2)c1
QQLKULDARVNMAL-UHFFFAOYSA-N	1	393.436	2.7275	0	0	0	0	7	3	4	C#Cc1cccc(NC2=C3C(=CC4=C([CH]3)OCCOCCOCCO4)N[CH]N2)c1
QQLKULDARVNMAL-UHFFFAOYSA-N	2	392.428	2.1537	0	0	0	0	7	2	4	C#Cc1cccc(NC2=C3[C](NC=N2)C=C2C(=C3)OCCOCCOCCO2)c1
QQLKULDARVNMAL-UHFFFAOYSA-N	3	393.436	0.8637	1	0	1	1	6	2	4	C#Cc1cccc([NH2+]C2=C3C(=CC4=C([CH]3)OCCOCCOCCO4)N=CN2)c1
QQLKULDARVNMAL-UHFFFAOYSA-N	4	394.444	1.4375	1	0	1	1	6	3	4	C#Cc1cccc([NH2+]C2=C3[C](N[CH]N2)C=C2C(=C3)OCCOCCOCCO2)c1
QQLKULDARVNMAL-UHFFFAOYSA-N	5	391.42	2.3082	0	1	1	-1	6	1	4	C#Cc1cccc(N[C]2N=C[N-]c3cc4c(cc23)OCCOCCOCCO4)c1
QQLKULDARVNMAL-UHFFFAOYSA-N	6	392.428	1.0182	1	1	2	0	5	1	4	C#Cc1cccc([NH2+][C]2N=C[N-]c3cc4c(cc23)OCCOCCOCCO4)c1
QQLKULDARVNMAL-UHFFFAOYSA-N	7	393.436	0.8637	1	0	1	1	6	2	4	C#Cc1cccc([NH2+]C2=C3[C](NC=N2)C=C2C(=C3)OCCOCCOCCO2)c1
QUQGQIASFYWKAB-UHFFFAOYSA-N	0	413.404	5.5904	1	2	3	-1	5	2	3	Cc1cc([N+](=O)[O-])c([N-]S(=O)(=O)c2cccc(C(=O)O)c2)cc1C1=CN[CH]C=C1
QUQGQIASFYWKAB-UHFFFAOYSA-N	1	413.404	5.1412	1	1	2	0	6	2	3	Cc1cc([N+](=O)[O-])c(NS(=O)(=O)c2cccc(C(=O)O)c2)cc1c1cccnc1
QUQGQIASFYWKAB-UHFFFAOYSA-N	2	411.388	4.3268	1	3	4	-2	5	0	4	Cc1cc([N+](=O)[O-])c([N-]S(=O)(=O)c2cccc(C(=O)[O-])c2)cc1c1cccnc1
QUQGQIASFYWKAB-UHFFFAOYSA-N	3	412.396	4.2557	1	3	4	-2	5	1	4	Cc1cc([N+](=O)[O-])c([N-]S(=O)(=O)c2cccc(C(=O)[O-])c2)cc1C1=CN[CH]C=C1
QUQGQIASFYWKAB-UHFFFAOYSA-N	4	412.396	5.6615	1	2	3	-1	5	1	3	Cc1cc([N+](=O)[O-])c([N-]S(=O)(=O)c2cccc(C(=O)O)c2)cc1c1cccnc1
QUQGQIASFYWKAB-UHFFFAOYSA-N	5	412.396	3.8065	1	2	3	-1	6	1	4	Cc1cc([N+](=O)[O-])c(NS(=O)(=O)c2cccc(C(=O)[O-])c2)cc1c1cccnc1
QUQGQIASFYWKAB-UHFFFAOYSA-N	6	414.412	5.0701	1	1	2	0	6	3	3	Cc1cc([N+](=O)[O-])c(NS(=O)(=O)c2cccc(C(=O)O)c2)cc1C1=CN[CH]C=C1
QUQGQIASFYWKAB-UHFFFAOYSA-N	7	413.404	3.7354	1	2	3	-1	6	2	4	Cc1cc([N+](=O)[O-])c(NS(=O)(=O)c2cccc(C(=O)[O-])c2)cc1C1=CN[CH]C=C1
REFJWTPEDVJJIY-UHFFFAOYSA-N	0	299.212	-0.0392	0	0	0	0	7	2	4	O=C1C(=O)[C](c2ccc(O)c(O)c2)OC2=CC(=O)[CH]C(=O)[C]12
REFJWTPEDVJJIY-UHFFFAOYSA-N	1	298.204	-0.1958	0	0	0	0	7	1	4	O=C1C(=O)/C(=C\2/C=CC(=O)C(=C2)O)/OC2=CC(=O)[CH]C(=O)[C]12
REFJWTPEDVJJIY-UHFFFAOYSA-N	2	299.212	0.3251	0	0	0	0	7	2	4	O=C1C(=C(C2=CC=C(O)C(=O)[CH]2)OC2=CC(=O)[CH]C(=O)[C]12)O
REFJWTPEDVJJIY-UHFFFAOYSA-N	3	297.196	3.6362	1	5	6	-4	7	0	4	O=C1C(=C(c2ccc([O-])c([O-])c2)[O+]c2cc([O-])cc([O-])c12)[O-]
REFJWTPEDVJJIY-UHFFFAOYSA-N	4	298.204	-0.1958	0	0	0	0	7	1	4	O=C1C(=C(C2=CC(=O)C(=O)C=C2)OC2=CC(=O)[CH]C(=O)[C]12)O
REFJWTPEDVJJIY-UHFFFAOYSA-N	5	299.212	0.3251	0	0	0	0	7	2	4	O=C1C(=C([C]2C=CC(=O)C(=C2)O)OC2=CC(=O)[CH]C(=O)[C]12)O
REFJWTPEDVJJIY-UHFFFAOYSA-N	6	300.22	0.7382	0	0	0	0	7	3	4	O=C1C(=C(c2ccc(O)c(O)c2)OC2=CC(=O)[CH]C(=O)[C]12)O
REFJWTPEDVJJIY-UHFFFAOYSA-N	7	298.204	-0.3434	0	0	0	0	7	1	4	O=C1C(=O)[C](C2=CC=C(O)C(=O)[CH]2)OC2=CC(=O)[CH]C(=O)[C]12
REUKAAAAEHWGGM-UHFFFAOYSA-N	0	561.649	6.0278	1	0	1	1	9	2	2	CC(C)CC1=C(C(=O)C(=O)N)c2c(O[C@H](C)C(=O)NS(=O)(=O)c3ccccc3)cccc2[N+]1Cc1ccccc1
REUKAAAAEHWGGM-UHFFFAOYSA-N	1	560.641	6.421	1	1	2	0	8	1	2	CC(C)CC1=C(C(=O)C(=O)N)c2c(O[C@H](C)C(=O)[N-]S(=O)(=O)c3ccccc3)cccc2[N+]1Cc1ccccc1
RNIADBXQDMCFEN-IWVLMIASSA-N	0	475.856	-1.8383	1	0	1	1	9	5	3	C=C1c2c(Cl)ccc(O)c2C(=O)[C]2C(=O)[C@]3(O)C(=O)[C](C(=O)N)C(=O)[C@@H]([NH+](C)C)[C@@H]3[C@@H](O)[C@H]12
RNIADBXQDMCFEN-IWVLMIASSA-N	1	473.84	-1.3447	0	0	0	0	10	3	3	C=C1C2=C(Cl)C=CC(=O)[C]2C(=O)[C]2C(=O)[C@]3(O)C(=O)[C](C(=O)N)C(=O)[C@@H](N(C)C)[C@@H]3[C@@H](O)[C@H]12
RNIADBXQDMCFEN-IWVLMIASSA-N	2	474.848	-2.7618	1	0	1	1	9	4	4	C=C1C2=C(Cl)C=CC(=O)[C]2C(=O)[C]2C(=O)[C@]3(O)C(=O)[C](C(=O)N)C(=O)[C@@H]([NH+](C)C)[C@@H]3[C@@H](O)[C@H]12
RNIADBXQDMCFEN-IWVLMIASSA-N	3	474.848	-0.4212	0	0	0	0	10	4	3	C=C1c2c(Cl)ccc(O)c2C(=O)[C]2C(=O)[C@]3(O)C(=O)[C](C(=O)N)C(=O)[C@@H](N(C)C)[C@@H]3[C@@H](O)[C@H]12
RQQJJXVETXFINY-UHFFFAOYSA-N	0	314.794	-0.3818	2	0	2	2	6	6	3	NC(=[NH2+])NC(=O)[C]1NC(=C([NH+]2CCCCCC2)N=C1N)Cl
RQQJJXVETXFINY-UHFFFAOYSA-N	1	313.787	-0.596	1	0	1	1	7	5	3	NC(=[NH2+])NC(=O)[C]1NC(=C(N2CCCCCC2)N=C1N)Cl
RQQJJXVETXFINY-UHFFFAOYSA-N	2	315.802	-1.7989	3	0	3	3	5	6	3	[NH2+]=C(N)NC(=O)[C]1NC(=C([NH+]2CCCCCC2)N=C1[NH3+])Cl
RQQJJXVETXFINY-UHFFFAOYSA-N	3	313.787	-0.6564	2	0	2	2	6	4	4	[NH2+]=C(N)NC(=O)c1nc(Cl)c(N2CCCCCC2)nc1[NH3+]
RQQJJXVETXFINY-UHFFFAOYSA-N	4	313.787	0.8478	2	0	2	2	6	5	3	NC(=[NH2+])NC(=O)c1nc(Cl)c([NH+]2CCCCCC2)nc1N
RQQJJXVETXFINY-UHFFFAOYSA-N	5	314.794	-0.4422	3	0	3	3	5	5	3	NC(=[NH2+])NC(=O)c1nc(Cl)c([NH+]2CCCCCC2)nc1[NH3+]
RQQJJXVETXFINY-UHFFFAOYSA-N	6	312.779	0.6336	1	0	1	1	7	4	4	NC(=[NH2+])NC(=O)c1nc(Cl)c(N2CCCCCC2)nc1N
RQQJJXVETXFINY-UHFFFAOYSA-N	7	314.794	-2.0131	2	0	2	2	6	5	3	NC(=[NH2+])NC(=O)[C]1NC(=C(N2CCCCCC2)N=C1[NH3+])Cl
RUOLFWZIFNQQGH-DEOSSOPVSA-N	0	465.608	3.1454	3	0	3	3	4	4	4	Cc1cc(C(=O)[NH+]2CCCCc3ccccc23)ccc1CNC(=O)[NH+]1CCC[C@H]1C(=O)[NH+](C)C
RUOLFWZIFNQQGH-DEOSSOPVSA-N	1	463.592	4.3483	1	0	1	1	6	2	4	Cc1cc(C(=O)N2CCCCc3ccccc23)ccc1CNC(=O)[NH+]1CCC[C@H]1C(=O)N(C)C
RUOLFWZIFNQQGH-DEOSSOPVSA-N	2	463.592	2.717	1	0	1	1	6	2	4	Cc1cc(C(=O)N2CCCCc3ccccc23)ccc1CNC(=O)N1CCC[C@H]1C(=O)[NH+](C)C
RUOLFWZIFNQQGH-DEOSSOPVSA-N	3	463.592	4.3483	1	0	1	1	6	2	4	Cc1cc(C(=O)[NH+]2CCCCc3ccccc23)ccc1CNC(=O)N1CCC[C@H]1C(=O)N(C)C
RUOLFWZIFNQQGH-DEOSSOPVSA-N	4	464.6	2.9312	2	0	2	2	5	3	4	Cc1cc(C(=O)N2CCCCc3ccccc23)ccc1CNC(=O)[NH+]1CCC[C@H]1C(=O)[NH+](C)C
RUOLFWZIFNQQGH-DEOSSOPVSA-N	5	464.6	2.9312	2	0	2	2	5	3	4	Cc1cc(C(=O)[NH+]2CCCCc3ccccc23)ccc1CNC(=O)N1CCC[C@H]1C(=O)[NH+](C)C
RUOLFWZIFNQQGH-DEOSSOPVSA-N	6	464.6	4.5625	2	0	2	2	5	3	4	Cc1cc(C(=O)[NH+]2CCCCc3ccccc23)ccc1CNC(=O)[NH+]1CCC[C@H]1C(=O)N(C)C
RUOLFWZIFNQQGH-DEOSSOPVSA-N	7	462.584	4.1341	0	0	0	0	7	1	4	Cc1cc(C(=O)N2CCCCc3ccccc23)ccc1CNC(=O)N1CCC[C@H]1C(=O)N(C)C
RUZYUOTYCVRMRZ-UHFFFAOYSA-N	0	451.475	2.3019	0	0	0	0	10	1	3	COc1cc2nc(N3CCN(C(=O)[C@H]4COc5ccccc5O4)CC3)nc(N)c2cc1OC
RUZYUOTYCVRMRZ-UHFFFAOYSA-N	1	453.491	1.261	2	0	2	2	9	3	4	COC1=C[C]2NC(=[N+]C(=C2C=C1OC)N)[NH+]1CCN(C(=O)[C@@H]2COc3ccccc3O2)CC1
RUZYUOTYCVRMRZ-UHFFFAOYSA-N	2	452.483	1.0468	1	0	1	1	10	2	3	COC1=C[C]2NC(=[N+]C(=C2C=C1OC)N)N1CCN(C(=O)[C@H]2COc3ccccc3O2)CC1
RUZYUOTYCVRMRZ-UHFFFAOYSA-N	3	453.491	1.2261	2	0	2	2	8	2	4	COc1cc2nc([NH+]3CCN(C(=O)[C@H]4COc5ccccc5O4)CC3)nc([NH3+])c2cc1OC
RUZYUOTYCVRMRZ-UHFFFAOYSA-N	4	452.483	2.5161	1	0	1	1	9	2	4	COc1cc2nc([NH+]3CCN(C(=O)[C@H]4COc5ccccc5O4)CC3)nc(N)c2cc1OC
RUZYUOTYCVRMRZ-UHFFFAOYSA-N	5	452.483	1.0119	1	0	1	1	9	1	4	COc1cc2nc(N3CCN(C(=O)[C@H]4COc5ccccc5O4)CC3)nc([NH3+])c2cc1OC
RUZYUOTYCVRMRZ-UHFFFAOYSA-N	6	454.499	-0.1561	3	1	4	2	6	3	4	COC1=C([CH]C2=C([N-]C(=[NH+]C2=C1)[NH+]1CCN(C(=O)[C@@H]2COc3ccccc3O2)CC1)[NH3+])OC
RUZYUOTYCVRMRZ-UHFFFAOYSA-N	7	453.491	-0.3703	2	1	3	1	7	2	4	COC1=C[C]2[NH+]=C(N3CCN(C(=O)[C@H]4COc5ccccc5O4)CC3)[N-]C(=C2C=C1OC)[NH3+]
RWEVIPRMPFNTLO-UHFFFAOYSA-N	0	461.227	1.914	1	0	1	1	7	3	4	CC1=CC(=C(Nc2ccc(I)cc2F)[N+](C)C1=O)C(=O)NOCCO
RWEVIPRMPFNTLO-UHFFFAOYSA-N	1	461.227	1.0172	2	1	3	1	5	2	4	CC1=CC(=C([NH2+]c2ccc(I)cc2F)[N+](C)C1=O)C(=O)[N-]OCCO
RWEVIPRMPFNTLO-UHFFFAOYSA-N	2	462.235	0.624	2	0	2	2	6	3	4	CC1=CC(=C([NH2+]c2ccc(I)cc2F)[N+](C)C1=O)C(=O)NOCCO
RWEVIPRMPFNTLO-UHFFFAOYSA-N	3	460.219	2.3072	1	1	2	0	6	2	4	CC1=CC(=C(Nc2ccc(I)cc2F)[N+](C)C1=O)C(=O)[N-]OCCO
RWXIFXNRCLMQCD-HCJUZYDBSA-N	0	785.013	2.149	0	0	0	0	13	9	1	CC(=CCC[C@](C)(O)[C@H]1CC[C@]2(C)[C@@H]1[C@H](O)C[C@@H]1[C@@]3(C)CC[C@H](O[C@@H]4O[C@H](CO)[C@@H](O)[C@H](O)[C@H]4O[C@@H]4O[C@H](CO)[C@@H](O)[C@H](O)[C@H]4O)C(C)(C)[C@H]3CC[C@@]21C)C
RYBLECYFLJXEJX-UHFFFAOYSA-N	0	462.508	1.3163	2	0	2	2	11	3	3	C[N+]1C=C(C2=CNC3=CNN(S(=O)(=O)C4=CN[C]5C=CC(=CN45)C4=C[N+](N=C4)C)C3=C2)C=N1
RYBLECYFLJXEJX-UHFFFAOYSA-N	1	460.492	0.8447	2	0	2	2	11	1	3	C[N+]1C=C(C2=C[C]3C(=CNN3S(=O)(=O)c3cnc4ccc(C5=C[N+](N=C5)C)cn34)N=C2)C=N1
RYBLECYFLJXEJX-UHFFFAOYSA-N	2	460.492	0.8447	3	0	3	3	11	1	3	C[N+]1C=C(C2=CC3=C(N[CH]2)C=N[N+]3S(=O)(=O)c2cnc3ccc(C4=C[N+](N=C4)C)cn23)C=N1
RYBLECYFLJXEJX-UHFFFAOYSA-N	3	460.492	0.8949	3	0	3	3	11	1	3	C[N+]1C=C(c2cnc3C=N[N+](S(=O)(=O)C4=CN[C]5C=CC(=CN45)C4=C[N+](N=C4)C)c3c2)C=N1
RYBLECYFLJXEJX-UHFFFAOYSA-N	4	461.5	0.5949	3	0	3	3	11	2	3	C[N+]1C=C(C2=CC3=C(N[CH]2)C=N[N+]3S(=O)(=O)C2=CN[C]3C=CC(=CN23)C2=C[N+](N=C2)C)C=N1
RYBLECYFLJXEJX-UHFFFAOYSA-N	5	461.5	1.5661	2	0	2	2	11	2	3	C[N+]1C=C(C2=CNC3=CNN(S(=O)(=O)c4cnc5ccc(C6=C[N+](N=C6)C)cn45)C3=C2)C=N1
RYBLECYFLJXEJX-UHFFFAOYSA-N	6	459.484	1.1447	3	0	3	3	11	0	3	C[N+]1C=C(c2cnc3C=N[N+](S(=O)(=O)c4cnc5ccc(C6=C[N+](N=C6)C)cn45)c3c2)C=N1
RYBLECYFLJXEJX-UHFFFAOYSA-N	7	461.5	1.1021	2	1	3	1	10	2	3	C[N+]1C=C(C2=C[N-]C3=CNN(S(=O)(=O)C4=CN[C]5C=CC(=CN45)C4=C[N+](N=C4)C)C3=C2)C=N1
SBNKFTQSBPKMBZ-UHFFFAOYSA-N	0	165.189	1.8845	0	0	0	0	3	1	4	CCOc1ccccc1C(=O)N
SEBPXHSZHLFWRL-UHFFFAOYSA-N	0	220.307	3.421	0	0	0	0	2	1	4	Cc1c(C)c2c(c(C)c1O)CCC(C)(C)O2
SEBPXHSZHLFWRL-UHFFFAOYSA-N	1	219.299	3.343	0	0	0	0	2	0	4	CC1=C(C)[C]2C(=C(C)C1=O)CCC(C)(C)O2
SHZGCJCMOBCMKK-SXUWKVJYSA-N	0	164.156	-2.1938	0	0	0	0	5	4	4	C[C@@H]1O[C@@H](O)[C@@H](O)[C@H](O)[C@@H]1O
SLRCCWJSBJZJBV-LOKSQKBWSA-N	0	236.396	2.6493	2	0	2	2	0	2	4	C1CC[N@H+]2C[C@@H]3C[C@@H](C[N@H+]4CCCC[C@@H]34)[C@@H]2C1
SLRCCWJSBJZJBV-LOKSQKBWSA-N	1	235.388	2.4351	1	0	1	1	1	1	4	C1CC[N@@H+]2C[C@@H]3C[C@@H](C[N@@]4CCCC[C@@H]34)[C@@H]2C1
SLRCCWJSBJZJBV-LOKSQKBWSA-N	2	234.38	2.2209	0	0	0	0	2	0	4	C1CC[N@]2C[C@@H]3C[C@@H](C[N@]4CCCC[C@@H]34)[C@@H]2C1
SLRCCWJSBJZJBV-LOKSQKBWSA-N	3	235.388	2.4351	1	0	1	1	1	1	4	C1CC[N@]2C[C@@H]3C[C@@H](C[N@H+]4CCCC[C@@H]34)[C@H]2C1
SLXKOJJOQWFEFD-UHFFFAOYSA-N	0	131.173	-1.4614	1	1	2	0	2	1	4	[NH3+]CCCCCC(=O)[O-]
SLXKOJJOQWFEFD-UHFFFAOYSA-N	1	131.173	1.2904	0	0	0	0	3	2	4	NCCCCCC(=O)O
SLXKOJJOQWFEFD-UHFFFAOYSA-N	2	132.181	-0.1267	1	0	1	1	2	2	4	[NH3+]CCCCCC(=O)O
SLXKOJJOQWFEFD-UHFFFAOYSA-N	3	130.165	-0.0443	0	1	1	-1	3	1	4	NCCCCCC(=O)[O-]
SNHCRNMVYDHVDT-UHFFFAOYSA-N	0	281.352	3.3608	0	0	0	0	4	2	4	COc1ccc(N(C)C2=C3[C](N[C](N2)C)C=CC=C3)cc1
SNHCRNMVYDHVDT-UHFFFAOYSA-N	1	280.344	2.787	0	0	0	0	4	1	4	COc1ccc(N(C)C2=C3[C](N=C(N2)C)C=CC=C3)cc1
SNHCRNMVYDHVDT-UHFFFAOYSA-N	2	280.344	2.787	0	0	0	0	4	1	4	COc1ccc(N(C)C2=C3C(=CC=C[CH]3)NC(=N2)C)cc1
SNHCRNMVYDHVDT-UHFFFAOYSA-N	3	280.344	1.5825	1	1	2	0	2	1	4	COc1ccc([NH+](C)[C]2N=C(C)[N-]c3ccccc23)cc1
SNHCRNMVYDHVDT-UHFFFAOYSA-N	4	279.336	2.8725	0	1	1	-1	3	0	4	COc1ccc(N(C)[C]2N=C(C)[N-]c3ccccc23)cc1
SNHCRNMVYDHVDT-UHFFFAOYSA-N	5	281.352	1.497	1	0	1	1	3	2	4	COc1ccc([NH+](C)C2=C3[C](N=C(N2)C)C=CC=C3)cc1
SNHCRNMVYDHVDT-UHFFFAOYSA-N	6	281.352	1.497	1	0	1	1	3	2	4	COc1ccc([NH+](C)C2=C3[C](NC(=N2)C)C=CC=C3)cc1
SNHCRNMVYDHVDT-UHFFFAOYSA-N	7	282.36	2.0708	1	0	1	1	3	3	4	COc1ccc([NH+](C)C2=C3[C](N[C](N2)C)C=CC=C3)cc1
SQZJGTOZFRNWCX-UHFFFAOYSA-N	0	508.401	5.208	1	0	1	1	4	1	2	O=C(OC(C(F)(F)F)C(F)(F)F)N1CCN(Cc2ccc(C(F)(F)F)cc2[NH+]2CCCC2)CC1
SQZJGTOZFRNWCX-UHFFFAOYSA-N	1	509.409	5.4222	2	0	2	2	3	2	2	O=C(OC(C(F)(F)F)C(F)(F)F)N1CC[NH+](Cc2ccc(C(F)(F)F)cc2[NH+]2CCCC2)CC1
SQZJGTOZFRNWCX-UHFFFAOYSA-N	2	508.401	5.208	1	0	1	1	4	1	2	O=C(OC(C(F)(F)F)C(F)(F)F)N1CC[NH+](Cc2ccc(C(F)(F)F)cc2N2CCCC2)CC1
SQZJGTOZFRNWCX-UHFFFAOYSA-N	3	509.409	5.4222	2	0	2	2	3	2	2	O=C(OC(C(F)(F)F)C(F)(F)F)[NH+]1CC[NH+](Cc2ccc(C(F)(F)F)cc2N2CCCC2)CC1
SQZJGTOZFRNWCX-UHFFFAOYSA-N	4	510.417	5.6364	3	0	3	3	2	3	2	O=C(OC(C(F)(F)F)C(F)(F)F)[NH+]1CC[NH+](Cc2ccc(C(F)(F)F)cc2[NH+]2CCCC2)CC1
SQZJGTOZFRNWCX-UHFFFAOYSA-N	5	509.409	5.4222	2	0	2	2	3	2	2	O=C(OC(C(F)(F)F)C(F)(F)F)[NH+]1CCN(Cc2ccc(C(F)(F)F)cc2[NH+]2CCCC2)CC1
SQZJGTOZFRNWCX-UHFFFAOYSA-N	6	507.393	4.9938	0	0	0	0	5	0	3	O=C(OC(C(F)(F)F)C(F)(F)F)N1CCN(Cc2ccc(C(F)(F)F)cc2N2CCCC2)CC1
SQZJGTOZFRNWCX-UHFFFAOYSA-N	7	508.401	5.208	1	0	1	1	4	1	2	O=C(OC(C(F)(F)F)C(F)(F)F)[NH+]1CCN(Cc2ccc(C(F)(F)F)cc2N2CCCC2)CC1
SUDAHWBOROXANE-SECBINFHSA-N	0	482.193	2.9306	0	0	0	0	5	4	4	O=C(NOC[C@H](O)CO)c1ccc(F)c(F)c1Nc1ccc(I)cc1F
SUDAHWBOROXANE-SECBINFHSA-N	1	482.193	2.0338	1	1	2	0	4	3	4	O=C([N-]OC[C@H](O)CO)c1ccc(F)c(F)c1[NH2+]c1ccc(I)cc1F
SUDAHWBOROXANE-SECBINFHSA-N	2	483.201	1.6406	1	0	1	1	5	4	4	O=C(NOC[C@H](O)CO)c1ccc(F)c(F)c1[NH2+]c1ccc(I)cc1F
SUDAHWBOROXANE-SECBINFHSA-N	3	481.185	3.3238	0	1	1	-1	4	3	4	O=C([N-]OC[C@H](O)CO)c1ccc(F)c(F)c1Nc1ccc(I)cc1F
SWZMSZQQJRKFBP-WZRBSPASSA-N	0	218.272	1.5571	1	0	1	1	2	1	4	O=C1C=C2C=C[C@@H]3C[C@@]2(O1)[C@H]1CCCC[N@@H+]31
SWZMSZQQJRKFBP-WZRBSPASSA-N	1	217.264	1.3429	0	0	0	0	3	0	4	O=C1C=C2C=C[C@@H]3C[C@@]2(O1)[C@H]1CCCC[N@@]31
UAXHPOBBKRWJGA-ZDUSSCGKSA-N	0	354.403	1.1001	1	1	2	0	5	1	4	C[C@H]1Cc2ccccc2[NH+]1C(=O)Cc1nc(N2CCOCC2)cc(=O)[n-]1
UAXHPOBBKRWJGA-ZDUSSCGKSA-N	1	356.419	1.2519	3	0	3	3	5	3	4	C[C@H]1Cc2ccccc2[NH+]1C(=O)CC1=NC(=O)C=C([NH+]2CCOCC2)[NH+]1
UAXHPOBBKRWJGA-ZDUSSCGKSA-N	2	353.395	0.8859	0	1	1	-1	6	0	4	C[C@H]1Cc2ccccc2N1C(=O)Cc1nc(N2CCOCC2)cc(=O)[n-]1
UAXHPOBBKRWJGA-ZDUSSCGKSA-N	3	355.411	1.3143	2	1	3	1	4	2	4	C[C@H]1Cc2ccccc2[NH+]1C(=O)Cc1nc([NH+]2CCOCC2)cc(=O)[n-]1
UAXHPOBBKRWJGA-ZDUSSCGKSA-N	4	354.403	0.8235	1	0	1	1	7	1	4	C[C@H]1Cc2ccccc2N1C(=O)CC1=NC(=O)C=C(N2CCOCC2)[NH+]1
UAXHPOBBKRWJGA-ZDUSSCGKSA-N	5	354.403	1.1001	1	1	2	0	5	1	4	C[C@H]1Cc2ccccc2N1C(=O)Cc1nc([NH+]2CCOCC2)cc(=O)[n-]1
UAXHPOBBKRWJGA-ZDUSSCGKSA-N	6	355.411	1.0377	2	0	2	2	6	2	4	C[C@H]1Cc2ccccc2N1C(=O)CC1=NC(=O)C=C([NH+]2CCOCC2)[NH+]1
UAXHPOBBKRWJGA-ZDUSSCGKSA-N	7	355.411	1.0377	2	0	2	2	6	2	4	C[C@H]1Cc2ccccc2[NH+]1C(=O)CC1=NC(=O)C=C(N2CCOCC2)[NH+]1
UCHDWCPVSPXUMX-TZIWLTJVSA-N	0	585.175	7.6133	0	1	1	-1	5	1	2	CC(C)(O)c1ccccc1CC[C@@H](SCC1(CC(=O)[O-])CC1)c1cccc(/C=C\c2ccc3ccc(Cl)cc3n2)c1
UCHDWCPVSPXUMX-TZIWLTJVSA-N	1	587.191	8.2995	0	0	0	0	5	3	2	CC(C)(O)c1ccccc1CC[C@@H](SCC1(CC(=O)O)CC1)c1cccc([CH][CH]C2=CC=C3C=CC(=C[C]3N2)Cl)c1
UCHDWCPVSPXUMX-TZIWLTJVSA-N	2	586.183	6.9648	0	1	1	-1	5	2	2	CC(C)(O)c1ccccc1CC[C@@H](SCC1(CC(=O)[O-])CC1)c1cccc([CH][CH]C2=CC=C3[CH]C=C(Cl)C=C3N2)c1
UCHDWCPVSPXUMX-TZIWLTJVSA-N	3	586.183	8.948	0	0	0	0	5	2	2	CC(C)(O)c1ccccc1CC[C@@H](SCC1(CC(=O)O)CC1)c1cccc(/C=C\c2ccc3ccc(Cl)cc3n2)c1
UKKRUIXIDCWALA-QFIPXVFZSA-N	0	537.611	4.0636	0	0	0	0	12	3	2	COc1cc(C(=O)c2ccc(c3csc(NC(=O)[C@@H](N)C(C)C)n3)cc2N2[CH]NC=N2)cc(OC)c1OC
UKKRUIXIDCWALA-QFIPXVFZSA-N	1	536.603	3.8494	0	1	1	-1	11	2	2	COc1cc(C(=O)c2ccc(c3csc(NC(=O)[C@@H](N)C(C)C)n3)cc2N2[CH]N=C[N-]2)cc(OC)c1OC
UKKRUIXIDCWALA-QFIPXVFZSA-N	2	538.619	4.2059	0	1	1	-1	11	4	2	COc1cc(C(=O)c2ccc(C3=CS[C](NC(=O)[C@@H](N)C(C)C)N3)cc2N2[CH][N-][CH]N2)cc(OC)c1OC
UKKRUIXIDCWALA-QFIPXVFZSA-N	3	538.619	3.8463	0	0	0	0	12	4	2	COc1cc(C(=O)c2ccc(C3=CS[C](NC(=O)[C@@H](N)C(C)C)N3)cc2N2[CH]NC=N2)cc(OC)c1OC
UKKRUIXIDCWALA-QFIPXVFZSA-N	4	537.611	4.0636	0	0	0	0	12	3	2	COc1cc(C(=O)c2ccc(c3csc(NC(=O)[C@@H](N)C(C)C)n3)cc2N2[CH]N=CN2)cc(OC)c1OC
UKKRUIXIDCWALA-QFIPXVFZSA-N	5	537.611	3.6321	0	1	1	-1	11	3	2	COc1cc(C(=O)c2ccc(C3=CS[C](NC(=O)[C@@H](N)C(C)C)N3)cc2N2[CH]N=C[N-]2)cc(OC)c1OC
UKKRUIXIDCWALA-QFIPXVFZSA-N	6	539.627	4.4201	0	0	0	0	12	5	1	COc1cc(C(=O)c2ccc(C3=CS[C](NC(=O)[C@@H](N)C(C)C)N3)cc2N2[CH]N[CH]N2)cc(OC)c1OC
UKKRUIXIDCWALA-QFIPXVFZSA-N	7	538.619	4.6374	0	0	0	0	12	4	2	COc1cc(C(=O)c2ccc(c3csc(NC(=O)[C@@H](N)C(C)C)n3)cc2N2[CH]N[CH]N2)cc(OC)c1OC
UPNUIXSCZBYVBB-JVFUWBCBSA-N	0	422.517	1.6579	0	1	1	-1	6	1	4	C[C@H]1CN(C[C@H](Cc2ccccc2)C(=O)NCC(=O)[O-])CC[C@@]1(C)C1=CC(=O)C=C[CH]1
UPNUIXSCZBYVBB-JVFUWBCBSA-N	1	424.533	3.3802	0	0	0	0	6	3	4	C[C@H]1CN(C[C@H](Cc2ccccc2)C(=O)NCC(=O)O)CC[C@@]1(C)c1cccc(O)c1
UPNUIXSCZBYVBB-JVFUWBCBSA-N	2	425.541	3.5944	1	0	1	1	5	4	4	C[C@H]1C[N@@H+](C[C@H](Cc2ccccc2)C(=O)NCC(=O)O)CC[C@@]1(C)c1cccc(O)c1
UPNUIXSCZBYVBB-JVFUWBCBSA-N	3	423.525	2.9926	0	0	0	0	6	2	4	C[C@H]1CN(C[C@H](Cc2ccccc2)C(=O)NCC(=O)O)CC[C@@]1(C)C1=CC(=O)C=C[CH]1
UPNUIXSCZBYVBB-JVFUWBCBSA-N	4	424.533	2.2597	1	1	2	0	5	3	4	C[C@H]1C[N@H+](C[C@H](Cc2ccccc2)C(=O)NCC(=O)[O-])CC[C@@]1(C)c1cccc(O)c1
UPNUIXSCZBYVBB-JVFUWBCBSA-N	5	423.525	1.8721	1	1	2	0	5	2	4	C[C@H]1C[N@H+](C[C@H](Cc2ccccc2)C(=O)NCC(=O)[O-])CC[C@@]1(C)C1=CC(=O)C=C[CH]1
UPNUIXSCZBYVBB-JVFUWBCBSA-N	6	423.525	2.0455	0	1	1	-1	6	2	4	C[C@H]1CN(C[C@H](Cc2ccccc2)C(=O)NCC(=O)[O-])CC[C@@]1(C)c1cccc(O)c1
UPNUIXSCZBYVBB-JVFUWBCBSA-N	7	424.533	3.2068	1	0	1	1	5	3	4	C[C@H]1C[N@@H+](C[C@H](Cc2ccccc2)C(=O)NCC(=O)O)CC[C@@]1(C)C1=CC(=O)C=C[CH]1
URCVCIZFVQDVPM-UHFFFAOYSA-N	0	370.402	2.9871	1	1	2	0	5	1	4	COc1ccc(S(=O)(=O)[N-]c2cccnc2[NH2+][C]2C=CC(=O)C=C2)cc1
URCVCIZFVQDVPM-UHFFFAOYSA-N	1	372.418	3.277	1	0	1	1	6	3	4	COc1ccc(S(=O)(=O)Nc2cccnc2[NH2+]c2ccc(O)cc2)cc1
URCVCIZFVQDVPM-UHFFFAOYSA-N	2	370.402	3.7568	0	0	0	0	7	2	4	COc1ccc(S(=O)(=O)Nc2cccnc2N[C]2C=CC(=O)C=C2)cc1
URCVCIZFVQDVPM-UHFFFAOYSA-N	3	369.394	4.2771	0	1	1	-1	6	1	4	COc1ccc(S(=O)(=O)[N-]c2cccnc2N[C]2C=CC(=O)C=C2)cc1
URCVCIZFVQDVPM-UHFFFAOYSA-N	4	371.41	4.567	0	0	0	0	6	3	4	COc1ccc(S(=O)(=O)Nc2cccnc2Nc2ccc(O)cc2)cc1
URCVCIZFVQDVPM-UHFFFAOYSA-N	5	371.41	3.7973	1	1	2	0	5	2	4	COc1ccc(S(=O)(=O)[N-]c2cccnc2[NH2+]c2ccc(O)cc2)cc1
URCVCIZFVQDVPM-UHFFFAOYSA-N	6	370.402	5.0873	0	1	1	-1	5	2	3	COc1ccc(S(=O)(=O)[N-]c2cccnc2Nc2ccc(O)cc2)cc1
URCVCIZFVQDVPM-UHFFFAOYSA-N	7	371.41	2.4668	1	0	1	1	6	2	4	COc1ccc(S(=O)(=O)Nc2cccnc2[NH2+][C]2C=CC(=O)C=C2)cc1
UXZFQZANDVDGMM-UHFFFAOYSA-N	0	397.959	3.4276	0	0	0	0	2	2	4	OC1=C2C(=CC=CN2)[C](C=C1I)I
UXZFQZANDVDGMM-UHFFFAOYSA-N	1	395.943	3.0208	0	0	0	0	2	0	4	O=C1[C](I)C=C(I)c2cccnc12
UXZFQZANDVDGMM-UHFFFAOYSA-N	2	396.951	3.1496	0	0	0	0	2	1	4	Oc1c(I)cc(I)c2cccnc12
UXZFQZANDVDGMM-UHFFFAOYSA-N	3	396.951	2.7591	0	0	0	0	2	1	4	O=C1[C](I)C=C(I)C2=C1N[CH]C=C2
UZWDCWONPYILKI-UHFFFAOYSA-N	0	509.617	2.8964	1	0	1	1	7	3	3	CCN1CCN(Cc2ccc([NH2+][C]3N=C(c4cc(F)c5N[C](C)N(C(C)C)c5c4)C(=CN3)F)nc2)CC1
UZWDCWONPYILKI-UHFFFAOYSA-N	1	506.593	4.4256	1	0	1	1	7	1	3	CCN1CCN(Cc2ccc(Nc3ncc(F)c(c4cc(F)c5N=C(C)[N+](C(C)C)c5c4)n3)nc2)CC1
UZWDCWONPYILKI-UHFFFAOYSA-N	2	507.601	3.1356	2	0	2	2	7	1	3	CCN1CCN(Cc2ccc([NH2+]c3ncc(F)c(c4cc(F)c5N=C(C)[N+](C(C)C)c5c4)n3)nc2)CC1
UZWDCWONPYILKI-UHFFFAOYSA-N	3	508.609	4.1864	0	0	0	0	8	3	3	CCN1CCN(Cc2ccc(N[C]3N=C(c4cc(F)c5N[C](C)N(C(C)C)c5c4)C(=CN3)F)nc2)CC1
UZWDCWONPYILKI-UHFFFAOYSA-N	4	507.601	3.6126	1	0	1	1	8	2	3	CCN1CCN(Cc2ccc(N[C]3N=C(c4cc(F)c5N=C(C)[N+](C(C)C)c5c4)C(=CN3)F)nc2)CC1
UZWDCWONPYILKI-UHFFFAOYSA-N	5	508.609	3.7094	1	0	1	1	7	2	3	CCN1CCN(Cc2ccc([NH2+]c3ncc(F)c(c4cc(F)c5N[C](C)N(C(C)C)c5c4)n3)nc2)CC1
UZWDCWONPYILKI-UHFFFAOYSA-N	6	507.601	4.9994	0	0	0	0	7	2	3	CCN1CCN(Cc2ccc(Nc3ncc(F)c(c4cc(F)c5N[C](C)N(C(C)C)c5c4)n3)nc2)CC1
UZWDCWONPYILKI-UHFFFAOYSA-N	7	508.609	2.3226	2	0	2	2	7	2	3	CCN1CCN(Cc2ccc([NH2+][C]3N=C(c4cc(F)c5N=C(C)[N+](C(C)C)c5c4)C(=CN3)F)nc2)CC1
VCKUSRYTPJJLNI-AWEZNQCLSA-N	0	390.457	-0.8171	3	0	3	3	7	3	4	COC1=C[C]2NC(=[N+]C(=C2C=C1OC)[NH3+])[NH+]1CCN(C(=O)[C@@H]2CCCO2)CC1
VCKUSRYTPJJLNI-AWEZNQCLSA-N	1	389.449	0.5651	2	0	2	2	7	2	4	COc1cc2nc([NH+]3CCN(C(=O)[C@@H]4CCCO4)CC3)nc([NH3+])c2cc1OC
VCKUSRYTPJJLNI-AWEZNQCLSA-N	2	388.441	0.3858	1	1	2	0	7	2	4	COC1=C[C]2[NH+]=C(N3CCN(C(=O)[C@@H]4CCCO4)CC3)[N-]C(=C2C=C1OC)N
VCKUSRYTPJJLNI-AWEZNQCLSA-N	3	389.449	-1.0313	2	1	3	1	6	2	4	COC1=C([CH]C2=C([N-]C(=[NH+]C2=C1)N1CCN(C(=O)[C@@H]2CCCO2)CC1)[NH3+])OC
VCKUSRYTPJJLNI-AWEZNQCLSA-N	4	388.441	0.3509	1	0	1	1	8	1	4	COc1cc2nc(N3CCN(C(=O)[C@@H]4CCCO4)CC3)nc([NH3+])c2cc1OC
VCKUSRYTPJJLNI-AWEZNQCLSA-N	5	389.449	0.6	2	1	3	1	6	3	4	COC1=C([CH]C2=C([N-]C(=[NH+]C2=C1)[NH+]1CCN(C(=O)[C@@H]2CCCO2)CC1)N)OC
VCKUSRYTPJJLNI-AWEZNQCLSA-N	6	387.433	1.6409	0	0	0	0	9	1	4	COc1cc2nc(N3CCN(C(=O)[C@@H]4CCCO4)CC3)nc(N)c2cc1OC
VCKUSRYTPJJLNI-AWEZNQCLSA-N	7	388.441	1.8551	1	0	1	1	8	2	4	COc1cc2nc([NH+]3CCN(C(=O)[C@@H]4CCCO4)CC3)nc(N)c2cc1OC
VHYCDWMUTMEGQY-QGZVFWFLSA-N	0	326.451	1.3397	1	0	1	1	4	2	4	CC(C)[NH2+]C[C@@H](O)COc1ccc(COCCOC(C)C)cc1
VHYCDWMUTMEGQY-QGZVFWFLSA-N	1	325.443	2.7568	0	0	0	0	5	2	4	CC(C)NC[C@@H](O)COc1ccc(COCCOC(C)C)cc1
VJVDLRVFJTVWEO-QFIPXVFZSA-N	0	475.599	4.8146	1	1	2	0	5	1	4	CC#C[C@@H](CC(=O)[O-])c1ccc(OCc2ccc(C[NH+]3CCCc4cccc(OC)c34)s2)cc1
VJVDLRVFJTVWEO-QFIPXVFZSA-N	1	474.591	4.6004	0	1	1	-1	6	0	4	CC#C[C@@H](CC(=O)[O-])c1ccc(OCc2ccc(CN3CCCc4cccc(OC)c34)s2)cc1
VJVDLRVFJTVWEO-QFIPXVFZSA-N	2	476.607	6.1493	1	0	1	1	5	2	3	CC#C[C@@H](CC(=O)O)c1ccc(OCc2ccc(C[NH+]3CCCc4cccc(OC)c34)s2)cc1
VJVDLRVFJTVWEO-QFIPXVFZSA-N	3	475.599	5.9351	0	0	0	0	6	1	3	CC#C[C@@H](CC(=O)O)c1ccc(OCc2ccc(CN3CCCc4cccc(OC)c34)s2)cc1
VJYDOJXJUCJUHL-UHFFFAOYSA-N	0	394.42	3.1994	1	0	1	1	7	1	4	CCC1=C(C(=O)C(=O)N)c2c(OCC(=O)OC)cccc2[N+]1Cc1ccccc1
VOXZDWNPVJITMN-ZBRFXRBCSA-N	0	271.374	3.2234	0	0	0	0	2	1	4	C[C@]12CC[C@@H]3[C]4C=CC(=O)C=C4CC[C@H]3[C@@H]1CC[C@@H]2O
VOXZDWNPVJITMN-ZBRFXRBCSA-N	1	272.382	3.6092	0	0	0	0	2	2	4	C[C@]12CC[C@@H]3c4ccc(O)cc4CC[C@H]3[C@@H]1CC[C@@H]2O
VRYALKFFQXWPIH-HCWXCVPCSA-N	0	164.156	-2.3496	0	0	0	0	5	4	4	O=CC[C@H](O)[C@@H](O)[C@@H](O)CO
WDBNGXLHMZSUEI-UHFFFAOYSA-N	0	565.616	4.3212	2	1	3	1	8	1	3	COc1cc(C(=O)[NH+]2CC[C@]3(CC2)CC(=O)c2cc(c4cncc(C(=O)[O-])c4)ccc2O3)cc2c1C(=C[N+]2C1CC1)C
WDBNGXLHMZSUEI-UHFFFAOYSA-N	1	565.616	5.4417	1	0	1	1	9	1	2	COc1cc(C(=O)N2CC[C@]3(CC2)CC(=O)c2cc(c4cncc(C(=O)O)c4)ccc2O3)cc2c1C(=C[N+]2C1CC1)C
WDBNGXLHMZSUEI-UHFFFAOYSA-N	2	566.624	5.1272	1	0	1	1	9	2	2	COc1cc(C(=O)N2CC[C@]3(CC2)CC(=O)c2cc(C4=CC(=CN[CH]4)C(=O)O)ccc2O3)cc2c1C(=C[N+]2C1CC1)C
WDBNGXLHMZSUEI-UHFFFAOYSA-N	3	567.632	5.3414	2	0	2	2	8	3	2	COc1cc(C(=O)[NH+]2CC[C@@]3(CC2)CC(=O)c2cc(C4=CC(=CN[CH]4)C(=O)O)ccc2O3)cc2c1C(=C[N+]2C1CC1)C
WDBNGXLHMZSUEI-UHFFFAOYSA-N	4	565.616	3.7925	1	1	2	0	9	1	3	COc1cc(C(=O)N2CC[C@]3(CC2)CC(=O)c2cc(C4=CC(=CN[CH]4)C(=O)[O-])ccc2O3)cc2c1C(=C[N+]2C1CC1)C
WDBNGXLHMZSUEI-UHFFFAOYSA-N	5	566.624	4.0067	2	1	3	1	8	2	3	COc1cc(C(=O)[NH+]2CC[C@]3(CC2)CC(=O)c2cc(C4=CC(=CN[CH]4)C(=O)[O-])ccc2O3)cc2c1C(=C[N+]2C1CC1)C
WDBNGXLHMZSUEI-UHFFFAOYSA-N	6	564.608	4.107	1	1	2	0	9	0	3	COc1cc(C(=O)N2CC[C@]3(CC2)CC(=O)c2cc(c4cncc(C(=O)[O-])c4)ccc2O3)cc2c1C(=C[N+]2C1CC1)C
WDBNGXLHMZSUEI-UHFFFAOYSA-N	7	566.624	5.6559	2	0	2	2	8	2	2	COc1cc(C(=O)[NH+]2CC[C@]3(CC2)CC(=O)c2cc(c4cncc(C(=O)O)c4)ccc2O3)cc2c1C(=C[N+]2C1CC1)C
WDENQIQQYWYTPO-IBGZPJMESA-N	0	466.514	2.667	0	0	0	0	9	3	4	CC#CC(=O)N1CCC[C@H]1[C]1NC(=C2C(=NC=CN12)N)c1ccc(C(=O)Nc2ccccn2)cc1
WDENQIQQYWYTPO-IBGZPJMESA-N	1	467.522	2.5065	1	0	1	1	8	3	4	CC#CC(=O)N1CCC[C@H]1c1nc(c2ccc(C(=O)N[C]3C=CC=CN3)cc2)c2c([NH3+])nccn12
WDENQIQQYWYTPO-IBGZPJMESA-N	2	466.514	3.7965	0	0	0	0	9	3	4	CC#CC(=O)N1CCC[C@H]1c1nc(c2ccc(C(=O)N[C]3C=CC=CN3)cc2)c2c(N)nccn12
WDENQIQQYWYTPO-IBGZPJMESA-N	3	468.53	1.1417	1	0	1	1	8	4	4	CC#CC(=O)N1CCC[C@H]1[C]1NC(=C2C(=NC=CN12)[NH3+])c1ccc(C(=O)N[C]2C=CC=CN2)cc1
WDENQIQQYWYTPO-IBGZPJMESA-N	4	467.522	1.2499	1	0	1	1	8	3	4	CC#CC(=O)N1CCC[C@H]1[C]1NC(=C2C(=NC=CN12)[NH3+])c1ccc(C(=O)Nc2ccccn2)cc1
WDENQIQQYWYTPO-IBGZPJMESA-N	5	466.514	2.6147	1	0	1	1	8	2	4	CC#CC(=O)N1CCC[C@H]1c1nc(c2ccc(C(=O)Nc3ccccn3)cc2)c2c([NH3+])nccn12
WDENQIQQYWYTPO-IBGZPJMESA-N	6	465.507	3.9047	0	0	0	0	9	2	4	CC#CC(=O)N1CCC[C@H]1c1nc(c2ccc(C(=O)Nc3ccccn3)cc2)c2c(N)nccn12
WDENQIQQYWYTPO-IBGZPJMESA-N	7	467.522	2.5588	0	0	0	0	9	4	4	CC#CC(=O)N1CCC[C@H]1[C]1NC(=C2C(=NC=CN12)N)c1ccc(C(=O)N[C]2C=CC=CN2)cc1
WDSCBUNMANHPFH-UHFFFAOYSA-N	0	172.202	-0.1763	0	1	1	-1	4	1	4	CC(=O)NCCCCCC(=O)[O-]
WDSCBUNMANHPFH-UHFFFAOYSA-N	1	173.21	1.1584	0	0	0	0	4	2	4	CC(=O)NCCCCCC(=O)O
WHUUTDBJXJRKMK-VKHMYHEASA-N	0	146.121	-4.1231	1	2	3	-1	4	1	4	[NH3+][C@@H](CCC(=O)[O-])C(=O)[O-]
WHUUTDBJXJRKMK-VKHMYHEASA-N	1	146.121	-1.3713	0	1	1	-1	5	2	4	N[C@@H](CCC(=O)[O-])C(=O)O
WHUUTDBJXJRKMK-VKHMYHEASA-N	2	148.137	-1.4537	1	0	1	1	4	3	4	[NH3+][C@@H](CCC(=O)O)C(=O)O
WHUUTDBJXJRKMK-VKHMYHEASA-N	3	145.113	-2.706	0	2	2	-2	5	1	4	N[C@@H](CCC(=O)[O-])C(=O)[O-]
WHUUTDBJXJRKMK-VKHMYHEASA-N	4	147.129	-2.7884	1	1	2	0	4	2	4	[NH3+][C@@H](CCC(=O)[O-])C(=O)O
WHUUTDBJXJRKMK-VKHMYHEASA-N	5	147.129	-0.0366	0	0	0	0	5	3	4	N[C@@H](CCC(=O)O)C(=O)O
WHUUTDBJXJRKMK-VKHMYHEASA-N	6	147.129	-2.7884	1	1	2	0	4	2	4	[NH3+][C@@H](CCC(=O)O)C(=O)[O-]
WHUUTDBJXJRKMK-VKHMYHEASA-N	7	146.121	-1.3713	0	1	1	-1	5	2	4	N[C@@H](CCC(=O)O)C(=O)[O-]
WJEOLQLKVOPQFV-UHFFFAOYSA-N	0	499.65	5.2075	0	0	0	0	7	3	3	Cc1ccc(NC(=O)c2ccc(CN3CCN(C)CC3)cc2)cc1Nc1nc(C2=CN[CH]C=C2)cs1
WJEOLQLKVOPQFV-UHFFFAOYSA-N	1	501.666	3.6259	1	0	1	1	7	4	3	Cc1ccc(NC(=O)c2ccc(CN3CCN(C)CC3)cc2)cc1[NH2+][C]1NC(=CS1)C1=CN[CH]C=C1
WJEOLQLKVOPQFV-UHFFFAOYSA-N	2	500.658	4.9159	0	0	0	0	8	4	3	Cc1ccc(NC(=O)c2ccc(CN3CCN(C)CC3)cc2)cc1N[C]1NC(=CS1)C1=CN[CH]C=C1
WJEOLQLKVOPQFV-UHFFFAOYSA-N	3	500.658	3.6442	1	0	1	1	7	3	3	Cc1ccc(NC(=O)c2ccc(CN3CCN(C)CC3)cc2)cc1[NH2+][C]1NC(=CS1)c1cccnc1
WJEOLQLKVOPQFV-UHFFFAOYSA-N	4	499.65	4.9342	0	0	0	0	8	3	4	Cc1ccc(NC(=O)c2ccc(CN3CCN(C)CC3)cc2)cc1N[C]1NC(=CS1)c1cccnc1
WJEOLQLKVOPQFV-UHFFFAOYSA-N	5	499.65	3.9886	1	0	1	1	7	2	4	Cc1ccc(NC(=O)c2ccc(CN3CCN(C)CC3)cc2)cc1[NH2+]c1nc(c2cccnc2)cs1
WJEOLQLKVOPQFV-UHFFFAOYSA-N	6	498.642	5.2786	0	0	0	0	7	2	3	Cc1ccc(NC(=O)c2ccc(CN3CCN(C)CC3)cc2)cc1Nc1nc(c2cccnc2)cs1
WJEOLQLKVOPQFV-UHFFFAOYSA-N	7	500.658	3.9175	1	0	1	1	7	3	3	Cc1ccc(NC(=O)c2ccc(CN3CCN(C)CC3)cc2)cc1[NH2+]c1nc(C2=CN[CH]C=C2)cs1
WONYMNWUJVKVII-UHFFFAOYSA-N	0	509.054	3.5189	0	0	0	0	4	1	3	O=C(O)CCc1cc(I)c(O[C]2C=CC(=O)C=C2)c(I)c1
WONYMNWUJVKVII-UHFFFAOYSA-N	1	508.046	2.1842	0	1	1	-1	4	0	3	[O-]C(=O)CCc1cc(I)c(O[C]2C=CC(=O)C=C2)c(I)c1
WONYMNWUJVKVII-UHFFFAOYSA-N	2	510.062	4.4109	0	0	0	0	4	2	3	O=C(O)CCc1cc(I)c(Oc2ccc(O)cc2)c(I)c1
WONYMNWUJVKVII-UHFFFAOYSA-N	3	509.054	3.0762	0	1	1	-1	4	1	3	[O-]C(=O)CCc1cc(I)c(Oc2ccc(O)cc2)c(I)c1
WTDWVLJJJOTABN-UHFFFAOYSA-N	0	447.5	3.4159	1	0	1	1	6	3	4	CNC(=O)c1c(c2ccc(F)cc2)oc2cc([NH+](CCO)S(=O)(=O)C)c(C3CC3)cc12
WTDWVLJJJOTABN-UHFFFAOYSA-N	1	446.492	4.7059	0	0	0	0	7	2	4	CNC(=O)c1c(c2ccc(F)cc2)oc2cc(N(CCO)S(=O)(=O)C)c(C3CC3)cc12
WYWHKKSPHMUBEB-UHFFFAOYSA-N	0	166.184	-1.46	0	0	0	0	6	2	4	N[C]1N=C2N=CN=C2C(=S)N1
WYWHKKSPHMUBEB-UHFFFAOYSA-N	1	166.184	0.5906	1	1	2	0	5	2	4	Nc1nc(=S)c2N=C[NH+]c2[n-]1
WYWHKKSPHMUBEB-UHFFFAOYSA-N	2	167.192	-2.8771	1	0	1	1	5	2	4	[NH3+][C]1N=C2N=CN=C2C(=S)N1
WYWHKKSPHMUBEB-UHFFFAOYSA-N	3	166.184	-3.0913	1	1	2	0	4	1	4	[NH3+]C1=NC(=S)[C]2N=CN=C2[N-]1
WYWHKKSPHMUBEB-UHFFFAOYSA-N	4	167.192	-0.6994	2	1	3	1	4	2	4	[NH3+]c1nc(=S)c2N=C[NH+]c2[n-]1
WYWHKKSPHMUBEB-UHFFFAOYSA-N	5	165.176	-1.6742	0	1	1	-1	5	1	4	NC1=NC(=S)[C]2N=CN=C2[N-]1
WYWHKKSPHMUBEB-UHFFFAOYSA-N	6	167.192	-0.7386	2	0	2	2	6	3	4	NC1=NC2=C(N=C[NH+]2)C(=S)[NH+]1
WYWHKKSPHMUBEB-UHFFFAOYSA-N	7	168.2	-2.1557	3	0	3	3	5	3	4	[NH3+]C1=NC2=C(N=C[NH+]2)C(=S)[NH+]1
WZPBZJONDBGPKJ-HMTIBFNOSA-N	0	433.417	-1.2892	0	4	4	-4	14	2	3	C[C@@H]1[C@H](NC(=O)/C(=N\OC(C)(C)C(=O)[O-])/c2csc(N)n2)C(=O)N1S([O-])([O-])[O-]
WZPBZJONDBGPKJ-HMTIBFNOSA-N	1	434.425	-1.3448	0	4	4	-4	14	3	3	C[C@@H]1[C@H](NC(=O)/C(=N/OC(C)(C)C(=O)[O-])/C2=CS[C](N)N2)C(=O)N1S([O-])([O-])[O-]
WZPBZJONDBGPKJ-HMTIBFNOSA-N	2	434.425	0.0455	0	3	3	-3	14	3	3	C[C@@H]1[C@H](NC(=O)/C(=N/OC(C)(C)C(=O)O)/c2csc(N)n2)C(=O)N1S([O-])([O-])[O-]
WZPBZJONDBGPKJ-HMTIBFNOSA-N	3	434.425	-2.5792	1	4	5	-3	13	2	3	C[C@@H]1[C@H](NC(=O)/C(=N/OC(C)(C)C(=O)[O-])/c2csc([NH3+])n2)C(=O)N1S([O-])([O-])[O-]
WZPBZJONDBGPKJ-HMTIBFNOSA-N	4	435.433	-2.7619	1	4	5	-3	13	3	3	C[C@@H]1[C@H](NC(=O)/C(=N/OC(C)(C)C(=O)[O-])/C2=CS[C]([NH3+])N2)C(=O)N1S([O-])([O-])[O-]
WZPBZJONDBGPKJ-HMTIBFNOSA-N	5	435.433	-0.0101	0	3	3	-3	14	4	3	C[C@@H]1[C@H](NC(=O)/C(=N/OC(C)(C)C(=O)O)/C2=CS[C](N)N2)C(=O)N1S([O-])([O-])[O-]
WZPBZJONDBGPKJ-HMTIBFNOSA-N	6	436.441	-1.4272	1	3	4	-2	13	4	3	C[C@@H]1[C@H](NC(=O)/C(=N/OC(C)(C)C(=O)O)/C2=CS[C]([NH3+])N2)C(=O)N1S([O-])([O-])[O-]
WZPBZJONDBGPKJ-HMTIBFNOSA-N	7	435.433	-1.2445	1	3	4	-2	13	3	3	C[C@@H]1[C@H](NC(=O)/C(=N\OC(C)(C)C(=O)O)/c2csc([NH3+])n2)C(=O)N1S([O-])([O-])[O-]
XCIGZBVOUQVIPI-UHFFFAOYSA-N	0	445.52	1.6142	2	0	2	2	8	3	4	Nc1cncc(c2cn3ccnc3c([NH2+]c3ccc([NH+]4CCN(C5COC5)CC4)cc3)n2)n1
XCIGZBVOUQVIPI-UHFFFAOYSA-N	1	443.504	2.69	0	0	0	0	9	2	4	Nc1cncc(c2cn3ccnc3c(Nc3ccc(N4CCN(C5COC5)CC4)cc3)n2)n1
XCIGZBVOUQVIPI-UHFFFAOYSA-N	2	444.512	1.4	1	0	1	1	8	2	4	[NH3+]c1cncc(c2cn3ccnc3c(Nc3ccc(N4CCN(C5COC5)CC4)cc3)n2)n1
XCIGZBVOUQVIPI-UHFFFAOYSA-N	3	445.52	1.6142	2	0	2	2	7	3	4	[NH3+]c1cncc(c2cn3ccnc3c(Nc3ccc([NH+]4CCN(C5COC5)CC4)cc3)n2)n1
XCIGZBVOUQVIPI-UHFFFAOYSA-N	4	446.528	0.3242	3	0	3	3	7	3	4	[NH3+]c1cncc(c2cn3ccnc3c([NH2+]c3ccc([NH+]4CCN(C5COC5)CC4)cc3)n2)n1
XCIGZBVOUQVIPI-UHFFFAOYSA-N	5	444.512	2.9042	1	0	1	1	8	3	4	Nc1cncc(c2cn3ccnc3c(Nc3ccc([NH+]4CCN(C5COC5)CC4)cc3)n2)n1
XCIGZBVOUQVIPI-UHFFFAOYSA-N	6	445.52	0.11	2	0	2	2	8	2	4	[NH3+]c1cncc(c2cn3ccnc3c([NH2+]c3ccc(N4CCN(C5COC5)CC4)cc3)n2)n1
XCIGZBVOUQVIPI-UHFFFAOYSA-N	7	444.512	1.4	1	0	1	1	9	2	4	Nc1cncc(c2cn3ccnc3c([NH2+]c3ccc(N4CCN(C5COC5)CC4)cc3)n2)n1
XGZZHZMWIXFATA-UEZBDDGYSA-N	0	477.572	1.6204	2	0	2	2	5	3	4	C[NH+](C(=O)/C=C/c1ccoc1)[C@@H]1CC[C@@]2(O)[C@H]3C[C]4C=CC(=O)C5=C4[C@@]2(CC[N@H+]3CC2CC2)[C@H]1O5
XGZZHZMWIXFATA-UEZBDDGYSA-N	1	477.572	3.2418	1	0	1	1	6	3	4	CN(C(=O)/C=C\c1ccoc1)[C@@H]1CC[C@@]2(O)[C@H]3Cc4ccc(O)c5c4[C@@]2(CC[N@H+]3CC2CC2)[C@H]1O5
XGZZHZMWIXFATA-UEZBDDGYSA-N	2	478.58	1.8247	2	0	2	2	5	4	4	C[NH+](C(=O)/C=C/c1ccoc1)[C@@H]1CC[C@@]2(O)[C@H]3Cc4ccc(O)c5c4[C@@]2(CC[N@@H+]3CC2CC2)[C@H]1O5
XGZZHZMWIXFATA-UEZBDDGYSA-N	3	477.572	1.6105	1	0	1	1	6	3	4	C[NH+](C(=O)/C=C/c1ccoc1)[C@@H]1CC[C@@]2(O)[C@H]3Cc4ccc(O)c5c4[C@@]2(CCN3CC2CC2)[C@H]1O5
XGZZHZMWIXFATA-UEZBDDGYSA-N	4	476.564	3.0276	0	0	0	0	7	2	4	CN(C(=O)/C=C/c1ccoc1)[C@@H]1CC[C@@]2(O)[C@H]3Cc4ccc(O)c5c4[C@@]2(CCN3CC2CC2)[C@H]1O5
XGZZHZMWIXFATA-UEZBDDGYSA-N	5	475.556	2.8233	0	0	0	0	7	1	4	CN(C(=O)/C=C\c1ccoc1)[C@@H]1CC[C@@]2(O)[C@H]3CC4=C5[C](C(=O)C=C4)O[C@@H]1[C@@]25CCN3CC1CC1
XGZZHZMWIXFATA-UEZBDDGYSA-N	6	476.564	1.4062	1	0	1	1	6	2	4	C[NH+](C(=O)/C=C/c1ccoc1)[C@@H]1CC[C@@]2(O)[C@H]3CC4=C5[C](C(=O)C=C4)O[C@@H]1[C@@]25CCN3CC1CC1
XGZZHZMWIXFATA-UEZBDDGYSA-N	7	476.564	3.0375	1	0	1	1	6	2	4	CN(C(=O)/C=C/c1ccoc1)[C@@H]1CC[C@@]2(O)[C@H]3C[C]4C=CC(=O)C5=C4[C@@]2(CC[N@@H+]3CC2CC2)[C@H]1O5
XHEFDIBZLJXQHF-UHFFFAOYSA-N	0	283.212	0.587	0	0	0	0	6	1	4	O=C1C(=O)/C(=C/2\C=CC(=O)C(=C2)O)/OC2=CC(=O)C=C[C]12
XHEFDIBZLJXQHF-UHFFFAOYSA-N	1	284.22	1.1079	0	0	0	0	6	2	4	O=C1C(=C([C]2C=CC(=O)C(=C2)O)OC2=CC(=O)C=C[C]12)O
XHEFDIBZLJXQHF-UHFFFAOYSA-N	2	284.22	0.7436	0	0	0	0	6	2	4	O=C1C(=O)[C](c2ccc(O)c(O)c2)OC2=CC(=O)C=C[C]12
XHEFDIBZLJXQHF-UHFFFAOYSA-N	3	285.228	1.521	0	0	0	0	6	3	4	O=C1C(=C(c2ccc(O)c(O)c2)OC2=CC(=O)C=C[C]12)O
XHEFDIBZLJXQHF-UHFFFAOYSA-N	4	282.205	1.141	0	1	1	-1	6	0	4	O=C1C(=O)[C](C2=CC(=O)C(=O)C=C2)Oc2cc([O-])ccc12
XHEFDIBZLJXQHF-UHFFFAOYSA-N	5	284.22	1.1079	0	0	0	0	6	2	4	O=C1C(=C(C2=CC=C(O)C(=O)[CH]2)OC2=CC(=O)C=C[C]12)O
XHEFDIBZLJXQHF-UHFFFAOYSA-N	6	283.212	0.587	0	0	0	0	6	1	4	O=C1C(=C(C2=CC(=O)C(=O)C=C2)OC2=CC(=O)C=C[C]12)O
XHEFDIBZLJXQHF-UHFFFAOYSA-N	7	283.212	0.4394	0	0	0	0	6	1	4	O=C1C(=O)[C](C2=CC=C(O)C(=O)[CH]2)OC2=CC(=O)C=C[C]12
XJGFWWJLMVZSIG-UHFFFAOYSA-N	0	194.232	3.5514	0	0	0	0	2	1	4	Nc1c2ccccc2nc2ccccc12
XJGFWWJLMVZSIG-UHFFFAOYSA-N	1	195.24	2.2614	1	0	1	1	1	1	4	[NH3+]c1c2ccccc2nc2ccccc12
XJGFWWJLMVZSIG-UHFFFAOYSA-N	2	196.248	1.8611	1	0	1	1	1	2	4	[NH3+]C1=C2[CH]C=CC=C2Nc2ccccc12
XJGFWWJLMVZSIG-UHFFFAOYSA-N	3	195.24	3.2782	0	0	0	0	2	2	4	NC1=C2C(=CC=C[CH]2)Nc2c1cccc2
XMAYWYJOQHXEEK-OZXSUGGESA-N	0	533.447	3.929	3	0	3	3	6	2	3	CC(=O)[NH+]1CC[NH+](c2ccc(OC[C@H]3CO[C@](C[N+]4C=CN=C4)(c4ccc(Cl)cc4Cl)O3)cc2)CC1
XMAYWYJOQHXEEK-OZXSUGGESA-N	1	533.447	4.2886	1	0	1	1	7	2	3	CC(=O)N1CC[NH+](c2ccc(OC[C@H]3CO[C@](CN4C=CN[CH]4)(c4ccc(Cl)cc4Cl)O3)cc2)CC1
XMAYWYJOQHXEEK-OZXSUGGESA-N	2	532.439	4.0744	0	0	0	0	8	1	3	CC(=O)N1CCN(c2ccc(OC[C@H]3CO[C@](CN4C=CN[CH]4)(c4ccc(Cl)cc4Cl)O3)cc2)CC1
XMAYWYJOQHXEEK-OZXSUGGESA-N	3	532.439	3.7148	2	0	2	2	7	1	3	CC(=O)[NH+]1CCN(c2ccc(OC[C@H]3CO[C@](C[N+]4C=CN=C4)(c4ccc(Cl)cc4Cl)O3)cc2)CC1
XMAYWYJOQHXEEK-OZXSUGGESA-N	4	533.447	4.2886	1	0	1	1	7	2	3	CC(=O)[NH+]1CCN(c2ccc(OC[C@H]3CO[C@](CN4C=CN[CH]4)(c4ccc(Cl)cc4Cl)O3)cc2)CC1
XMAYWYJOQHXEEK-OZXSUGGESA-N	5	531.431	3.5006	1	0	1	1	8	0	3	CC(=O)N1CCN(c2ccc(OC[C@H]3CO[C@](C[N+]4C=CN=C4)(c4ccc(Cl)cc4Cl)O3)cc2)CC1
XMAYWYJOQHXEEK-OZXSUGGESA-N	6	534.455	4.5028	2	0	2	2	6	3	3	CC(=O)[NH+]1CC[NH+](c2ccc(OC[C@H]3CO[C@](CN4C=CN[CH]4)(c4ccc(Cl)cc4Cl)O3)cc2)CC1
XMAYWYJOQHXEEK-OZXSUGGESA-N	7	532.439	3.7148	2	0	2	2	7	1	3	CC(=O)N1CC[NH+](c2ccc(OC[C@H]3CO[C@](C[N+]4C=CN=C4)(c4ccc(Cl)cc4Cl)O3)cc2)CC1
XMOCLSLCDHWDHP-IUODEOHRSA-N	0	303.244	0.1393	0	0	0	0	7	3	4	O=C1C=C(O)[C]2C(=C1)O[C@H](C1=CC(=O)C(=O)C(=C1)O)[C@H](O)C2
XMOCLSLCDHWDHP-IUODEOHRSA-N	1	303.244	-0.3862	0	0	0	0	7	3	4	O=C1C=C([C@H]2Oc3cc(O)cc(O)c3C[C@H]2O)[CH]C(=O)C1=O
XMOCLSLCDHWDHP-IUODEOHRSA-N	2	303.244	0.1393	0	0	0	0	7	3	4	O=C1C=C([C@H]2OC3=CC(=CC(=O)[C]3C[C@H]2O)O)C=C(O)C1=O
XMOCLSLCDHWDHP-IUODEOHRSA-N	3	302.236	0.052	0	1	1	-1	7	2	4	O=C1[CH]C(=CC(=O)C1=O)[C@H]1Oc2cc(O)cc([O-])c2C[C@H]1O
XMOCLSLCDHWDHP-IUODEOHRSA-N	4	302.236	3.0045	0	4	4	-4	7	2	4	[O-]c1cc([O-])c2c(c1)O[C@H](c1cc([O-])c([O-])c(O)c1)[C@H](O)C2
XMOCLSLCDHWDHP-IUODEOHRSA-N	5	304.252	0.2823	0	0	0	0	7	4	4	O=C1C=C([C@H]2Oc3cc(O)cc(O)c3C[C@H]2O)C=C(O)C1=O
XMOCLSLCDHWDHP-IUODEOHRSA-N	6	301.228	0.4902	0	2	2	-2	7	1	4	[O-]c1cc([O-])c2c(c1)O[C@H](C1=CC(=O)C(=O)C(=O)[CH]1)[C@H](O)C2
XMOCLSLCDHWDHP-IUODEOHRSA-N	7	302.236	0.052	0	1	1	-1	7	2	4	[O-]c1cc(O)c2c(c1)O[C@H](C1=CC(=O)C(=O)C(=O)[CH]1)[C@H](O)C2
XMYKNCNAZKMVQN-UHFFFAOYSA-N	0	196.253	1.4172	0	0	0	0	6	4	4	NC(=S)N/N=C/[C]1NC=CC=C1N
XMYKNCNAZKMVQN-UHFFFAOYSA-N	1	196.253	0.2133	1	0	1	1	5	3	4	NC(=S)N/N=C\c1ncccc1[NH3+]
XMYKNCNAZKMVQN-UHFFFAOYSA-N	2	198.269	-1.417	2	0	2	2	4	4	4	[NH3+]C(=S)N/N=C/[C]1NC=CC=C1[NH3+]
XMYKNCNAZKMVQN-UHFFFAOYSA-N	3	197.261	0.6124	1	1	2	0	4	4	4	NC(=S)N[N-]/C=C/1\NC=CC=C1[NH3+]
XMYKNCNAZKMVQN-UHFFFAOYSA-N	4	195.245	1.968	0	1	1	-1	5	3	4	NC(=S)N[N-][CH]c1ncccc1N
XMYKNCNAZKMVQN-UHFFFAOYSA-N	5	197.261	0.4648	1	1	2	0	4	4	4	NC1=C(N[CH]C=C1)[CH][N-]NC(=S)[NH3+]
XMYKNCNAZKMVQN-UHFFFAOYSA-N	6	197.261	-1.2038	2	0	2	2	4	3	4	[NH3+]C(=S)N/N=C/c1ncccc1[NH3+]
XMYKNCNAZKMVQN-UHFFFAOYSA-N	7	196.253	0.5509	1	1	2	0	4	3	4	Nc1cccnc1[CH][N-]NC(=S)[NH3+]
XUFXOAAUWZOOIT-KBHVOTSXSA-N	0	646.613	-9.5907	1	0	1	1	18	14	1	C[C@H]1O[C@H](O[C@@H]2[C@H](CO)O[C@H](O[C@@H]3[C@H](CO)O[C@H](O)[C@H](O)[C@@H]3O)[C@@H](O)[C@@H]2O)[C@@H](O)[C@H](O)[C@@H]1[NH2+][C@H]1C=C(CO)[C@@H](O)[C@@H](O)[C@@H]1O
XUFXOAAUWZOOIT-KBHVOTSXSA-N	1	645.605	-8.1736	0	0	0	0	19	14	1	C[C@H]1O[C@H](O[C@@H]2[C@@H](CO)O[C@H](O[C@@H]3[C@H](CO)O[C@H](O)[C@H](O)[C@@H]3O)[C@@H](O)[C@H]2O)[C@@H](O)[C@H](O)[C@@H]1N[C@H]1C=C(CO)[C@@H](O)[C@H](O)[C@H]1O
YCWQAMGASJSUIP-YFKPBYRVSA-N	0	172.162	0.9506	0	2	2	-2	4	3	4	[NH-][N-][CH]C(=O)CC[C@H](N)C(=O)O
YCWQAMGASJSUIP-YFKPBYRVSA-N	1	172.162	-1.8012	1	3	4	-2	3	2	4	[NH-][N-][CH]C(=O)CC[C@H]([NH3+])C(=O)[O-]
YCWQAMGASJSUIP-YFKPBYRVSA-N	2	171.154	-0.3841	0	3	3	-3	4	2	4	[NH-][N-][CH]C(=O)CC[C@H](N)C(=O)[O-]
YCWQAMGASJSUIP-YFKPBYRVSA-N	3	173.17	-0.4665	1	2	3	-1	3	3	4	[NH-][N-][CH]C(=O)CC[C@H]([NH3+])C(=O)O
YEAHTLOYHVWAKW-UHFFFAOYSA-N	0	406.428	4.5357	1	1	2	0	6	1	4	COc1ccc(COc2cc3[O+]C(=O)c4cc([C@H](C)O)ccc4-c3cc2OC)cc1
YEZNLOUZAIOMLT-UHFFFAOYSA-N	0	262.712	2.8732	1	0	1	1	2	2	4	Cc1c(Cl)cccc1[NH2+]c1ccccc1C(=O)O
YEZNLOUZAIOMLT-UHFFFAOYSA-N	1	260.696	2.8285	0	1	1	-1	2	1	4	Cc1c(Cl)cccc1Nc1ccccc1C(=O)[O-]
YEZNLOUZAIOMLT-UHFFFAOYSA-N	2	261.704	1.5385	1	1	2	0	2	1	4	Cc1c(Cl)cccc1[NH2+]c1ccccc1C(=O)[O-]
YEZNLOUZAIOMLT-UHFFFAOYSA-N	3	261.704	4.1632	0	0	0	0	2	2	4	Cc1c(Cl)cccc1Nc1ccccc1C(=O)O
YKPUWZUDDOIDPM-VURMDHGXSA-N	0	304.404	3.5098	0	0	0	0	4	1	4	COC1=C[C](CNC(=O)CCCC/C=C\C(C)C)C=CC1=O
YKPUWZUDDOIDPM-VURMDHGXSA-N	1	305.412	4.1805	0	0	0	0	4	2	4	COc1cc(CNC(=O)CCCC/C=C/C(C)C)ccc1O
YKRGDOXKVOZESV-WRJNSLSBSA-N	0	480.462	-1.3575	0	0	0	0	11	5	2	C[C@@]12C[C@@]3(O)O[C@@H](O1)[C@]1(COC(=O)c4ccccc4)[C@H]3C[C@]21O[C@@H]1O[C@H](CO)[C@@H](O)[C@H](O)[C@H]1O
YMGFTDKNIWPMGF-UCPJVGPRSA-N	0	488.399	-0.6834	0	1	1	-1	10	1	3	O=C([CH][CH][C]1C=C[C](O)C(=O)[C]1/C=C/C1=CC(=O)C(=O)C=C1)O[C@H](CC1=C[CH]C(=O)C(=O)[CH]1)C(=O)[O-]
YMGFTDKNIWPMGF-UCPJVGPRSA-N	1	487.391	2.3361	0	5	5	-5	10	0	3	O=C(/C=C/[C]1C=CC(=O)C(=O)[C]1[CH][CH]c1ccc([O-])c([O-])c1)O[C@H](Cc1ccc([O-])c([O-])c1)C(=O)[O-]
YMGFTDKNIWPMGF-UCPJVGPRSA-N	2	489.407	0.9465	0	0	0	0	10	2	3	O=C(/C=C\C1=C(C(=O)[C](C=C1)O)[CH]/C=C/1\C=CC(=O)C(=O)[CH]1)O[C@H](CC1=CC(=O)C(=O)C=C1)C(=O)O
YMGFTDKNIWPMGF-UCPJVGPRSA-N	3	488.399	0.4635	0	0	0	0	10	1	3	O=C(/C=C/C1=C(C(=O)C(=O)C=C1)[CH][CH]C1=CC(=O)C(=O)C=C1)O[C@H](CC1=C[CH]C(=O)C(=O)[CH]1)C(=O)O
YMGFTDKNIWPMGF-UCPJVGPRSA-N	4	489.407	1.2796	0	0	0	0	10	2	3	O=C(/C=C/[C]1C=CC(=O)C(=C1/C=C/C1=CC(=O)C(=O)C=C1)O)O[C@H](CC1=CC(=O)C(=O)C=C1)C(=O)O
YMGFTDKNIWPMGF-UCPJVGPRSA-N	5	490.415	1.2665	0	0	0	0	10	3	3	O=C([CH][CH]c1ccc(O)c(O)c1[CH][CH]C1=CC(=O)C(=O)C=C1)O[C@H](CC1=CC(=O)C(=O)C=C1)C(=O)O
YMGFTDKNIWPMGF-UCPJVGPRSA-N	6	488.399	-0.6834	0	1	1	-1	10	1	3	O=C([CH][CH][C]1C=CC(=O)[C](O)[C]1/C=C/C1=CC(=O)C(=O)C=C1)O[C@H](CC1=C[CH]C(=O)C(=O)[CH]1)C(=O)[O-]
YMGFTDKNIWPMGF-UCPJVGPRSA-N	7	489.407	0.1883	0	1	1	-1	10	2	3	O=C([CH][CH]c1ccc(O)c(O)c1/C=C/C1=CC(=O)C(=O)C=C1)O[C@H](CC1=CC(=O)C(=O)C=C1)C(=O)[O-]
YOZNUFWCRFCGIH-UHFFFAOYSA-K	0	1273.44	7.8595	1	4	5	-3	23	11	0	C[C]1[C]2[NH2+][C@@H]([C@@H](CC(=O)N)[C@@]2(C)CCC(=O)NC[C@@H](C)O[P@](=O)([O-])O[C@H]2[C@@H](CO)O[C@@H](N3[CH]Nc4cc(C)c(C)cc34)[C@@H]2O)[C@]2(C)[N-][C]([C](C)[C]3[N-]/C(=C\[C]4[N-][C]1[C@H](CCC(=O)N)C4(C)C)/[C@H](CCC(=O)N)[C@]3(C)CC(=O)N)[C@@H](CCC(=O)N)[C@@]2(C)CC(=O)N
YOZNUFWCRFCGIH-UHFFFAOYSA-K	1	1272.43	7.5809	2	4	6	-2	23	10	0	C/C/1=C\2/[N-]/C(=C\[C]3[N-]/C(=C(\[C]4[N-][C@]([C@H]5[NH2+][C]1[C@@]([C@@H]5CC(=O)N)(C)CCC(=O)NC[C@H](C)O[P@@](=O)([O-])O[C@H]1[C@@H](CO)O[C@H]([N+]5C=Nc6cc(C)c(C)cc56)[C@H]1O)(C)[C@@]([C@H]4CCC(=O)N)(C)CC(=O)N)/C)/[C@@]([C@@H]3CCC(=O)N)(C)CC(=O)N)/C([C@H]2CCC(=O)N)(C)C
YOZNUFWCRFCGIH-UHFFFAOYSA-K	2	1271.42	7.2191	1	4	5	-3	24	10	0	C[C]1[C]2N[C@H]([C@H](CC(=O)N)[C@@]2(C)CCC(=O)NC[C@@H](C)O[P@@](=O)([O-])O[C@H]2[C@@H](CO)O[C@H]([N+]3C=Nc4cc(C)c(C)cc34)[C@@H]2O)[C@@]2(C)[N-]/C(=C(/C)\[C]3[N-]/C(=C\[C]4[N-][C]1[C@H](CCC(=O)N)C4(C)C)/[C@H](CCC(=O)N)[C@]3(C)CC(=O)N)/[C@@H](CCC(=O)N)[C@@]2(C)CC(=O)N
YOZNUFWCRFCGIH-UHFFFAOYSA-K	3	1272.43	7.7929	0	4	4	-4	24	11	0	C/C/1=C\2/N[C@@H]([C@@H](CC(=O)N)[C@@]2(C)CCC(=O)NC[C@@H](C)O[P@@](=O)([O-])O[C@@H]2[C@H](CO)O[C@H](N3[CH]Nc4cc(C)c(C)cc34)[C@H]2O)[C@@]2(C)[N-][C]([C](C)[C]3[N-][C](/C=C/4\[N-][C]1[C@H](CCC(=O)N)C4(C)C)[C@H](CCC(=O)N)[C@@]3(C)CC(=O)N)[C@H](CCC(=O)N)[C@@]2(C)CC(=O)N
YTFHCXIPDIHOIA-DHZHZOJOSA-N	0	415.547	6.1666	0	0	0	0	4	2	3	CC1(C)CCC(C)(C)c2cc(CN3C=C[CH]N3)c(/C=C\c3ccc(C(=O)O)cc3)cc12
YTFHCXIPDIHOIA-DHZHZOJOSA-N	1	414.539	5.5928	1	0	1	1	4	1	3	CC1(C)CCC(C)(C)c2cc(C[N+]3C=CC=N3)c(/C=C\c3ccc(C(=O)O)cc3)cc12
YTFHCXIPDIHOIA-DHZHZOJOSA-N	2	414.539	4.8319	0	1	1	-1	4	1	4	CC1(C)CCC(C)(C)c2cc(CN3[CH]C=CN3)c(/C=C/c3ccc(C(=O)[O-])cc3)cc12
YTFHCXIPDIHOIA-DHZHZOJOSA-N	3	413.531	4.2581	1	1	2	0	4	0	4	CC1(C)CCC(C)(C)c2cc(C[N+]3C=CC=N3)c(/C=C\c3ccc(C(=O)[O-])cc3)cc12
YTLQFZVCLXFFRK-UHFFFAOYSA-N	0	209.266	3.5322	0	0	0	0	2	2	4	c1ccc(C[C]2Nc3ccccc3N2)cc1
YTLQFZVCLXFFRK-UHFFFAOYSA-N	1	207.251	2.7828	0	1	1	-1	1	0	4	c1ccc(Cc2nc3ccccc3[n-]2)cc1
YTLQFZVCLXFFRK-UHFFFAOYSA-N	2	208.258	2.9584	1	0	1	1	2	1	4	c1ccc(CC2=Nc3ccccc3[NH+]2)cc1
YTLQFZVCLXFFRK-UHFFFAOYSA-N	3	208.258	2.9584	1	0	1	1	2	1	4	c1ccc(CC2=Nc3ccccc3[NH+]2)cc1
YVPGZQLRPAGKLA-UHFFFAOYSA-N	0	413.449	2.9544	2	1	3	1	7	1	4	Cc1cc(C(=O)N)ccc1[N+]1C(=CC=C1c1ccc([N+]2C=CN=C2)cc1)CCC(=O)[O-]
YVPGZQLRPAGKLA-UHFFFAOYSA-N	1	414.456	4.2891	2	0	2	2	7	2	4	Cc1cc(C(=O)N)ccc1[N+]1C(=CC=C1c1ccc([N+]2C=CN=C2)cc1)CCC(=O)O
YVPGZQLRPAGKLA-UHFFFAOYSA-N	2	415.464	4.8629	1	0	1	1	7	3	4	Cc1cc(C(=O)N)ccc1[N+]1C(=CC=C1c1ccc(N2C=CN[CH]2)cc1)CCC(=O)O
YVPGZQLRPAGKLA-UHFFFAOYSA-N	3	414.456	3.5282	1	1	2	0	7	2	4	Cc1cc(C(=O)N)ccc1[N+]1C(=CC=C1c1ccc(N2C=CN[CH]2)cc1)CCC(=O)[O-]
ZDZOTLJHXYCWBA-VCVYQWHSSA-N	0	807.879	3.6505	0	0	0	0	15	5	1	CC(=O)O[C@@]12CO[C@@H]1C[C@H](O)[C@@]1(C)C(=O)[C@H](O)C3=C(C)[C@@H](OC(=O)[C@H](O)[C@@H](NC(=O)OC(C)(C)C)c4ccccc4)C[C@@](O)([C@@H](OC(=O)c4ccccc4)[C@H]21)C3(C)C
ZGBAJMQHJDFTQJ-DEOSSOPVSA-N	0	578.631	4.1087	0	0	0	0	9	4	3	Cc1ccc(NC(=O)c2ccc(CN3CC[C@H](N(C)C)C3)c(C(F)(F)F)c2)cc1N[C]1N=C(C2=CN[CH]N=C2)C=CN1
ZGBAJMQHJDFTQJ-DEOSSOPVSA-N	1	577.623	4.9181	0	0	0	0	8	3	3	Cc1ccc(NC(=O)c2ccc(CN3CC[C@H](N(C)C)C3)c(C(F)(F)F)c2)cc1Nc1nccc(C2=CN[CH]N=C2)n1
ZGBAJMQHJDFTQJ-DEOSSOPVSA-N	2	576.615	5.4765	0	0	0	0	8	2	2	Cc1ccc(NC(=O)c2ccc(CN3CC[C@H](N(C)C)C3)c(C(F)(F)F)c2)cc1Nc1nccc(c2cncnc2)n1
ZGBAJMQHJDFTQJ-DEOSSOPVSA-N	3	579.639	2.8187	1	0	1	1	8	4	3	Cc1ccc(NC(=O)c2ccc(CN3CC[C@H](N(C)C)C3)c(C(F)(F)F)c2)cc1[NH2+][C]1N=C(C2=CN[CH]N=C2)C=CN1
ZGBAJMQHJDFTQJ-DEOSSOPVSA-N	4	577.623	4.1865	1	0	1	1	8	2	3	Cc1ccc(NC(=O)c2ccc(CN3CC[C@H](N(C)C)C3)c(C(F)(F)F)c2)cc1[NH2+]c1nccc(c2cncnc2)n1
ZGBAJMQHJDFTQJ-DEOSSOPVSA-N	5	577.623	4.5054	0	0	0	0	9	3	3	Cc1ccc(NC(=O)c2ccc(CN3CC[C@H](N(C)C)C3)c(C(F)(F)F)c2)cc1N[C]1N=C(c2cncnc2)C=CN1
ZGBAJMQHJDFTQJ-DEOSSOPVSA-N	6	578.631	3.6281	1	0	1	1	8	3	3	Cc1ccc(NC(=O)c2ccc(CN3CC[C@H](N(C)C)C3)c(C(F)(F)F)c2)cc1[NH2+]c1nccc(C2=CN[CH]N=C2)n1
ZGBAJMQHJDFTQJ-DEOSSOPVSA-N	7	578.631	3.2154	1	0	1	1	8	3	3	Cc1ccc(NC(=O)c2ccc(CN3CC[C@H](N(C)C)C3)c(C(F)(F)F)c2)cc1[NH2+][C]1N=C(c2cncnc2)C=CN1
ZGRDYKFVDCFJCZ-UHFFFAOYSA-N	0	470.548	-0.5389	2	0	2	2	11	2	3	CC[N+]1N=C(C2CCN(C(=O)CCO)CC2)N=C1c1cnc([NH3+])c(c2nnc(C(C)(C)C)o2)n1
ZGRDYKFVDCFJCZ-UHFFFAOYSA-N	1	471.556	1.8987	0	0	0	0	12	4	3	CCN1N[C](C2CCN(C(=O)CCO)CC2)N[C]1c1cnc(N)c(c2nnc(C(C)(C)C)o2)n1
ZGRDYKFVDCFJCZ-UHFFFAOYSA-N	2	470.548	1.3249	0	0	0	0	12	3	3	CCN1N[C](C2CCN(C(=O)CCO)CC2)N=C1c1cnc(N)c(c2nnc(C(C)(C)C)o2)n1
ZGRDYKFVDCFJCZ-UHFFFAOYSA-N	3	471.556	0.0349	1	0	1	1	11	3	3	CCN1N=C(C2CCN(C(=O)CCO)CC2)N[C]1c1cnc([NH3+])c(c2nnc(C(C)(C)C)o2)n1
ZGRDYKFVDCFJCZ-UHFFFAOYSA-N	4	472.564	0.6087	1	0	1	1	11	4	3	CCN1N[C](C2CCN(C(=O)CCO)CC2)N[C]1c1cnc([NH3+])c(c2nnc(C(C)(C)C)o2)n1
ZGRDYKFVDCFJCZ-UHFFFAOYSA-N	5	469.54	0.7511	1	0	1	1	12	2	3	CC[N+]1N=C(C2CCN(C(=O)CCO)CC2)N=C1c1cnc(N)c(c2nnc(C(C)(C)C)o2)n1
ZGRDYKFVDCFJCZ-UHFFFAOYSA-N	6	471.556	0.0349	1	0	1	1	11	3	3	CCN1N[C](C2CCN(C(=O)CCO)CC2)N=C1c1cnc([NH3+])c(c2nnc(C(C)(C)C)o2)n1
ZGRDYKFVDCFJCZ-UHFFFAOYSA-N	7	470.548	1.3249	0	0	0	0	12	3	3	CCN1N=C(C2CCN(C(=O)CCO)CC2)N[C]1c1cnc(N)c(c2nnc(C(C)(C)C)o2)n1
ZGXJTSGNIOSYLO-UHFFFAOYSA-N	0	131.13	-2.6725	1	1	2	0	3	1	4	[NH3+]CC(=O)CCC(=O)[O-]
ZGXJTSGNIOSYLO-UHFFFAOYSA-N	1	131.13	0.0793	0	0	0	0	4	2	4	NCC(=O)CCC(=O)O
ZGXJTSGNIOSYLO-UHFFFAOYSA-N	2	130.122	-1.2554	0	1	1	-1	4	1	4	NCC(=O)CCC(=O)[O-]
ZGXJTSGNIOSYLO-UHFFFAOYSA-N	3	132.138	-1.3378	1	0	1	1	3	2	4	[NH3+]CC(=O)CCC(=O)O
ZJVUMAFASBFUBG-OGJBWQGYSA-N	0	1070.61	-2.3494	0	6	6	-6	30	3	2	O=C1O[C@@H]2[C@@H](OC(=O)c3cc(O)c(O)c([O-])c3-c3c1cc([O-])c([O-])c3[O-])[C@@H](O)O[C@@H]1COC(=O)[C]3C=C([O-])C(=O)C(=O)[C]3[C]3C(=O)C(=O)C4=C5[C]3C(=O)OC3=C5[C](C(=O)O4)[C](C(=O)C3=O)[C]3C(=CC(=O)C(=O)C3=O)C(=O)O[C@@H]21
ZJVUMAFASBFUBG-OGJBWQGYSA-N	1	1070.61	-2.3494	0	6	6	-6	30	3	2	O=C1O[C@@H]2[C@@H](OC(=O)c3cc(O)c([O-])c(O)c3-c3c1cc([O-])c([O-])c3[O-])[C@@H](O)O[C@@H]1COC(=O)[C]3C=C([O-])C(=O)C(=O)[C]3[C]3C(=O)C(=O)C4=C5[C]3C(=O)OC3=C5[C](C(=O)O4)[C](C(=O)C3=O)[C]3C(=CC(=O)C(=O)C3=O)C(=O)O[C@@H]21
ZJVUMAFASBFUBG-OGJBWQGYSA-N	2	1069.6	-1.3702	0	8	8	-8	30	2	2	O=C1O[C@@H]2[C@@H](OC(=O)c3cc([O-])c(O)c([O-])c3-c3c1cc([O-])c([O-])c3[O-])[C@@H](O)O[C@@H]1COC(=O)[C]3C=C([O-])C(=O)C(=O)[C]3[C]3C(=O)C(=O)C4=C5[C]3C(=O)OC3=C5[C](C(=O)O4)[C](C(=O)C3=O)C3=C(C=C([O-])C(=O)C3=O)C(=O)O[C@@H]21
ZJVUMAFASBFUBG-OGJBWQGYSA-N	3	1069.6	-1.5178	0	8	8	-8	30	2	2	O=C1O[C@@H]2[C@@H](OC(=O)c3cc(O)c([O-])c([O-])c3-c3c1cc([O-])c([O-])c3[O-])[C@@H](O)O[C@@H]1COC(=O)[C]3C=C([O-])C(=O)C(=O)[C]3[C]3C(=O)C(=O)C4=C5[C]3C(=O)OC3=C5[C](C(=O)O4)[C](C(=O)C3=O)[C]3[C](C=C([O-])C(=O)C3=O)C(=O)O[C@@H]21
ZJVUMAFASBFUBG-OGJBWQGYSA-N	4	1070.61	-2.3494	0	6	6	-6	30	3	2	O=C1O[C@@H]2[C@@H](OC(=O)c3cc([O-])c(O)c(O)c3-c3c1cc([O-])c([O-])c3[O-])[C@@H](O)O[C@@H]1COC(=O)[C]3C=C([O-])C(=O)C(=O)[C]3[C]3C(=O)C(=O)C4=C5[C]3C(=O)OC3=C5[C](C(=O)O4)[C](C(=O)C3=O)[C]3C(=CC(=O)C(=O)C3=O)C(=O)O[C@@H]21
ZJVUMAFASBFUBG-OGJBWQGYSA-N	5	1071.61	-3.181	0	4	4	-4	30	4	2	O=C1O[C@@H]2[C@@H](OC(=O)c3cc(O)c(O)c(O)c3-c3c1cc([O-])c([O-])c3[O-])[C@@H](O)O[C@@H]1COC(=O)C3=CC(=O)C(=O)C(=O)[C]3[C]3C(=O)C(=O)C4=C5[C]3C(=O)OC3=C5[C](C(=O)O4)[C](C(=O)C3=O)[C]3C(=CC(=O)C(=O)C3=O)C(=O)O[C@@H]21
ZJVUMAFASBFUBG-OGJBWQGYSA-N	6	1069.6	-1.5178	0	8	8	-8	30	2	2	O=C1O[C@@H]2[C@@H](OC(=O)c3cc([O-])c([O-])c(O)c3-c3c1cc([O-])c([O-])c3[O-])[C@@H](O)O[C@@H]1COC(=O)[C]3C=C([O-])C(=O)C(=O)[C]3[C]3C(=O)C(=O)C4=C5[C]3C(=O)OC3=C5[C](C(=O)O4)[C](C(=O)C3=O)[C]3[C](C=C([O-])C(=O)C3=O)C(=O)O[C@@H]21
ZJVUMAFASBFUBG-OGJBWQGYSA-N	7	1068.59	4.27	0	14	14	-14	30	1	2	O=C1O[C@@H]2[C@@H](OC(=O)c3cc([O-])c([O-])c([O-])c3-c3c1cc([O-])c([O-])c3[O-])[C@@H](O)O[C@@H]1COC(=O)c3cc([O-])c([O-])c([O-])c3[C]3C(=O)[C]([O-])C4=C5[C]3C(=O)OC3=C5[C](C(=O)O4)[C](C(=O)C3=O)c3c(cc([O-])c([O-])c3[O-])C(=O)O[C@@H]21
ZKFQEACEUNWPMT-UHFFFAOYSA-N	0	583.654	6.3989	2	1	3	1	6	3	2	CC1=C(C(=O)OC(C)C)[C@H](c2cccc([N+](=O)[O-])c2)C(=C(N)N1)C(=O)O[C@H]1C[N@H+](C(c2ccccc2)c2ccccc2)C1
ZKFQEACEUNWPMT-UHFFFAOYSA-N	1	584.662	4.9818	3	1	4	2	5	3	3	CC1=C(C(=O)OC(C)C)[C@H](c2cccc([N+](=O)[O-])c2)C(=C([NH3+])N1)C(=O)O[C@H]1C[N@H+](C(c2ccccc2)c2ccccc2)C1
ZKFQEACEUNWPMT-UHFFFAOYSA-N	2	583.654	4.7676	2	1	3	1	6	2	3	CC1=C(C(=O)OC(C)C)[C@H](c2cccc([N+](=O)[O-])c2)C(=C([NH3+])N1)C(=O)OC1CN(C(c2ccccc2)c2ccccc2)C1
ZKFQEACEUNWPMT-UHFFFAOYSA-N	3	585.67	5.196	4	1	5	3	4	3	2	CC1=C(C(=O)OC(C)C)[C@H](c2cccc([N+](=O)[O-])c2)C(=C([NH3+])[NH2+]1)C(=O)O[C@@H]1C[N@H+](C(c2ccccc2)c2ccccc2)C1
ZKFQEACEUNWPMT-UHFFFAOYSA-N	4	583.654	6.3989	2	1	3	1	6	2	2	CC1=C(C(=O)OC(C)C)[C@H](c2cccc([N+](=O)[O-])c2)C(=C(N)[NH2+]1)C(=O)OC1CN(C(c2ccccc2)c2ccccc2)C1
ZKFQEACEUNWPMT-UHFFFAOYSA-N	5	582.646	6.1847	1	1	2	0	7	2	2	CC1=C(C(=O)OC(C)C)[C@H](c2cccc([N+](=O)[O-])c2)C(=C(N)N1)C(=O)OC1CN(C(c2ccccc2)c2ccccc2)C1
ZKFQEACEUNWPMT-UHFFFAOYSA-N	6	584.662	4.9818	3	1	4	2	5	2	3	CC1=C(C(=O)OC(C)C)[C@H](c2cccc([N+](=O)[O-])c2)C(=C([NH3+])[NH2+]1)C(=O)OC1CN(C(c2ccccc2)c2ccccc2)C1
ZKFQEACEUNWPMT-UHFFFAOYSA-N	7	584.662	6.6131	3	1	4	2	5	3	2	CC1=C(C(=O)OC(C)C)[C@H](c2cccc([N+](=O)[O-])c2)C(=C(N)[NH2+]1)C(=O)O[C@@H]1C[N@H+](C(c2ccccc2)c2ccccc2)C1
ZKHFYORNAYYOTM-UHFFFAOYSA-N	0	253.081	3.0848	0	0	0	0	2	0	4	O=C1C=CC(=O)C(=C1)c1cc(Cl)ccc1Cl
ZKRWPAYTJMRKLJ-BTYIYWSLSA-N	0	483.525	4.3953	0	0	0	0	7	2	4	Cc1ncoc1[C]1NN[C](SCCCN2C[C@@H]3C[C@]3(c3ccc(C(F)(F)F)cc3F)C2)N1C
ZKRWPAYTJMRKLJ-BTYIYWSLSA-N	1	484.533	4.35	0	0	0	0	7	3	4	CC1=C(O[CH]N1)[C]1NN[C](SCCCN2C[C@@H]3C[C@]3(c3ccc(C(F)(F)F)cc3F)C2)N1C
ZKRWPAYTJMRKLJ-BTYIYWSLSA-N	2	483.525	3.7762	0	0	0	0	7	2	4	CC1=C(O[CH]N1)[C]1NN=C(SCCCN2C[C@@H]3C[C@]3(c3ccc(C(F)(F)F)cc3F)C2)N1C
ZKRWPAYTJMRKLJ-BTYIYWSLSA-N	3	483.525	3.7762	0	0	0	0	7	2	4	CC1=C(O[CH]N1)C1=NN[C](SCCCN2C[C@@H]3C[C@]3(c3ccc(C(F)(F)F)cc3F)C2)N1C
ZKRWPAYTJMRKLJ-BTYIYWSLSA-N	4	482.517	3.8215	0	0	0	0	7	1	4	Cc1ncoc1C1=NN[C](SCCCN2C[C@@H]3C[C@]3(c3ccc(C(F)(F)F)cc3F)C2)N1C
ZKRWPAYTJMRKLJ-BTYIYWSLSA-N	5	482.517	3.2024	1	0	1	1	7	1	4	CC1=C(O[CH]N1)C1=NN=C(SCCCN2C[C@@H]3C[C@]3(c3ccc(C(F)(F)F)cc3F)C2)[N+]1C
ZKRWPAYTJMRKLJ-BTYIYWSLSA-N	6	481.51	3.2477	1	0	1	1	7	0	4	Cc1ncoc1C1=NN=C(SCCCN2C[C@@H]3C[C@]3(c3ccc(C(F)(F)F)cc3F)C2)[N+]1C
ZKRWPAYTJMRKLJ-BTYIYWSLSA-N	7	482.517	3.8215	0	0	0	0	7	1	4	Cc1ncoc1[C]1NN=C(SCCCN2C[C@@H]3C[C@]3(c3ccc(C(F)(F)F)cc3F)C2)N1C
ZQDWXGKKHFNSQK-UHFFFAOYSA-N	0	375.912	3.1459	1	0	1	1	3	2	4	OCCOCCN1CC[NH+]([C@@H](c2ccccc2)c2ccc(Cl)cc2)CC1
ZQDWXGKKHFNSQK-UHFFFAOYSA-N	1	374.904	2.9317	0	0	0	0	4	1	4	OCCOCCN1CCN([C@@H](c2ccccc2)c2ccc(Cl)cc2)CC1
ZQDWXGKKHFNSQK-UHFFFAOYSA-N	2	375.912	3.1459	1	0	1	1	3	2	4	OCCOCC[N@H+]1CCN([C@@H](c2ccccc2)c2ccc(Cl)cc2)CC1
ZQDWXGKKHFNSQK-UHFFFAOYSA-N	3	376.92	3.3601	2	0	2	2	2	3	4	OCCOCC[N@@H+]1CC[N@@H+]([C@H](c2ccccc2)c2ccc(Cl)cc2)CC1
ZRJBHWIHUMBLCN-HZRLMBICSA-N	0	243.324	1.5522	2	0	2	2	2	2	4	C/C=C/1\[C@@H]2C=C(C)C[C@@]1([NH3+])C1=C([NH+]C(=O)C=C1)C2
ZRJBHWIHUMBLCN-HZRLMBICSA-N	2	242.316	0.8308	1	0	1	1	2	1	4	C/C=C\1/[C@@H]2C=C(C)C[C@@]1([NH3+])[C]1C=CC(=O)N=C1C2
ZSBXGIUJOOQZMP-BHPKHCPMSA-N	0	249.372	1.9617	1	0	1	1	2	1	4	O=C1CCC[C@@H]2[C@H]3CCC[N@@]4CCC[C@H](C[NH+]12)[C@@H]34
ZSBXGIUJOOQZMP-BHPKHCPMSA-N	1	249.372	1.9617	1	0	1	1	2	1	4	O=C1CCC[C@@H]2[C@H]3CCC[N@H+]4CCC[C@H](CN12)[C@@H]34
ZSBXGIUJOOQZMP-BHPKHCPMSA-N	2	250.38	2.1759	2	0	2	2	1	2	4	O=C1CCC[C@@H]2[C@H]3CCC[N@@H+]4CCC[C@H](C[NH+]12)[C@@H]34
ZSBXGIUJOOQZMP-BHPKHCPMSA-N	3	248.364	1.7475	0	0	0	0	3	0	4	O=C1CCC[C@@H]2[C@H]3CCC[N@]4CCC[C@H](CN12)[C@@H]34
ZVGNESXIJDCBKN-DEIWUYIYSA-N	0	1057.03	5.7087	0	0	0	0	18	6	0	CCC1=C(Cl)C(=O)C(=C(O)[C]1C(=O)O[C@H]1[C@H](O)[C@H](OC)[C@H](OC/C/2=C/C=C\C[C@H](O)/C(=C\[C@H](CC)[C@H](O[C@@H]3OC(C)(C)[C@@H](OC(=O)C(C)C)[C@H](O)[C@H]3O)/C(=C\C(=C/C[C@H]([C@@H](C)O)OC2=O)\C)/C)/C)O[C@@H]1C)Cl
ZVGNESXIJDCBKN-DEIWUYIYSA-N	1	1056.02	5.0402	0	0	0	0	18	5	0	CCC1=C(Cl)C(=O)[C](Cl)C(=O)[C]1C(=O)O[C@H]1[C@H](O)[C@H](OC)[C@H](OC/C/2=C/C=C\C[C@H](O)/C(=C\[C@H](CC)[C@H](O[C@@H]3OC(C)(C)[C@@H](OC(=O)C(C)C)[C@H](O)[C@H]3O)/C(=C\C(=C/C[C@H]([C@@H](C)O)OC2=O)\C)/C)/C)O[C@@H]1C
ZVGNESXIJDCBKN-DEIWUYIYSA-N	2	1057.03	5.5611	0	0	0	0	18	6	0	CCC1=C(Cl)C(=C(Cl)C(=O)[C]1C(=O)O[C@H]1[C@H](O)[C@H](OC)[C@H](OC/C/2=C/C=C/C[C@H](O)/C(=C\[C@H](CC)[C@H](O[C@@H]3OC(C)(C)[C@@H](OC(=O)C(C)C)[C@H](O)[C@H]3O)/C(=C\[C](C)[CH]C[C@H]([C@@H](C)O)OC2=O)/C)/C)O[C@@H]1C)O
ZVGNESXIJDCBKN-DEIWUYIYSA-N	3	1058.04	6.2344	0	0	0	0	18	7	0	CCc1c(Cl)c(O)c(Cl)c(O)c1C(=O)O[C@H]1[C@H](O)[C@H](OC)[C@H](OC/C/2=C/C=C\C[C@H](O)/C(=C\[C@H](CC)[C@H](O[C@@H]3OC(C)(C)[C@@H](OC(=O)C(C)C)[C@H](O)[C@H]3O)/C(=C\C(=C/C[C@H]([C@@H](C)O)OC2=O)\C)/C)/C)O[C@@H]1C

## Sheet: Table S5
Scoring Function	Enzyme Name	Enzyme Pose	Ligand Base INCHI Key	Ligand Protomer	Score
ad4	1tgm	1	AEXFXNFMSAAELR-RXVVDRJESA-N	0	-36.3245
ChemPLP	1tgm	1	AEXFXNFMSAAELR-RXVVDRJESA-N	0	-81.7976
dkoes	1tgm	1	AEXFXNFMSAAELR-RXVVDRJESA-N	0	-5.49458
PLP	1tgm	1	AEXFXNFMSAAELR-RXVVDRJESA-N	0	-72.1286
vina	1tgm	1	AEXFXNFMSAAELR-RXVVDRJESA-N	0	-8.54992
vinardo	1tgm	1	AEXFXNFMSAAELR-RXVVDRJESA-N	0	-7.10034
ChemPLP	1tgm	2	AEXFXNFMSAAELR-RXVVDRJESA-N	0	-87.9954
dkoes	1tgm	2	AEXFXNFMSAAELR-RXVVDRJESA-N	0	-5.54223
PLP	1tgm	2	AEXFXNFMSAAELR-RXVVDRJESA-N	0	-73.1526
vina	1tgm	2	AEXFXNFMSAAELR-RXVVDRJESA-N	0	-7.63879
vinardo	1tgm	2	AEXFXNFMSAAELR-RXVVDRJESA-N	0	-7.32182
ad4	1tgm	3	AEXFXNFMSAAELR-RXVVDRJESA-N	0	-37.9552
ChemPLP	1tgm	3	AEXFXNFMSAAELR-RXVVDRJESA-N	0	-89.9362
dkoes	1tgm	3	AEXFXNFMSAAELR-RXVVDRJESA-N	0	-6.06941
PLP	1tgm	3	AEXFXNFMSAAELR-RXVVDRJESA-N	0	-78.2633
vina	1tgm	3	AEXFXNFMSAAELR-RXVVDRJESA-N	0	-8.10749
vinardo	1tgm	3	AEXFXNFMSAAELR-RXVVDRJESA-N	0	-8.56417
ad4	1tgm	4	AEXFXNFMSAAELR-RXVVDRJESA-N	0	-37.3768
ChemPLP	1tgm	4	AEXFXNFMSAAELR-RXVVDRJESA-N	0	-93.2712
dkoes	1tgm	4	AEXFXNFMSAAELR-RXVVDRJESA-N	0	-5.73901
PLP	1tgm	4	AEXFXNFMSAAELR-RXVVDRJESA-N	0	-79.9645
vina	1tgm	4	AEXFXNFMSAAELR-RXVVDRJESA-N	0	-8.49757
vinardo	1tgm	4	AEXFXNFMSAAELR-RXVVDRJESA-N	0	-8.08471
ad4	1tgm	5	AEXFXNFMSAAELR-RXVVDRJESA-N	0	-32.6541
ChemPLP	1tgm	5	AEXFXNFMSAAELR-RXVVDRJESA-N	0	-89.6629
dkoes	1tgm	5	AEXFXNFMSAAELR-RXVVDRJESA-N	0	-5.61136
PLP	1tgm	5	AEXFXNFMSAAELR-RXVVDRJESA-N	0	-76.1323
vina	1tgm	5	AEXFXNFMSAAELR-RXVVDRJESA-N	0	-8.39529
vinardo	1tgm	5	AEXFXNFMSAAELR-RXVVDRJESA-N	0	-6.31997
ad4	1tgm	1	AEXFXNFMSAAELR-RXVVDRJESA-N	1	-34.9019
ChemPLP	1tgm	1	AEXFXNFMSAAELR-RXVVDRJESA-N	1	-76.1591
dkoes	1tgm	1	AEXFXNFMSAAELR-RXVVDRJESA-N	1	-5.6946
PLP	1tgm	1	AEXFXNFMSAAELR-RXVVDRJESA-N	1	-67.09
vina	1tgm	1	AEXFXNFMSAAELR-RXVVDRJESA-N	1	-8.26403
vinardo	1tgm	1	AEXFXNFMSAAELR-RXVVDRJESA-N	1	-6.85297
ad4	1tgm	2	AEXFXNFMSAAELR-RXVVDRJESA-N	1	-35.0528
ChemPLP	1tgm	2	AEXFXNFMSAAELR-RXVVDRJESA-N	1	-84.8674
dkoes	1tgm	2	AEXFXNFMSAAELR-RXVVDRJESA-N	1	-5.27103
PLP	1tgm	2	AEXFXNFMSAAELR-RXVVDRJESA-N	1	-69.4229
vina	1tgm	2	AEXFXNFMSAAELR-RXVVDRJESA-N	1	-7.40155
vinardo	1tgm	2	AEXFXNFMSAAELR-RXVVDRJESA-N	1	-6.9677
ad4	1tgm	3	AEXFXNFMSAAELR-RXVVDRJESA-N	1	-40.3089
ChemPLP	1tgm	3	AEXFXNFMSAAELR-RXVVDRJESA-N	1	-87.0071
dkoes	1tgm	3	AEXFXNFMSAAELR-RXVVDRJESA-N	1	-6.02767
PLP	1tgm	3	AEXFXNFMSAAELR-RXVVDRJESA-N	1	-75.717
vina	1tgm	3	AEXFXNFMSAAELR-RXVVDRJESA-N	1	-7.58499
vinardo	1tgm	3	AEXFXNFMSAAELR-RXVVDRJESA-N	1	-8.52255
ad4	1tgm	4	AEXFXNFMSAAELR-RXVVDRJESA-N	1	-33.5284
ChemPLP	1tgm	4	AEXFXNFMSAAELR-RXVVDRJESA-N	1	-86.5934
dkoes	1tgm	4	AEXFXNFMSAAELR-RXVVDRJESA-N	1	-5.78749
PLP	1tgm	4	AEXFXNFMSAAELR-RXVVDRJESA-N	1	-76.6579
vina	1tgm	4	AEXFXNFMSAAELR-RXVVDRJESA-N	1	-8.55354
vinardo	1tgm	4	AEXFXNFMSAAELR-RXVVDRJESA-N	1	-7.14618
ad4	1tgm	5	AEXFXNFMSAAELR-RXVVDRJESA-N	1	-30.0732
ChemPLP	1tgm	5	AEXFXNFMSAAELR-RXVVDRJESA-N	1	-85.5366
dkoes	1tgm	5	AEXFXNFMSAAELR-RXVVDRJESA-N	1	-5.75564
PLP	1tgm	5	AEXFXNFMSAAELR-RXVVDRJESA-N	1	-74.752
vina	1tgm	5	AEXFXNFMSAAELR-RXVVDRJESA-N	1	-8.24391
vinardo	1tgm	5	AEXFXNFMSAAELR-RXVVDRJESA-N	1	-6.40311
ad4	1tgm	1	AFCGFAGUEYAMAO-UHFFFAOYSA-N	0	-18.2887
ChemPLP	1tgm	1	AFCGFAGUEYAMAO-UHFFFAOYSA-N	0	-52.6053
dkoes	1tgm	1	AFCGFAGUEYAMAO-UHFFFAOYSA-N	0	-3.02693
PLP	1tgm	1	AFCGFAGUEYAMAO-UHFFFAOYSA-N	0	-22.2013
vina	1tgm	1	AFCGFAGUEYAMAO-UHFFFAOYSA-N	0	-4.66622
vinardo	1tgm	1	AFCGFAGUEYAMAO-UHFFFAOYSA-N	0	-3.54682
ad4	1tgm	2	AFCGFAGUEYAMAO-UHFFFAOYSA-N	0	-17.6454
ChemPLP	1tgm	2	AFCGFAGUEYAMAO-UHFFFAOYSA-N	0	-56.4505
dkoes	1tgm	2	AFCGFAGUEYAMAO-UHFFFAOYSA-N	0	-3.1364
PLP	1tgm	2	AFCGFAGUEYAMAO-UHFFFAOYSA-N	0	-24.4755
vina	1tgm	2	AFCGFAGUEYAMAO-UHFFFAOYSA-N	0	-4.35568
vinardo	1tgm	2	AFCGFAGUEYAMAO-UHFFFAOYSA-N	0	-3.93107
ad4	1tgm	3	AFCGFAGUEYAMAO-UHFFFAOYSA-N	0	-16.4398
ChemPLP	1tgm	3	AFCGFAGUEYAMAO-UHFFFAOYSA-N	0	-55.7816
dkoes	1tgm	3	AFCGFAGUEYAMAO-UHFFFAOYSA-N	0	-3.19438
PLP	1tgm	3	AFCGFAGUEYAMAO-UHFFFAOYSA-N	0	-22.1743
vina	1tgm	3	AFCGFAGUEYAMAO-UHFFFAOYSA-N	0	-4.65302
vinardo	1tgm	3	AFCGFAGUEYAMAO-UHFFFAOYSA-N	0	-3.78031
ad4	1tgm	4	AFCGFAGUEYAMAO-UHFFFAOYSA-N	0	-16.5596
ChemPLP	1tgm	4	AFCGFAGUEYAMAO-UHFFFAOYSA-N	0	-59.821
dkoes	1tgm	4	AFCGFAGUEYAMAO-UHFFFAOYSA-N	0	-2.87717
PLP	1tgm	4	AFCGFAGUEYAMAO-UHFFFAOYSA-N	0	-27.1267
vina	1tgm	4	AFCGFAGUEYAMAO-UHFFFAOYSA-N	0	-4.61798
vinardo	1tgm	4	AFCGFAGUEYAMAO-UHFFFAOYSA-N	0	-3.93772
ad4	1tgm	5	AFCGFAGUEYAMAO-UHFFFAOYSA-N	0	-19.1217
ChemPLP	1tgm	5	AFCGFAGUEYAMAO-UHFFFAOYSA-N	0	-54.7804
dkoes	1tgm	5	AFCGFAGUEYAMAO-UHFFFAOYSA-N	0	-3.19053
PLP	1tgm	5	AFCGFAGUEYAMAO-UHFFFAOYSA-N	0	-26.4086
vina	1tgm	5	AFCGFAGUEYAMAO-UHFFFAOYSA-N	0	-4.81483
vinardo	1tgm	5	AFCGFAGUEYAMAO-UHFFFAOYSA-N	0	-4.33351
ad4	1tgm	1	AGPIHNZOZNKRGT-CYBMUJFWSA-N	0	-32.1098
ChemPLP	1tgm	1	AGPIHNZOZNKRGT-CYBMUJFWSA-N	0	-70.1915
dkoes	1tgm	1	AGPIHNZOZNKRGT-CYBMUJFWSA-N	0	-5.11591
PLP	1tgm	1	AGPIHNZOZNKRGT-CYBMUJFWSA-N	0	-65.0192
vina	1tgm	1	AGPIHNZOZNKRGT-CYBMUJFWSA-N	0	-7.56871
vinardo	1tgm	1	AGPIHNZOZNKRGT-CYBMUJFWSA-N	0	-6.90911
ad4	1tgm	2	AGPIHNZOZNKRGT-CYBMUJFWSA-N	0	-36.0815
ChemPLP	1tgm	2	AGPIHNZOZNKRGT-CYBMUJFWSA-N	0	-78.6401
dkoes	1tgm	2	AGPIHNZOZNKRGT-CYBMUJFWSA-N	0	-5.32635
PLP	1tgm	2	AGPIHNZOZNKRGT-CYBMUJFWSA-N	0	-74.549
vina	1tgm	2	AGPIHNZOZNKRGT-CYBMUJFWSA-N	0	-7.79427
vinardo	1tgm	2	AGPIHNZOZNKRGT-CYBMUJFWSA-N	0	-6.7666
ad4	1tgm	3	AGPIHNZOZNKRGT-CYBMUJFWSA-N	0	-36.1562
ChemPLP	1tgm	3	AGPIHNZOZNKRGT-CYBMUJFWSA-N	0	-79.5088
dkoes	1tgm	3	AGPIHNZOZNKRGT-CYBMUJFWSA-N	0	-5.32865
PLP	1tgm	3	AGPIHNZOZNKRGT-CYBMUJFWSA-N	0	-74.3145
vina	1tgm	3	AGPIHNZOZNKRGT-CYBMUJFWSA-N	0	-8.12794
vinardo	1tgm	3	AGPIHNZOZNKRGT-CYBMUJFWSA-N	0	-6.97762
ad4	1tgm	4	AGPIHNZOZNKRGT-CYBMUJFWSA-N	0	-28.3176
ChemPLP	1tgm	4	AGPIHNZOZNKRGT-CYBMUJFWSA-N	0	-85.8653
dkoes	1tgm	4	AGPIHNZOZNKRGT-CYBMUJFWSA-N	0	-5.41926
PLP	1tgm	4	AGPIHNZOZNKRGT-CYBMUJFWSA-N	0	-73.3986
vina	1tgm	4	AGPIHNZOZNKRGT-CYBMUJFWSA-N	0	-7.51768
vinardo	1tgm	4	AGPIHNZOZNKRGT-CYBMUJFWSA-N	0	-6.43241
ad4	1tgm	5	AGPIHNZOZNKRGT-CYBMUJFWSA-N	0	-30.3553
ChemPLP	1tgm	5	AGPIHNZOZNKRGT-CYBMUJFWSA-N	0	-82.1909
dkoes	1tgm	5	AGPIHNZOZNKRGT-CYBMUJFWSA-N	0	-5.26344
PLP	1tgm	5	AGPIHNZOZNKRGT-CYBMUJFWSA-N	0	-78.0107
vina	1tgm	5	AGPIHNZOZNKRGT-CYBMUJFWSA-N	0	-7.83509
vinardo	1tgm	5	AGPIHNZOZNKRGT-CYBMUJFWSA-N	0	-5.83612
ad4	1tgm	1	AGPIHNZOZNKRGT-CYBMUJFWSA-N	1	-29.9671
ChemPLP	1tgm	1	AGPIHNZOZNKRGT-CYBMUJFWSA-N	1	-43.8762
dkoes	1tgm	1	AGPIHNZOZNKRGT-CYBMUJFWSA-N	1	-5.47108
PLP	1tgm	1	AGPIHNZOZNKRGT-CYBMUJFWSA-N	1	-66.3378
vina	1tgm	1	AGPIHNZOZNKRGT-CYBMUJFWSA-N	1	-7.22781
vinardo	1tgm	1	AGPIHNZOZNKRGT-CYBMUJFWSA-N	1	-7.04051
ChemPLP	1tgm	2	AGPIHNZOZNKRGT-CYBMUJFWSA-N	1	-50.832
dkoes	1tgm	2	AGPIHNZOZNKRGT-CYBMUJFWSA-N	1	-5.26614
PLP	1tgm	2	AGPIHNZOZNKRGT-CYBMUJFWSA-N	1	-73.1052
vina	1tgm	2	AGPIHNZOZNKRGT-CYBMUJFWSA-N	1	-7.5424
vinardo	1tgm	2	AGPIHNZOZNKRGT-CYBMUJFWSA-N	1	-6.14836
ad4	1tgm	3	AGPIHNZOZNKRGT-CYBMUJFWSA-N	1	-30.7463
ChemPLP	1tgm	3	AGPIHNZOZNKRGT-CYBMUJFWSA-N	1	-48.3577
dkoes	1tgm	3	AGPIHNZOZNKRGT-CYBMUJFWSA-N	1	-5.43765
PLP	1tgm	3	AGPIHNZOZNKRGT-CYBMUJFWSA-N	1	-70.7004
vina	1tgm	3	AGPIHNZOZNKRGT-CYBMUJFWSA-N	1	-7.64171
vinardo	1tgm	3	AGPIHNZOZNKRGT-CYBMUJFWSA-N	1	-6.30663
ad4	1tgm	4	AGPIHNZOZNKRGT-CYBMUJFWSA-N	1	-33.5103
ChemPLP	1tgm	4	AGPIHNZOZNKRGT-CYBMUJFWSA-N	1	-52.2992
dkoes	1tgm	4	AGPIHNZOZNKRGT-CYBMUJFWSA-N	1	-5.70238
PLP	1tgm	4	AGPIHNZOZNKRGT-CYBMUJFWSA-N	1	-70.1801
vina	1tgm	4	AGPIHNZOZNKRGT-CYBMUJFWSA-N	1	-7.97547
vinardo	1tgm	4	AGPIHNZOZNKRGT-CYBMUJFWSA-N	1	-6.19597
ad4	1tgm	5	AGPIHNZOZNKRGT-CYBMUJFWSA-N	1	-34.7791
ChemPLP	1tgm	5	AGPIHNZOZNKRGT-CYBMUJFWSA-N	1	-47.8876
dkoes	1tgm	5	AGPIHNZOZNKRGT-CYBMUJFWSA-N	1	-5.35516
PLP	1tgm	5	AGPIHNZOZNKRGT-CYBMUJFWSA-N	1	-71.6057
vina	1tgm	5	AGPIHNZOZNKRGT-CYBMUJFWSA-N	1	-7.44162
vinardo	1tgm	5	AGPIHNZOZNKRGT-CYBMUJFWSA-N	1	-6.06266
ad4	1tgm	1	AGPIHNZOZNKRGT-CYBMUJFWSA-N	2	-31.147
ChemPLP	1tgm	1	AGPIHNZOZNKRGT-CYBMUJFWSA-N	2	-48.3798
dkoes	1tgm	1	AGPIHNZOZNKRGT-CYBMUJFWSA-N	2	-5.22058
PLP	1tgm	1	AGPIHNZOZNKRGT-CYBMUJFWSA-N	2	-70.8083
vina	1tgm	1	AGPIHNZOZNKRGT-CYBMUJFWSA-N	2	-7.98852
vinardo	1tgm	1	AGPIHNZOZNKRGT-CYBMUJFWSA-N	2	-6.83723
ad4	1tgm	2	AGPIHNZOZNKRGT-CYBMUJFWSA-N	2	-34.3348
ChemPLP	1tgm	2	AGPIHNZOZNKRGT-CYBMUJFWSA-N	2	-51.377
dkoes	1tgm	2	AGPIHNZOZNKRGT-CYBMUJFWSA-N	2	-4.93051
PLP	1tgm	2	AGPIHNZOZNKRGT-CYBMUJFWSA-N	2	-73.914
vina	1tgm	2	AGPIHNZOZNKRGT-CYBMUJFWSA-N	2	-7.68218
vinardo	1tgm	2	AGPIHNZOZNKRGT-CYBMUJFWSA-N	2	-6.42783
ad4	1tgm	3	AGPIHNZOZNKRGT-CYBMUJFWSA-N	2	-35.7862
ChemPLP	1tgm	3	AGPIHNZOZNKRGT-CYBMUJFWSA-N	2	-63.2014
dkoes	1tgm	3	AGPIHNZOZNKRGT-CYBMUJFWSA-N	2	-5.22945
PLP	1tgm	3	AGPIHNZOZNKRGT-CYBMUJFWSA-N	2	-83.9593
vina	1tgm	3	AGPIHNZOZNKRGT-CYBMUJFWSA-N	2	-7.26686
vinardo	1tgm	3	AGPIHNZOZNKRGT-CYBMUJFWSA-N	2	-6.59303
ad4	1tgm	4	AGPIHNZOZNKRGT-CYBMUJFWSA-N	2	-30.139
ChemPLP	1tgm	4	AGPIHNZOZNKRGT-CYBMUJFWSA-N	2	-61.4896
dkoes	1tgm	4	AGPIHNZOZNKRGT-CYBMUJFWSA-N	2	-4.87999
PLP	1tgm	4	AGPIHNZOZNKRGT-CYBMUJFWSA-N	2	-83.1094
vina	1tgm	4	AGPIHNZOZNKRGT-CYBMUJFWSA-N	2	-7.68616
vinardo	1tgm	4	AGPIHNZOZNKRGT-CYBMUJFWSA-N	2	-7.19011
ad4	1tgm	5	AGPIHNZOZNKRGT-CYBMUJFWSA-N	2	-31.4151
ChemPLP	1tgm	5	AGPIHNZOZNKRGT-CYBMUJFWSA-N	2	-51.8645
dkoes	1tgm	5	AGPIHNZOZNKRGT-CYBMUJFWSA-N	2	-4.99317
PLP	1tgm	5	AGPIHNZOZNKRGT-CYBMUJFWSA-N	2	-75.7285
vina	1tgm	5	AGPIHNZOZNKRGT-CYBMUJFWSA-N	2	-8.00954
vinardo	1tgm	5	AGPIHNZOZNKRGT-CYBMUJFWSA-N	2	-6.89829
ad4	1tgm	1	AGPIHNZOZNKRGT-CYBMUJFWSA-N	3	-37.1526
ChemPLP	1tgm	1	AGPIHNZOZNKRGT-CYBMUJFWSA-N	3	-69.3199
dkoes	1tgm	1	AGPIHNZOZNKRGT-CYBMUJFWSA-N	3	-5.40245
PLP	1tgm	1	AGPIHNZOZNKRGT-CYBMUJFWSA-N	3	-61.7374
vina	1tgm	1	AGPIHNZOZNKRGT-CYBMUJFWSA-N	3	-7.7783
vinardo	1tgm	1	AGPIHNZOZNKRGT-CYBMUJFWSA-N	3	-6.90765
ChemPLP	1tgm	2	AGPIHNZOZNKRGT-CYBMUJFWSA-N	3	-80.7526
dkoes	1tgm	2	AGPIHNZOZNKRGT-CYBMUJFWSA-N	3	-5.46475
PLP	1tgm	2	AGPIHNZOZNKRGT-CYBMUJFWSA-N	3	-73.1196
vina	1tgm	2	AGPIHNZOZNKRGT-CYBMUJFWSA-N	3	-7.69179
vinardo	1tgm	2	AGPIHNZOZNKRGT-CYBMUJFWSA-N	3	-6.12399
ad4	1tgm	3	AGPIHNZOZNKRGT-CYBMUJFWSA-N	3	-39.3314
ChemPLP	1tgm	3	AGPIHNZOZNKRGT-CYBMUJFWSA-N	3	-77.7644
dkoes	1tgm	3	AGPIHNZOZNKRGT-CYBMUJFWSA-N	3	-5.60408
PLP	1tgm	3	AGPIHNZOZNKRGT-CYBMUJFWSA-N	3	-73.3376
vina	1tgm	3	AGPIHNZOZNKRGT-CYBMUJFWSA-N	3	-8.14649
vinardo	1tgm	3	AGPIHNZOZNKRGT-CYBMUJFWSA-N	3	-7.41617
ad4	1tgm	4	AGPIHNZOZNKRGT-CYBMUJFWSA-N	3	-34.5413
ChemPLP	1tgm	4	AGPIHNZOZNKRGT-CYBMUJFWSA-N	3	-76.4478
dkoes	1tgm	4	AGPIHNZOZNKRGT-CYBMUJFWSA-N	3	-5.62292
PLP	1tgm	4	AGPIHNZOZNKRGT-CYBMUJFWSA-N	3	-70.1064
vina	1tgm	4	AGPIHNZOZNKRGT-CYBMUJFWSA-N	3	-7.30255
vinardo	1tgm	4	AGPIHNZOZNKRGT-CYBMUJFWSA-N	3	-6.04411
ad4	1tgm	5	AGPIHNZOZNKRGT-CYBMUJFWSA-N	3	-32.1296
ChemPLP	1tgm	5	AGPIHNZOZNKRGT-CYBMUJFWSA-N	3	-75.9613
dkoes	1tgm	5	AGPIHNZOZNKRGT-CYBMUJFWSA-N	3	-5.41755
PLP	1tgm	5	AGPIHNZOZNKRGT-CYBMUJFWSA-N	3	-73.0667
vina	1tgm	5	AGPIHNZOZNKRGT-CYBMUJFWSA-N	3	-7.82324
vinardo	1tgm	5	AGPIHNZOZNKRGT-CYBMUJFWSA-N	3	-6.44197
ad4	1tgm	1	AGPIHNZOZNKRGT-CYBMUJFWSA-N	4	-31.9954
ChemPLP	1tgm	1	AGPIHNZOZNKRGT-CYBMUJFWSA-N	4	-44.4467
dkoes	1tgm	1	AGPIHNZOZNKRGT-CYBMUJFWSA-N	4	-5.32942
PLP	1tgm	1	AGPIHNZOZNKRGT-CYBMUJFWSA-N	4	-67.2229
vina	1tgm	1	AGPIHNZOZNKRGT-CYBMUJFWSA-N	4	-7.15854
vinardo	1tgm	1	AGPIHNZOZNKRGT-CYBMUJFWSA-N	4	-6.68254
ad4	1tgm	2	AGPIHNZOZNKRGT-CYBMUJFWSA-N	4	-34.3309
ChemPLP	1tgm	2	AGPIHNZOZNKRGT-CYBMUJFWSA-N	4	-49.908
dkoes	1tgm	2	AGPIHNZOZNKRGT-CYBMUJFWSA-N	4	-5.52021
PLP	1tgm	2	AGPIHNZOZNKRGT-CYBMUJFWSA-N	4	-79.7391
vina	1tgm	2	AGPIHNZOZNKRGT-CYBMUJFWSA-N	4	-7.34731
vinardo	1tgm	2	AGPIHNZOZNKRGT-CYBMUJFWSA-N	4	-6.69594
ad4	1tgm	3	AGPIHNZOZNKRGT-CYBMUJFWSA-N	4	-36.6861
ChemPLP	1tgm	3	AGPIHNZOZNKRGT-CYBMUJFWSA-N	4	-48.9832
dkoes	1tgm	3	AGPIHNZOZNKRGT-CYBMUJFWSA-N	4	-5.48157
PLP	1tgm	3	AGPIHNZOZNKRGT-CYBMUJFWSA-N	4	-72.289
vina	1tgm	3	AGPIHNZOZNKRGT-CYBMUJFWSA-N	4	-7.97795
vinardo	1tgm	3	AGPIHNZOZNKRGT-CYBMUJFWSA-N	4	-6.71343
ad4	1tgm	4	AGPIHNZOZNKRGT-CYBMUJFWSA-N	4	-29.8419
ChemPLP	1tgm	4	AGPIHNZOZNKRGT-CYBMUJFWSA-N	4	-52.873
dkoes	1tgm	4	AGPIHNZOZNKRGT-CYBMUJFWSA-N	4	-5.26179
PLP	1tgm	4	AGPIHNZOZNKRGT-CYBMUJFWSA-N	4	-73.4209
vina	1tgm	4	AGPIHNZOZNKRGT-CYBMUJFWSA-N	4	-7.38109
vinardo	1tgm	4	AGPIHNZOZNKRGT-CYBMUJFWSA-N	4	-7.68645
ad4	1tgm	5	AGPIHNZOZNKRGT-CYBMUJFWSA-N	4	-33.4813
ChemPLP	1tgm	5	AGPIHNZOZNKRGT-CYBMUJFWSA-N	4	-48.2736
dkoes	1tgm	5	AGPIHNZOZNKRGT-CYBMUJFWSA-N	4	-5.53693
PLP	1tgm	5	AGPIHNZOZNKRGT-CYBMUJFWSA-N	4	-71.9656
vina	1tgm	5	AGPIHNZOZNKRGT-CYBMUJFWSA-N	4	-7.82094
vinardo	1tgm	5	AGPIHNZOZNKRGT-CYBMUJFWSA-N	4	-6.02469
ChemPLP	1tgm	1	AGPIHNZOZNKRGT-CYBMUJFWSA-N	5	-68.0398
dkoes	1tgm	1	AGPIHNZOZNKRGT-CYBMUJFWSA-N	5	-5.70906
PLP	1tgm	1	AGPIHNZOZNKRGT-CYBMUJFWSA-N	5	-66.2705
vina	1tgm	1	AGPIHNZOZNKRGT-CYBMUJFWSA-N	5	-7.67378
vinardo	1tgm	1	AGPIHNZOZNKRGT-CYBMUJFWSA-N	5	-6.98509
ad4	1tgm	2	AGPIHNZOZNKRGT-CYBMUJFWSA-N	5	-38.1435
ChemPLP	1tgm	2	AGPIHNZOZNKRGT-CYBMUJFWSA-N	5	-79.7784
dkoes	1tgm	2	AGPIHNZOZNKRGT-CYBMUJFWSA-N	5	-5.59346
PLP	1tgm	2	AGPIHNZOZNKRGT-CYBMUJFWSA-N	5	-77.6952
vina	1tgm	2	AGPIHNZOZNKRGT-CYBMUJFWSA-N	5	-7.95806
vinardo	1tgm	2	AGPIHNZOZNKRGT-CYBMUJFWSA-N	5	-6.10635
ad4	1tgm	3	AGPIHNZOZNKRGT-CYBMUJFWSA-N	5	-35.4547
ChemPLP	1tgm	3	AGPIHNZOZNKRGT-CYBMUJFWSA-N	5	-74.6827
dkoes	1tgm	3	AGPIHNZOZNKRGT-CYBMUJFWSA-N	5	-5.65219
PLP	1tgm	3	AGPIHNZOZNKRGT-CYBMUJFWSA-N	5	-71.7314
vina	1tgm	3	AGPIHNZOZNKRGT-CYBMUJFWSA-N	5	-7.92289
vinardo	1tgm	3	AGPIHNZOZNKRGT-CYBMUJFWSA-N	5	-6.61136
ad4	1tgm	4	AGPIHNZOZNKRGT-CYBMUJFWSA-N	5	-32.9397
ChemPLP	1tgm	4	AGPIHNZOZNKRGT-CYBMUJFWSA-N	5	-74.4211
dkoes	1tgm	4	AGPIHNZOZNKRGT-CYBMUJFWSA-N	5	-5.87529
PLP	1tgm	4	AGPIHNZOZNKRGT-CYBMUJFWSA-N	5	-74.1685
vina	1tgm	4	AGPIHNZOZNKRGT-CYBMUJFWSA-N	5	-8.28641
vinardo	1tgm	4	AGPIHNZOZNKRGT-CYBMUJFWSA-N	5	-6.13847
ad4	1tgm	5	AGPIHNZOZNKRGT-CYBMUJFWSA-N	5	-36.936
ChemPLP	1tgm	5	AGPIHNZOZNKRGT-CYBMUJFWSA-N	5	-73.9514
dkoes	1tgm	5	AGPIHNZOZNKRGT-CYBMUJFWSA-N	5	-5.60546
PLP	1tgm	5	AGPIHNZOZNKRGT-CYBMUJFWSA-N	5	-74.9106
vina	1tgm	5	AGPIHNZOZNKRGT-CYBMUJFWSA-N	5	-8.09596
vinardo	1tgm	5	AGPIHNZOZNKRGT-CYBMUJFWSA-N	5	-6.37118
ChemPLP	1tgm	1	AGPIHNZOZNKRGT-CYBMUJFWSA-N	6	-45.2922
dkoes	1tgm	1	AGPIHNZOZNKRGT-CYBMUJFWSA-N	6	-5.32519
PLP	1tgm	1	AGPIHNZOZNKRGT-CYBMUJFWSA-N	6	-67.3601
vina	1tgm	1	AGPIHNZOZNKRGT-CYBMUJFWSA-N	6	-8.16959
vinardo	1tgm	1	AGPIHNZOZNKRGT-CYBMUJFWSA-N	6	-7.03082
ad4	1tgm	2	AGPIHNZOZNKRGT-CYBMUJFWSA-N	6	-37.5167
ChemPLP	1tgm	2	AGPIHNZOZNKRGT-CYBMUJFWSA-N	6	-54.4375
dkoes	1tgm	2	AGPIHNZOZNKRGT-CYBMUJFWSA-N	6	-5.09246
PLP	1tgm	2	AGPIHNZOZNKRGT-CYBMUJFWSA-N	6	-77.9529
vina	1tgm	2	AGPIHNZOZNKRGT-CYBMUJFWSA-N	6	-8.2955
vinardo	1tgm	2	AGPIHNZOZNKRGT-CYBMUJFWSA-N	6	-6.4985
ad4	1tgm	3	AGPIHNZOZNKRGT-CYBMUJFWSA-N	6	-30.1346
ChemPLP	1tgm	3	AGPIHNZOZNKRGT-CYBMUJFWSA-N	6	-62.2727
dkoes	1tgm	3	AGPIHNZOZNKRGT-CYBMUJFWSA-N	6	-5.1945
PLP	1tgm	3	AGPIHNZOZNKRGT-CYBMUJFWSA-N	6	-81.78
vina	1tgm	3	AGPIHNZOZNKRGT-CYBMUJFWSA-N	6	-7.6222
vinardo	1tgm	3	AGPIHNZOZNKRGT-CYBMUJFWSA-N	6	-6.23793
ad4	1tgm	4	AGPIHNZOZNKRGT-CYBMUJFWSA-N	6	-37.7332
ChemPLP	1tgm	4	AGPIHNZOZNKRGT-CYBMUJFWSA-N	6	-59.5275
dkoes	1tgm	4	AGPIHNZOZNKRGT-CYBMUJFWSA-N	6	-5.5932
PLP	1tgm	4	AGPIHNZOZNKRGT-CYBMUJFWSA-N	6	-78.5328
vina	1tgm	4	AGPIHNZOZNKRGT-CYBMUJFWSA-N	6	-7.74503
vinardo	1tgm	4	AGPIHNZOZNKRGT-CYBMUJFWSA-N	6	-7.07246
ad4	1tgm	5	AGPIHNZOZNKRGT-CYBMUJFWSA-N	6	-33.9573
ChemPLP	1tgm	5	AGPIHNZOZNKRGT-CYBMUJFWSA-N	6	-52.0142
dkoes	1tgm	5	AGPIHNZOZNKRGT-CYBMUJFWSA-N	6	-4.96889
PLP	1tgm	5	AGPIHNZOZNKRGT-CYBMUJFWSA-N	6	-75.7247
vina	1tgm	5	AGPIHNZOZNKRGT-CYBMUJFWSA-N	6	-7.26816
vinardo	1tgm	5	AGPIHNZOZNKRGT-CYBMUJFWSA-N	6	-8.39168
ad4	1tgm	1	AGPIHNZOZNKRGT-CYBMUJFWSA-N	7	-35.0398
ChemPLP	1tgm	1	AGPIHNZOZNKRGT-CYBMUJFWSA-N	7	-69.784
dkoes	1tgm	1	AGPIHNZOZNKRGT-CYBMUJFWSA-N	7	-5.36465
PLP	1tgm	1	AGPIHNZOZNKRGT-CYBMUJFWSA-N	7	-66.7454
vina	1tgm	1	AGPIHNZOZNKRGT-CYBMUJFWSA-N	7	-7.89131
vinardo	1tgm	1	AGPIHNZOZNKRGT-CYBMUJFWSA-N	7	-6.54772
ad4	1tgm	2	AGPIHNZOZNKRGT-CYBMUJFWSA-N	7	-30.8182
ChemPLP	1tgm	2	AGPIHNZOZNKRGT-CYBMUJFWSA-N	7	-81.4062
dkoes	1tgm	2	AGPIHNZOZNKRGT-CYBMUJFWSA-N	7	-5.03049
PLP	1tgm	2	AGPIHNZOZNKRGT-CYBMUJFWSA-N	7	-80.9347
vina	1tgm	2	AGPIHNZOZNKRGT-CYBMUJFWSA-N	7	-7.3533
vinardo	1tgm	2	AGPIHNZOZNKRGT-CYBMUJFWSA-N	7	-7.06889
ad4	1tgm	3	AGPIHNZOZNKRGT-CYBMUJFWSA-N	7	-36.7293
ChemPLP	1tgm	3	AGPIHNZOZNKRGT-CYBMUJFWSA-N	7	-81.8061
dkoes	1tgm	3	AGPIHNZOZNKRGT-CYBMUJFWSA-N	7	-5.52643
PLP	1tgm	3	AGPIHNZOZNKRGT-CYBMUJFWSA-N	7	-75.6043
vina	1tgm	3	AGPIHNZOZNKRGT-CYBMUJFWSA-N	7	-7.7513
vinardo	1tgm	3	AGPIHNZOZNKRGT-CYBMUJFWSA-N	7	-6.32072
ad4	1tgm	4	AGPIHNZOZNKRGT-CYBMUJFWSA-N	7	-33.2232
ChemPLP	1tgm	4	AGPIHNZOZNKRGT-CYBMUJFWSA-N	7	-79.4007
dkoes	1tgm	4	AGPIHNZOZNKRGT-CYBMUJFWSA-N	7	-5.5109
PLP	1tgm	4	AGPIHNZOZNKRGT-CYBMUJFWSA-N	7	-73.2013
vina	1tgm	4	AGPIHNZOZNKRGT-CYBMUJFWSA-N	7	-8.04933
vinardo	1tgm	4	AGPIHNZOZNKRGT-CYBMUJFWSA-N	7	-6.40855
ad4	1tgm	5	AGPIHNZOZNKRGT-CYBMUJFWSA-N	7	-33.3687
ChemPLP	1tgm	5	AGPIHNZOZNKRGT-CYBMUJFWSA-N	7	-75.4733
dkoes	1tgm	5	AGPIHNZOZNKRGT-CYBMUJFWSA-N	7	-4.78827
PLP	1tgm	5	AGPIHNZOZNKRGT-CYBMUJFWSA-N	7	-73.8604
vina	1tgm	5	AGPIHNZOZNKRGT-CYBMUJFWSA-N	7	-7.72702
vinardo	1tgm	5	AGPIHNZOZNKRGT-CYBMUJFWSA-N	7	-7.12958
ChemPLP	1tgm	1	AIWRTTMUVOZGPW-HSPKUQOVSA-N	0	-8.46872
dkoes	1tgm	1	AIWRTTMUVOZGPW-HSPKUQOVSA-N	0	0.32805
PLP	1tgm	1	AIWRTTMUVOZGPW-HSPKUQOVSA-N	0	-22.538
vina	1tgm	1	AIWRTTMUVOZGPW-HSPKUQOVSA-N	0	-7.05878
vinardo	1tgm	1	AIWRTTMUVOZGPW-HSPKUQOVSA-N	0	-6.8053
ChemPLP	1tgm	2	AIWRTTMUVOZGPW-HSPKUQOVSA-N	0	-8.55531
dkoes	1tgm	2	AIWRTTMUVOZGPW-HSPKUQOVSA-N	0	1.23866
PLP	1tgm	2	AIWRTTMUVOZGPW-HSPKUQOVSA-N	0	180.886
vina	1tgm	2	AIWRTTMUVOZGPW-HSPKUQOVSA-N	0	-8.53476
vinardo	1tgm	2	AIWRTTMUVOZGPW-HSPKUQOVSA-N	0	-5.09668
ad4	1tgm	3	AIWRTTMUVOZGPW-HSPKUQOVSA-N	0	-60.9364
ChemPLP	1tgm	3	AIWRTTMUVOZGPW-HSPKUQOVSA-N	0	10.3195
dkoes	1tgm	3	AIWRTTMUVOZGPW-HSPKUQOVSA-N	0	2.06815
PLP	1tgm	3	AIWRTTMUVOZGPW-HSPKUQOVSA-N	0	-11.028
vina	1tgm	3	AIWRTTMUVOZGPW-HSPKUQOVSA-N	0	-8.47099
vinardo	1tgm	3	AIWRTTMUVOZGPW-HSPKUQOVSA-N	0	-7.95694
ad4	1tgm	4	AIWRTTMUVOZGPW-HSPKUQOVSA-N	0	-59.45
ChemPLP	1tgm	4	AIWRTTMUVOZGPW-HSPKUQOVSA-N	0	1.62101
dkoes	1tgm	4	AIWRTTMUVOZGPW-HSPKUQOVSA-N	0	0.83216
PLP	1tgm	4	AIWRTTMUVOZGPW-HSPKUQOVSA-N	0	0.167922
vina	1tgm	4	AIWRTTMUVOZGPW-HSPKUQOVSA-N	0	-6.42328
vinardo	1tgm	4	AIWRTTMUVOZGPW-HSPKUQOVSA-N	0	-6.66851
ad4	1tgm	5	AIWRTTMUVOZGPW-HSPKUQOVSA-N	0	-50.801
ChemPLP	1tgm	5	AIWRTTMUVOZGPW-HSPKUQOVSA-N	0	6.15865
dkoes	1tgm	5	AIWRTTMUVOZGPW-HSPKUQOVSA-N	0	0.96865
PLP	1tgm	5	AIWRTTMUVOZGPW-HSPKUQOVSA-N	0	64.4991
vina	1tgm	5	AIWRTTMUVOZGPW-HSPKUQOVSA-N	0	-7.38649
vinardo	1tgm	5	AIWRTTMUVOZGPW-HSPKUQOVSA-N	0	-6.72969
ChemPLP	1tgm	1	AIWRTTMUVOZGPW-HSPKUQOVSA-N	1	2.54364
dkoes	1tgm	1	AIWRTTMUVOZGPW-HSPKUQOVSA-N	1	0.76453
PLP	1tgm	1	AIWRTTMUVOZGPW-HSPKUQOVSA-N	1	-50.6739
vina	1tgm	1	AIWRTTMUVOZGPW-HSPKUQOVSA-N	1	-6.57364
vinardo	1tgm	1	AIWRTTMUVOZGPW-HSPKUQOVSA-N	1	-6.5631
ChemPLP	1tgm	2	AIWRTTMUVOZGPW-HSPKUQOVSA-N	1	-11.3
dkoes	1tgm	2	AIWRTTMUVOZGPW-HSPKUQOVSA-N	1	1.67434
PLP	1tgm	2	AIWRTTMUVOZGPW-HSPKUQOVSA-N	1	-34.0978
vina	1tgm	2	AIWRTTMUVOZGPW-HSPKUQOVSA-N	1	-8.37513
vinardo	1tgm	2	AIWRTTMUVOZGPW-HSPKUQOVSA-N	1	-6.94004
ad4	1tgm	3	AIWRTTMUVOZGPW-HSPKUQOVSA-N	1	-47.2913
ChemPLP	1tgm	3	AIWRTTMUVOZGPW-HSPKUQOVSA-N	1	-6.37862
dkoes	1tgm	3	AIWRTTMUVOZGPW-HSPKUQOVSA-N	1	1.80489
PLP	1tgm	3	AIWRTTMUVOZGPW-HSPKUQOVSA-N	1	8.21638
vina	1tgm	3	AIWRTTMUVOZGPW-HSPKUQOVSA-N	1	-7.44965
vinardo	1tgm	3	AIWRTTMUVOZGPW-HSPKUQOVSA-N	1	-6.24527
ad4	1tgm	4	AIWRTTMUVOZGPW-HSPKUQOVSA-N	1	-46.6605
ChemPLP	1tgm	4	AIWRTTMUVOZGPW-HSPKUQOVSA-N	1	3.35161
dkoes	1tgm	4	AIWRTTMUVOZGPW-HSPKUQOVSA-N	1	0.82518
PLP	1tgm	4	AIWRTTMUVOZGPW-HSPKUQOVSA-N	1	-35.4168
vina	1tgm	4	AIWRTTMUVOZGPW-HSPKUQOVSA-N	1	-8.46243
vinardo	1tgm	4	AIWRTTMUVOZGPW-HSPKUQOVSA-N	1	-7.78467
ad4	1tgm	5	AIWRTTMUVOZGPW-HSPKUQOVSA-N	1	-74.5022
ChemPLP	1tgm	5	AIWRTTMUVOZGPW-HSPKUQOVSA-N	1	-11.5206
dkoes	1tgm	5	AIWRTTMUVOZGPW-HSPKUQOVSA-N	1	0.96003
PLP	1tgm	5	AIWRTTMUVOZGPW-HSPKUQOVSA-N	1	-60.8385
vina	1tgm	5	AIWRTTMUVOZGPW-HSPKUQOVSA-N	1	-7.51664
vinardo	1tgm	5	AIWRTTMUVOZGPW-HSPKUQOVSA-N	1	-6.32776
ChemPLP	1tgm	1	AIWRTTMUVOZGPW-HSPKUQOVSA-N	2	65.6032
dkoes	1tgm	1	AIWRTTMUVOZGPW-HSPKUQOVSA-N	2	2.01549
PLP	1tgm	1	AIWRTTMUVOZGPW-HSPKUQOVSA-N	2	-42.7433
vina	1tgm	1	AIWRTTMUVOZGPW-HSPKUQOVSA-N	2	-5.78224
vinardo	1tgm	1	AIWRTTMUVOZGPW-HSPKUQOVSA-N	2	-5.66954
ChemPLP	1tgm	2	AIWRTTMUVOZGPW-HSPKUQOVSA-N	2	69.6875
dkoes	1tgm	2	AIWRTTMUVOZGPW-HSPKUQOVSA-N	2	1.84753
PLP	1tgm	2	AIWRTTMUVOZGPW-HSPKUQOVSA-N	2	-43.2895
vina	1tgm	2	AIWRTTMUVOZGPW-HSPKUQOVSA-N	2	-8.37238
vinardo	1tgm	2	AIWRTTMUVOZGPW-HSPKUQOVSA-N	2	-8.08806
ad4	1tgm	3	AIWRTTMUVOZGPW-HSPKUQOVSA-N	2	-58.6771
ChemPLP	1tgm	3	AIWRTTMUVOZGPW-HSPKUQOVSA-N	2	70.394
dkoes	1tgm	3	AIWRTTMUVOZGPW-HSPKUQOVSA-N	2	2.10266
PLP	1tgm	3	AIWRTTMUVOZGPW-HSPKUQOVSA-N	2	-10.7993
vina	1tgm	3	AIWRTTMUVOZGPW-HSPKUQOVSA-N	2	-7.07904
vinardo	1tgm	3	AIWRTTMUVOZGPW-HSPKUQOVSA-N	2	-4.2346
ad4	1tgm	4	AIWRTTMUVOZGPW-HSPKUQOVSA-N	2	-46.6383
ChemPLP	1tgm	4	AIWRTTMUVOZGPW-HSPKUQOVSA-N	2	68.9121
dkoes	1tgm	4	AIWRTTMUVOZGPW-HSPKUQOVSA-N	2	2.82561
PLP	1tgm	4	AIWRTTMUVOZGPW-HSPKUQOVSA-N	2	250.65
vina	1tgm	4	AIWRTTMUVOZGPW-HSPKUQOVSA-N	2	-6.62287
vinardo	1tgm	4	AIWRTTMUVOZGPW-HSPKUQOVSA-N	2	-5.07549
ad4	1tgm	5	AIWRTTMUVOZGPW-HSPKUQOVSA-N	2	-43.2467
ChemPLP	1tgm	5	AIWRTTMUVOZGPW-HSPKUQOVSA-N	2	72.6087
dkoes	1tgm	5	AIWRTTMUVOZGPW-HSPKUQOVSA-N	2	2.43222
PLP	1tgm	5	AIWRTTMUVOZGPW-HSPKUQOVSA-N	2	107.984
vina	1tgm	5	AIWRTTMUVOZGPW-HSPKUQOVSA-N	2	-5.24027
vinardo	1tgm	5	AIWRTTMUVOZGPW-HSPKUQOVSA-N	2	-6.84872
ad4	1tgm	1	AIWRTTMUVOZGPW-HSPKUQOVSA-N	3	-65.6631
ChemPLP	1tgm	1	AIWRTTMUVOZGPW-HSPKUQOVSA-N	3	40.3872
dkoes	1tgm	1	AIWRTTMUVOZGPW-HSPKUQOVSA-N	3	1.40032
PLP	1tgm	1	AIWRTTMUVOZGPW-HSPKUQOVSA-N	3	152.171
vina	1tgm	1	AIWRTTMUVOZGPW-HSPKUQOVSA-N	3	-7.40847
vinardo	1tgm	1	AIWRTTMUVOZGPW-HSPKUQOVSA-N	3	-5.6365
ChemPLP	1tgm	2	AIWRTTMUVOZGPW-HSPKUQOVSA-N	3	49.0416
dkoes	1tgm	2	AIWRTTMUVOZGPW-HSPKUQOVSA-N	3	2.1925
PLP	1tgm	2	AIWRTTMUVOZGPW-HSPKUQOVSA-N	3	-18.4275
vina	1tgm	2	AIWRTTMUVOZGPW-HSPKUQOVSA-N	3	-5.50893
vinardo	1tgm	2	AIWRTTMUVOZGPW-HSPKUQOVSA-N	3	-6.04711
ad4	1tgm	3	AIWRTTMUVOZGPW-HSPKUQOVSA-N	3	-67.2231
ChemPLP	1tgm	3	AIWRTTMUVOZGPW-HSPKUQOVSA-N	3	45.8331
dkoes	1tgm	3	AIWRTTMUVOZGPW-HSPKUQOVSA-N	3	1.95873
PLP	1tgm	3	AIWRTTMUVOZGPW-HSPKUQOVSA-N	3	7.27248
vina	1tgm	3	AIWRTTMUVOZGPW-HSPKUQOVSA-N	3	-6.68836
vinardo	1tgm	3	AIWRTTMUVOZGPW-HSPKUQOVSA-N	3	-5.59333
ad4	1tgm	4	AIWRTTMUVOZGPW-HSPKUQOVSA-N	3	-63.7678
ChemPLP	1tgm	4	AIWRTTMUVOZGPW-HSPKUQOVSA-N	3	44.4224
dkoes	1tgm	4	AIWRTTMUVOZGPW-HSPKUQOVSA-N	3	1.27663
PLP	1tgm	4	AIWRTTMUVOZGPW-HSPKUQOVSA-N	3	42.2901
vina	1tgm	4	AIWRTTMUVOZGPW-HSPKUQOVSA-N	3	-6.71234
vinardo	1tgm	4	AIWRTTMUVOZGPW-HSPKUQOVSA-N	3	-6.66606
ad4	1tgm	5	AIWRTTMUVOZGPW-HSPKUQOVSA-N	3	-50.9801
ChemPLP	1tgm	5	AIWRTTMUVOZGPW-HSPKUQOVSA-N	3	42.4971
dkoes	1tgm	5	AIWRTTMUVOZGPW-HSPKUQOVSA-N	3	1.34032
PLP	1tgm	5	AIWRTTMUVOZGPW-HSPKUQOVSA-N	3	-48.9413
vina	1tgm	5	AIWRTTMUVOZGPW-HSPKUQOVSA-N	3	-5.63979
vinardo	1tgm	5	AIWRTTMUVOZGPW-HSPKUQOVSA-N	3	-7.38508
ad4	1tgm	1	AIWRTTMUVOZGPW-HSPKUQOVSA-N	4	-52.7754
ChemPLP	1tgm	1	AIWRTTMUVOZGPW-HSPKUQOVSA-N	4	-7.20132
dkoes	1tgm	1	AIWRTTMUVOZGPW-HSPKUQOVSA-N	4	1.24138
PLP	1tgm	1	AIWRTTMUVOZGPW-HSPKUQOVSA-N	4	-23.3338
vina	1tgm	1	AIWRTTMUVOZGPW-HSPKUQOVSA-N	4	-6.13734
vinardo	1tgm	1	AIWRTTMUVOZGPW-HSPKUQOVSA-N	4	-7.85726
ChemPLP	1tgm	2	AIWRTTMUVOZGPW-HSPKUQOVSA-N	4	0.737639
dkoes	1tgm	2	AIWRTTMUVOZGPW-HSPKUQOVSA-N	4	1.93425
PLP	1tgm	2	AIWRTTMUVOZGPW-HSPKUQOVSA-N	4	18.6695
vina	1tgm	2	AIWRTTMUVOZGPW-HSPKUQOVSA-N	4	-6.84569
vinardo	1tgm	2	AIWRTTMUVOZGPW-HSPKUQOVSA-N	4	-7.28133
ad4	1tgm	3	AIWRTTMUVOZGPW-HSPKUQOVSA-N	4	-49.177
ChemPLP	1tgm	3	AIWRTTMUVOZGPW-HSPKUQOVSA-N	4	6.21654
dkoes	1tgm	3	AIWRTTMUVOZGPW-HSPKUQOVSA-N	4	0.86666
PLP	1tgm	3	AIWRTTMUVOZGPW-HSPKUQOVSA-N	4	5.71716
vina	1tgm	3	AIWRTTMUVOZGPW-HSPKUQOVSA-N	4	-6.56406
vinardo	1tgm	3	AIWRTTMUVOZGPW-HSPKUQOVSA-N	4	-5.79906
ad4	1tgm	4	AIWRTTMUVOZGPW-HSPKUQOVSA-N	4	-55.2938
ChemPLP	1tgm	4	AIWRTTMUVOZGPW-HSPKUQOVSA-N	4	15.8972
dkoes	1tgm	4	AIWRTTMUVOZGPW-HSPKUQOVSA-N	4	1.27031
PLP	1tgm	4	AIWRTTMUVOZGPW-HSPKUQOVSA-N	4	-13.5926
vina	1tgm	4	AIWRTTMUVOZGPW-HSPKUQOVSA-N	4	-7.24289
vinardo	1tgm	4	AIWRTTMUVOZGPW-HSPKUQOVSA-N	4	-7.16784
ad4	1tgm	5	AIWRTTMUVOZGPW-HSPKUQOVSA-N	4	-59.0174
ChemPLP	1tgm	5	AIWRTTMUVOZGPW-HSPKUQOVSA-N	4	2.21277
dkoes	1tgm	5	AIWRTTMUVOZGPW-HSPKUQOVSA-N	4	1.22049
PLP	1tgm	5	AIWRTTMUVOZGPW-HSPKUQOVSA-N	4	49.882
vina	1tgm	5	AIWRTTMUVOZGPW-HSPKUQOVSA-N	4	-6.15946
vinardo	1tgm	5	AIWRTTMUVOZGPW-HSPKUQOVSA-N	4	-5.9522
ChemPLP	1tgm	1	AIWRTTMUVOZGPW-HSPKUQOVSA-N	5	19.4266
dkoes	1tgm	1	AIWRTTMUVOZGPW-HSPKUQOVSA-N	5	1.00078
PLP	1tgm	1	AIWRTTMUVOZGPW-HSPKUQOVSA-N	5	-32.6784
vina	1tgm	1	AIWRTTMUVOZGPW-HSPKUQOVSA-N	5	-7.04377
vinardo	1tgm	1	AIWRTTMUVOZGPW-HSPKUQOVSA-N	5	-6.6797
ChemPLP	1tgm	2	AIWRTTMUVOZGPW-HSPKUQOVSA-N	5	30.2289
dkoes	1tgm	2	AIWRTTMUVOZGPW-HSPKUQOVSA-N	5	0.66138
PLP	1tgm	2	AIWRTTMUVOZGPW-HSPKUQOVSA-N	5	-18.5322
vina	1tgm	2	AIWRTTMUVOZGPW-HSPKUQOVSA-N	5	-6.95521
vinardo	1tgm	2	AIWRTTMUVOZGPW-HSPKUQOVSA-N	5	-7.7051
ad4	1tgm	3	AIWRTTMUVOZGPW-HSPKUQOVSA-N	5	-63.7071
ChemPLP	1tgm	3	AIWRTTMUVOZGPW-HSPKUQOVSA-N	5	26.2201
dkoes	1tgm	3	AIWRTTMUVOZGPW-HSPKUQOVSA-N	5	1.15266
PLP	1tgm	3	AIWRTTMUVOZGPW-HSPKUQOVSA-N	5	-47.9942
vina	1tgm	3	AIWRTTMUVOZGPW-HSPKUQOVSA-N	5	-6.61466
vinardo	1tgm	3	AIWRTTMUVOZGPW-HSPKUQOVSA-N	5	-7.62017
ad4	1tgm	4	AIWRTTMUVOZGPW-HSPKUQOVSA-N	5	-50.2294
ChemPLP	1tgm	4	AIWRTTMUVOZGPW-HSPKUQOVSA-N	5	27.874
dkoes	1tgm	4	AIWRTTMUVOZGPW-HSPKUQOVSA-N	5	0.14866
PLP	1tgm	4	AIWRTTMUVOZGPW-HSPKUQOVSA-N	5	3.23268
vina	1tgm	4	AIWRTTMUVOZGPW-HSPKUQOVSA-N	5	-6.66387
vinardo	1tgm	4	AIWRTTMUVOZGPW-HSPKUQOVSA-N	5	-8.65399
ad4	1tgm	5	AIWRTTMUVOZGPW-HSPKUQOVSA-N	5	-53.4813
ChemPLP	1tgm	5	AIWRTTMUVOZGPW-HSPKUQOVSA-N	5	28.1205
dkoes	1tgm	5	AIWRTTMUVOZGPW-HSPKUQOVSA-N	5	0.86967
PLP	1tgm	5	AIWRTTMUVOZGPW-HSPKUQOVSA-N	5	-2.43503
vina	1tgm	5	AIWRTTMUVOZGPW-HSPKUQOVSA-N	5	-6.62245
vinardo	1tgm	5	AIWRTTMUVOZGPW-HSPKUQOVSA-N	5	-6.35027
ChemPLP	1tgm	1	AIWRTTMUVOZGPW-HSPKUQOVSA-N	6	32.5938
dkoes	1tgm	1	AIWRTTMUVOZGPW-HSPKUQOVSA-N	6	1.8956
PLP	1tgm	1	AIWRTTMUVOZGPW-HSPKUQOVSA-N	6	39.9871
vina	1tgm	1	AIWRTTMUVOZGPW-HSPKUQOVSA-N	6	-6.69416
vinardo	1tgm	1	AIWRTTMUVOZGPW-HSPKUQOVSA-N	6	-6.72405
ChemPLP	1tgm	2	AIWRTTMUVOZGPW-HSPKUQOVSA-N	6	33.64
dkoes	1tgm	2	AIWRTTMUVOZGPW-HSPKUQOVSA-N	6	2.03392
PLP	1tgm	2	AIWRTTMUVOZGPW-HSPKUQOVSA-N	6	6.35275
vina	1tgm	2	AIWRTTMUVOZGPW-HSPKUQOVSA-N	6	-6.62542
vinardo	1tgm	2	AIWRTTMUVOZGPW-HSPKUQOVSA-N	6	-5.52338
ad4	1tgm	3	AIWRTTMUVOZGPW-HSPKUQOVSA-N	6	-53.5363
ChemPLP	1tgm	3	AIWRTTMUVOZGPW-HSPKUQOVSA-N	6	35.6899
dkoes	1tgm	3	AIWRTTMUVOZGPW-HSPKUQOVSA-N	6	1.7324
PLP	1tgm	3	AIWRTTMUVOZGPW-HSPKUQOVSA-N	6	-30.5723
vina	1tgm	3	AIWRTTMUVOZGPW-HSPKUQOVSA-N	6	-7.15704
vinardo	1tgm	3	AIWRTTMUVOZGPW-HSPKUQOVSA-N	6	-6.14424
ad4	1tgm	4	AIWRTTMUVOZGPW-HSPKUQOVSA-N	6	-59.3488
ChemPLP	1tgm	4	AIWRTTMUVOZGPW-HSPKUQOVSA-N	6	36.3015
dkoes	1tgm	4	AIWRTTMUVOZGPW-HSPKUQOVSA-N	6	1.41897
PLP	1tgm	4	AIWRTTMUVOZGPW-HSPKUQOVSA-N	6	169.677
vina	1tgm	4	AIWRTTMUVOZGPW-HSPKUQOVSA-N	6	-6.70555
vinardo	1tgm	4	AIWRTTMUVOZGPW-HSPKUQOVSA-N	6	-5.59811
ad4	1tgm	5	AIWRTTMUVOZGPW-HSPKUQOVSA-N	6	-52.5507
ChemPLP	1tgm	5	AIWRTTMUVOZGPW-HSPKUQOVSA-N	6	32.7498
dkoes	1tgm	5	AIWRTTMUVOZGPW-HSPKUQOVSA-N	6	1.40272
PLP	1tgm	5	AIWRTTMUVOZGPW-HSPKUQOVSA-N	6	3.96599
vina	1tgm	5	AIWRTTMUVOZGPW-HSPKUQOVSA-N	6	-6.61771
vinardo	1tgm	5	AIWRTTMUVOZGPW-HSPKUQOVSA-N	6	-6.29294
ChemPLP	1tgm	1	AIWRTTMUVOZGPW-HSPKUQOVSA-N	7	46.544
dkoes	1tgm	1	AIWRTTMUVOZGPW-HSPKUQOVSA-N	7	1.81076
PLP	1tgm	1	AIWRTTMUVOZGPW-HSPKUQOVSA-N	7	18.4405
vina	1tgm	1	AIWRTTMUVOZGPW-HSPKUQOVSA-N	7	-6.89224
vinardo	1tgm	1	AIWRTTMUVOZGPW-HSPKUQOVSA-N	7	-6.31729
ad4	1tgm	2	AIWRTTMUVOZGPW-HSPKUQOVSA-N	7	-49.4559
ChemPLP	1tgm	2	AIWRTTMUVOZGPW-HSPKUQOVSA-N	7	46.7041
dkoes	1tgm	2	AIWRTTMUVOZGPW-HSPKUQOVSA-N	7	1.45734
PLP	1tgm	2	AIWRTTMUVOZGPW-HSPKUQOVSA-N	7	87.4583
vina	1tgm	2	AIWRTTMUVOZGPW-HSPKUQOVSA-N	7	-6.92492
vinardo	1tgm	2	AIWRTTMUVOZGPW-HSPKUQOVSA-N	7	-6.96731
ad4	1tgm	3	AIWRTTMUVOZGPW-HSPKUQOVSA-N	7	-49.6756
ChemPLP	1tgm	3	AIWRTTMUVOZGPW-HSPKUQOVSA-N	7	49.3984
dkoes	1tgm	3	AIWRTTMUVOZGPW-HSPKUQOVSA-N	7	2.37712
PLP	1tgm	3	AIWRTTMUVOZGPW-HSPKUQOVSA-N	7	112.396
vina	1tgm	3	AIWRTTMUVOZGPW-HSPKUQOVSA-N	7	-6.43601
vinardo	1tgm	3	AIWRTTMUVOZGPW-HSPKUQOVSA-N	7	-6.54198
ad4	1tgm	4	AIWRTTMUVOZGPW-HSPKUQOVSA-N	7	-59.4081
ChemPLP	1tgm	4	AIWRTTMUVOZGPW-HSPKUQOVSA-N	7	48.3317
dkoes	1tgm	4	AIWRTTMUVOZGPW-HSPKUQOVSA-N	7	1.67864
PLP	1tgm	4	AIWRTTMUVOZGPW-HSPKUQOVSA-N	7	189.993
vina	1tgm	4	AIWRTTMUVOZGPW-HSPKUQOVSA-N	7	-7.52895
vinardo	1tgm	4	AIWRTTMUVOZGPW-HSPKUQOVSA-N	7	-6.3687
ad4	1tgm	5	AIWRTTMUVOZGPW-HSPKUQOVSA-N	7	-58.8739
ChemPLP	1tgm	5	AIWRTTMUVOZGPW-HSPKUQOVSA-N	7	46.9404
dkoes	1tgm	5	AIWRTTMUVOZGPW-HSPKUQOVSA-N	7	1.13737
PLP	1tgm	5	AIWRTTMUVOZGPW-HSPKUQOVSA-N	7	131.658
vina	1tgm	5	AIWRTTMUVOZGPW-HSPKUQOVSA-N	7	-6.58852
vinardo	1tgm	5	AIWRTTMUVOZGPW-HSPKUQOVSA-N	7	-5.11429
ad4	1tgm	1	ALWKGYPQUAPLQC-UHFFFAOYSA-N	0	-24.4813
ChemPLP	1tgm	1	ALWKGYPQUAPLQC-UHFFFAOYSA-N	0	-57.2424
dkoes	1tgm	1	ALWKGYPQUAPLQC-UHFFFAOYSA-N	0	-4.25004
PLP	1tgm	1	ALWKGYPQUAPLQC-UHFFFAOYSA-N	0	-49.188
vina	1tgm	1	ALWKGYPQUAPLQC-UHFFFAOYSA-N	0	-5.77906
vinardo	1tgm	1	ALWKGYPQUAPLQC-UHFFFAOYSA-N	0	-5.00163
ChemPLP	1tgm	2	ALWKGYPQUAPLQC-UHFFFAOYSA-N	0	-63.0378
dkoes	1tgm	2	ALWKGYPQUAPLQC-UHFFFAOYSA-N	0	-4.04053
PLP	1tgm	2	ALWKGYPQUAPLQC-UHFFFAOYSA-N	0	-56.9592
vina	1tgm	2	ALWKGYPQUAPLQC-UHFFFAOYSA-N	0	-5.2249
vinardo	1tgm	2	ALWKGYPQUAPLQC-UHFFFAOYSA-N	0	-4.82864
ad4	1tgm	3	ALWKGYPQUAPLQC-UHFFFAOYSA-N	0	-26.346
ChemPLP	1tgm	3	ALWKGYPQUAPLQC-UHFFFAOYSA-N	0	-63.3915
dkoes	1tgm	3	ALWKGYPQUAPLQC-UHFFFAOYSA-N	0	-4.15843
PLP	1tgm	3	ALWKGYPQUAPLQC-UHFFFAOYSA-N	0	-56.1285
vina	1tgm	3	ALWKGYPQUAPLQC-UHFFFAOYSA-N	0	-5.13031
vinardo	1tgm	3	ALWKGYPQUAPLQC-UHFFFAOYSA-N	0	-5.2678
ad4	1tgm	4	ALWKGYPQUAPLQC-UHFFFAOYSA-N	0	-24.2162
ChemPLP	1tgm	4	ALWKGYPQUAPLQC-UHFFFAOYSA-N	0	-63.2772
dkoes	1tgm	4	ALWKGYPQUAPLQC-UHFFFAOYSA-N	0	-4.20528
PLP	1tgm	4	ALWKGYPQUAPLQC-UHFFFAOYSA-N	0	-53.7513
vina	1tgm	4	ALWKGYPQUAPLQC-UHFFFAOYSA-N	0	-5.39188
vinardo	1tgm	4	ALWKGYPQUAPLQC-UHFFFAOYSA-N	0	-4.75446
ad4	1tgm	5	ALWKGYPQUAPLQC-UHFFFAOYSA-N	0	-25.9457
ChemPLP	1tgm	5	ALWKGYPQUAPLQC-UHFFFAOYSA-N	0	-59.019
dkoes	1tgm	5	ALWKGYPQUAPLQC-UHFFFAOYSA-N	0	-4.23953
PLP	1tgm	5	ALWKGYPQUAPLQC-UHFFFAOYSA-N	0	-51.7628
vina	1tgm	5	ALWKGYPQUAPLQC-UHFFFAOYSA-N	0	-5.24566
vinardo	1tgm	5	ALWKGYPQUAPLQC-UHFFFAOYSA-N	0	-5.14305
ad4	1tgm	1	ALWKGYPQUAPLQC-UHFFFAOYSA-N	1	-25.2702
ChemPLP	1tgm	1	ALWKGYPQUAPLQC-UHFFFAOYSA-N	1	-23.3855
dkoes	1tgm	1	ALWKGYPQUAPLQC-UHFFFAOYSA-N	1	-4.47956
PLP	1tgm	1	ALWKGYPQUAPLQC-UHFFFAOYSA-N	1	-49.95
vina	1tgm	1	ALWKGYPQUAPLQC-UHFFFAOYSA-N	1	-5.60181
vinardo	1tgm	1	ALWKGYPQUAPLQC-UHFFFAOYSA-N	1	-5.51478
ad4	1tgm	2	ALWKGYPQUAPLQC-UHFFFAOYSA-N	1	-24.4615
ChemPLP	1tgm	2	ALWKGYPQUAPLQC-UHFFFAOYSA-N	1	-27.4575
dkoes	1tgm	2	ALWKGYPQUAPLQC-UHFFFAOYSA-N	1	-4.07965
PLP	1tgm	2	ALWKGYPQUAPLQC-UHFFFAOYSA-N	1	-56.2861
vina	1tgm	2	ALWKGYPQUAPLQC-UHFFFAOYSA-N	1	-5.55833
vinardo	1tgm	2	ALWKGYPQUAPLQC-UHFFFAOYSA-N	1	-5.2491
ad4	1tgm	3	ALWKGYPQUAPLQC-UHFFFAOYSA-N	1	-25.863
ChemPLP	1tgm	3	ALWKGYPQUAPLQC-UHFFFAOYSA-N	1	-28.1534
dkoes	1tgm	3	ALWKGYPQUAPLQC-UHFFFAOYSA-N	1	-4.6423
PLP	1tgm	3	ALWKGYPQUAPLQC-UHFFFAOYSA-N	1	-57.4049
vina	1tgm	3	ALWKGYPQUAPLQC-UHFFFAOYSA-N	1	-5.36008
vinardo	1tgm	3	ALWKGYPQUAPLQC-UHFFFAOYSA-N	1	-5.25442
ad4	1tgm	4	ALWKGYPQUAPLQC-UHFFFAOYSA-N	1	-25.0378
ChemPLP	1tgm	4	ALWKGYPQUAPLQC-UHFFFAOYSA-N	1	-28.3244
dkoes	1tgm	4	ALWKGYPQUAPLQC-UHFFFAOYSA-N	1	-4.31572
PLP	1tgm	4	ALWKGYPQUAPLQC-UHFFFAOYSA-N	1	-58.3217
vina	1tgm	4	ALWKGYPQUAPLQC-UHFFFAOYSA-N	1	-5.665
vinardo	1tgm	4	ALWKGYPQUAPLQC-UHFFFAOYSA-N	1	-4.94617
ad4	1tgm	5	ALWKGYPQUAPLQC-UHFFFAOYSA-N	1	-24.9522
ChemPLP	1tgm	5	ALWKGYPQUAPLQC-UHFFFAOYSA-N	1	-23.836
dkoes	1tgm	5	ALWKGYPQUAPLQC-UHFFFAOYSA-N	1	-4.60801
PLP	1tgm	5	ALWKGYPQUAPLQC-UHFFFAOYSA-N	1	-51.5194
vina	1tgm	5	ALWKGYPQUAPLQC-UHFFFAOYSA-N	1	-5.36049
vinardo	1tgm	5	ALWKGYPQUAPLQC-UHFFFAOYSA-N	1	-5.31766
ad4	1tgm	1	ANZXOIAKUNOVQU-UHFFFAOYSA-N	0	-35.1985
ChemPLP	1tgm	1	ANZXOIAKUNOVQU-UHFFFAOYSA-N	0	-49.1668
dkoes	1tgm	1	ANZXOIAKUNOVQU-UHFFFAOYSA-N	0	-5.62648
PLP	1tgm	1	ANZXOIAKUNOVQU-UHFFFAOYSA-N	0	-71.5002
vina	1tgm	1	ANZXOIAKUNOVQU-UHFFFAOYSA-N	0	-6.6888
vinardo	1tgm	1	ANZXOIAKUNOVQU-UHFFFAOYSA-N	0	-7.25676
ad4	1tgm	2	ANZXOIAKUNOVQU-UHFFFAOYSA-N	0	-33.3409
ChemPLP	1tgm	2	ANZXOIAKUNOVQU-UHFFFAOYSA-N	0	-65.0304
dkoes	1tgm	2	ANZXOIAKUNOVQU-UHFFFAOYSA-N	0	-5.27247
PLP	1tgm	2	ANZXOIAKUNOVQU-UHFFFAOYSA-N	0	-74.0529
vina	1tgm	2	ANZXOIAKUNOVQU-UHFFFAOYSA-N	0	-6.35979
vinardo	1tgm	2	ANZXOIAKUNOVQU-UHFFFAOYSA-N	0	-6.04248
ad4	1tgm	3	ANZXOIAKUNOVQU-UHFFFAOYSA-N	0	-34.5222
ChemPLP	1tgm	3	ANZXOIAKUNOVQU-UHFFFAOYSA-N	0	-51.5839
dkoes	1tgm	3	ANZXOIAKUNOVQU-UHFFFAOYSA-N	0	-5.59503
PLP	1tgm	3	ANZXOIAKUNOVQU-UHFFFAOYSA-N	0	-70.8438
vina	1tgm	3	ANZXOIAKUNOVQU-UHFFFAOYSA-N	0	-6.09656
vinardo	1tgm	3	ANZXOIAKUNOVQU-UHFFFAOYSA-N	0	-6.45376
ad4	1tgm	4	ANZXOIAKUNOVQU-UHFFFAOYSA-N	0	-32.0744
ChemPLP	1tgm	4	ANZXOIAKUNOVQU-UHFFFAOYSA-N	0	-52.1518
dkoes	1tgm	4	ANZXOIAKUNOVQU-UHFFFAOYSA-N	0	-5.36049
PLP	1tgm	4	ANZXOIAKUNOVQU-UHFFFAOYSA-N	0	-69.6526
vina	1tgm	4	ANZXOIAKUNOVQU-UHFFFAOYSA-N	0	-6.85645
vinardo	1tgm	4	ANZXOIAKUNOVQU-UHFFFAOYSA-N	0	-5.39586
ad4	1tgm	5	ANZXOIAKUNOVQU-UHFFFAOYSA-N	0	-30.3635
ChemPLP	1tgm	5	ANZXOIAKUNOVQU-UHFFFAOYSA-N	0	-47.7053
dkoes	1tgm	5	ANZXOIAKUNOVQU-UHFFFAOYSA-N	0	-5.04549
PLP	1tgm	5	ANZXOIAKUNOVQU-UHFFFAOYSA-N	0	-66.7623
vina	1tgm	5	ANZXOIAKUNOVQU-UHFFFAOYSA-N	0	-6.40911
vinardo	1tgm	5	ANZXOIAKUNOVQU-UHFFFAOYSA-N	0	-6.12025
ad4	1tgm	1	ANZXOIAKUNOVQU-UHFFFAOYSA-N	1	-32.4859
ChemPLP	1tgm	1	ANZXOIAKUNOVQU-UHFFFAOYSA-N	1	-46.3889
dkoes	1tgm	1	ANZXOIAKUNOVQU-UHFFFAOYSA-N	1	-5.73715
PLP	1tgm	1	ANZXOIAKUNOVQU-UHFFFAOYSA-N	1	-65.3404
vina	1tgm	1	ANZXOIAKUNOVQU-UHFFFAOYSA-N	1	-6.34771
vinardo	1tgm	1	ANZXOIAKUNOVQU-UHFFFAOYSA-N	1	-6.42606
ad4	1tgm	2	ANZXOIAKUNOVQU-UHFFFAOYSA-N	1	-34.1257
ChemPLP	1tgm	2	ANZXOIAKUNOVQU-UHFFFAOYSA-N	1	-63.039
dkoes	1tgm	2	ANZXOIAKUNOVQU-UHFFFAOYSA-N	1	-5.05529
PLP	1tgm	2	ANZXOIAKUNOVQU-UHFFFAOYSA-N	1	-72.0915
vina	1tgm	2	ANZXOIAKUNOVQU-UHFFFAOYSA-N	1	-6.61638
vinardo	1tgm	2	ANZXOIAKUNOVQU-UHFFFAOYSA-N	1	-5.53478
ad4	1tgm	3	ANZXOIAKUNOVQU-UHFFFAOYSA-N	1	-34.8678
ChemPLP	1tgm	3	ANZXOIAKUNOVQU-UHFFFAOYSA-N	1	-50.5187
dkoes	1tgm	3	ANZXOIAKUNOVQU-UHFFFAOYSA-N	1	-5.69124
PLP	1tgm	3	ANZXOIAKUNOVQU-UHFFFAOYSA-N	1	-69.863
vina	1tgm	3	ANZXOIAKUNOVQU-UHFFFAOYSA-N	1	-6.08073
vinardo	1tgm	3	ANZXOIAKUNOVQU-UHFFFAOYSA-N	1	-6.5144
ad4	1tgm	4	ANZXOIAKUNOVQU-UHFFFAOYSA-N	1	-34.1225
ChemPLP	1tgm	4	ANZXOIAKUNOVQU-UHFFFAOYSA-N	1	-50.901
dkoes	1tgm	4	ANZXOIAKUNOVQU-UHFFFAOYSA-N	1	-5.27733
PLP	1tgm	4	ANZXOIAKUNOVQU-UHFFFAOYSA-N	1	-66.0998
vina	1tgm	4	ANZXOIAKUNOVQU-UHFFFAOYSA-N	1	-6.53938
vinardo	1tgm	4	ANZXOIAKUNOVQU-UHFFFAOYSA-N	1	-5.48352
ad4	1tgm	5	ANZXOIAKUNOVQU-UHFFFAOYSA-N	1	-34.5701
ChemPLP	1tgm	5	ANZXOIAKUNOVQU-UHFFFAOYSA-N	1	-48.086
dkoes	1tgm	5	ANZXOIAKUNOVQU-UHFFFAOYSA-N	1	-5.23387
PLP	1tgm	5	ANZXOIAKUNOVQU-UHFFFAOYSA-N	1	-64.6737
vina	1tgm	5	ANZXOIAKUNOVQU-UHFFFAOYSA-N	1	-6.15262
vinardo	1tgm	5	ANZXOIAKUNOVQU-UHFFFAOYSA-N	1	-6.15434
ad4	1tgm	1	ANZXOIAKUNOVQU-UHFFFAOYSA-N	2	-34.1746
ChemPLP	1tgm	1	ANZXOIAKUNOVQU-UHFFFAOYSA-N	2	-83.697
dkoes	1tgm	1	ANZXOIAKUNOVQU-UHFFFAOYSA-N	2	-5.5009
PLP	1tgm	1	ANZXOIAKUNOVQU-UHFFFAOYSA-N	2	-68.5096
vina	1tgm	1	ANZXOIAKUNOVQU-UHFFFAOYSA-N	2	-6.46194
vinardo	1tgm	1	ANZXOIAKUNOVQU-UHFFFAOYSA-N	2	-6.86137
ChemPLP	1tgm	2	ANZXOIAKUNOVQU-UHFFFAOYSA-N	2	-92.637
dkoes	1tgm	2	ANZXOIAKUNOVQU-UHFFFAOYSA-N	2	-5.41396
PLP	1tgm	2	ANZXOIAKUNOVQU-UHFFFAOYSA-N	2	-72.9386
vina	1tgm	2	ANZXOIAKUNOVQU-UHFFFAOYSA-N	2	-6.73394
vinardo	1tgm	2	ANZXOIAKUNOVQU-UHFFFAOYSA-N	2	-6.55673
ad4	1tgm	3	ANZXOIAKUNOVQU-UHFFFAOYSA-N	2	-33.9736
ChemPLP	1tgm	3	ANZXOIAKUNOVQU-UHFFFAOYSA-N	2	-85.9612
dkoes	1tgm	3	ANZXOIAKUNOVQU-UHFFFAOYSA-N	2	-5.5677
PLP	1tgm	3	ANZXOIAKUNOVQU-UHFFFAOYSA-N	2	-71.0135
vina	1tgm	3	ANZXOIAKUNOVQU-UHFFFAOYSA-N	2	-6.71445
vinardo	1tgm	3	ANZXOIAKUNOVQU-UHFFFAOYSA-N	2	-6.29831
ad4	1tgm	4	ANZXOIAKUNOVQU-UHFFFAOYSA-N	2	-33.821
ChemPLP	1tgm	4	ANZXOIAKUNOVQU-UHFFFAOYSA-N	2	-85.5696
dkoes	1tgm	4	ANZXOIAKUNOVQU-UHFFFAOYSA-N	2	-5.61637
PLP	1tgm	4	ANZXOIAKUNOVQU-UHFFFAOYSA-N	2	-67.6902
vina	1tgm	4	ANZXOIAKUNOVQU-UHFFFAOYSA-N	2	-6.60068
vinardo	1tgm	4	ANZXOIAKUNOVQU-UHFFFAOYSA-N	2	-6.07678
ad4	1tgm	5	ANZXOIAKUNOVQU-UHFFFAOYSA-N	2	-31.6343
ChemPLP	1tgm	5	ANZXOIAKUNOVQU-UHFFFAOYSA-N	2	-86.0363
dkoes	1tgm	5	ANZXOIAKUNOVQU-UHFFFAOYSA-N	2	-5.46625
PLP	1tgm	5	ANZXOIAKUNOVQU-UHFFFAOYSA-N	2	-69.4843
vina	1tgm	5	ANZXOIAKUNOVQU-UHFFFAOYSA-N	2	-6.35723
vinardo	1tgm	5	ANZXOIAKUNOVQU-UHFFFAOYSA-N	2	-5.37873
ad4	1tgm	1	ANZXOIAKUNOVQU-UHFFFAOYSA-N	3	-37.203
ChemPLP	1tgm	1	ANZXOIAKUNOVQU-UHFFFAOYSA-N	3	-4.49341
dkoes	1tgm	1	ANZXOIAKUNOVQU-UHFFFAOYSA-N	3	-5.54957
PLP	1tgm	1	ANZXOIAKUNOVQU-UHFFFAOYSA-N	3	-64.2282
vina	1tgm	1	ANZXOIAKUNOVQU-UHFFFAOYSA-N	3	-6.14808
vinardo	1tgm	1	ANZXOIAKUNOVQU-UHFFFAOYSA-N	3	-6.6163
ad4	1tgm	2	ANZXOIAKUNOVQU-UHFFFAOYSA-N	3	-36.1774
ChemPLP	1tgm	2	ANZXOIAKUNOVQU-UHFFFAOYSA-N	3	-23.145
dkoes	1tgm	2	ANZXOIAKUNOVQU-UHFFFAOYSA-N	3	-5.0698
PLP	1tgm	2	ANZXOIAKUNOVQU-UHFFFAOYSA-N	3	-68.8673
vina	1tgm	2	ANZXOIAKUNOVQU-UHFFFAOYSA-N	3	-6.31768
vinardo	1tgm	2	ANZXOIAKUNOVQU-UHFFFAOYSA-N	3	-6.40195
ad4	1tgm	3	ANZXOIAKUNOVQU-UHFFFAOYSA-N	3	-35.929
ChemPLP	1tgm	3	ANZXOIAKUNOVQU-UHFFFAOYSA-N	3	-12.1861
dkoes	1tgm	3	ANZXOIAKUNOVQU-UHFFFAOYSA-N	3	-5.62528
PLP	1tgm	3	ANZXOIAKUNOVQU-UHFFFAOYSA-N	3	-70.8526
vina	1tgm	3	ANZXOIAKUNOVQU-UHFFFAOYSA-N	3	-6.29149
vinardo	1tgm	3	ANZXOIAKUNOVQU-UHFFFAOYSA-N	3	-6.32841
ad4	1tgm	4	ANZXOIAKUNOVQU-UHFFFAOYSA-N	3	-34.7802
ChemPLP	1tgm	4	ANZXOIAKUNOVQU-UHFFFAOYSA-N	3	-12.9389
dkoes	1tgm	4	ANZXOIAKUNOVQU-UHFFFAOYSA-N	3	-5.22509
PLP	1tgm	4	ANZXOIAKUNOVQU-UHFFFAOYSA-N	3	-69.7633
vina	1tgm	4	ANZXOIAKUNOVQU-UHFFFAOYSA-N	3	-6.574
vinardo	1tgm	4	ANZXOIAKUNOVQU-UHFFFAOYSA-N	3	-5.67372
ad4	1tgm	5	ANZXOIAKUNOVQU-UHFFFAOYSA-N	3	-32.4312
ChemPLP	1tgm	5	ANZXOIAKUNOVQU-UHFFFAOYSA-N	3	-8.35376
dkoes	1tgm	5	ANZXOIAKUNOVQU-UHFFFAOYSA-N	3	-5.31009
PLP	1tgm	5	ANZXOIAKUNOVQU-UHFFFAOYSA-N	3	-63.8846
vina	1tgm	5	ANZXOIAKUNOVQU-UHFFFAOYSA-N	3	-6.05545
vinardo	1tgm	5	ANZXOIAKUNOVQU-UHFFFAOYSA-N	3	-6.11861
ad4	1tgm	1	ANZXOIAKUNOVQU-UHFFFAOYSA-N	4	-34.3621
ChemPLP	1tgm	1	ANZXOIAKUNOVQU-UHFFFAOYSA-N	4	-79.8386
dkoes	1tgm	1	ANZXOIAKUNOVQU-UHFFFAOYSA-N	4	-5.52769
PLP	1tgm	1	ANZXOIAKUNOVQU-UHFFFAOYSA-N	4	-63.4299
vina	1tgm	1	ANZXOIAKUNOVQU-UHFFFAOYSA-N	4	-6.40129
vinardo	1tgm	1	ANZXOIAKUNOVQU-UHFFFAOYSA-N	4	-6.76785
ChemPLP	1tgm	2	ANZXOIAKUNOVQU-UHFFFAOYSA-N	4	-92.2743
dkoes	1tgm	2	ANZXOIAKUNOVQU-UHFFFAOYSA-N	4	-5.40239
PLP	1tgm	2	ANZXOIAKUNOVQU-UHFFFAOYSA-N	4	-71.0037
vina	1tgm	2	ANZXOIAKUNOVQU-UHFFFAOYSA-N	4	-6.70551
vinardo	1tgm	2	ANZXOIAKUNOVQU-UHFFFAOYSA-N	4	-6.26877
ad4	1tgm	3	ANZXOIAKUNOVQU-UHFFFAOYSA-N	4	-32.9288
ChemPLP	1tgm	3	ANZXOIAKUNOVQU-UHFFFAOYSA-N	4	-82.953
dkoes	1tgm	3	ANZXOIAKUNOVQU-UHFFFAOYSA-N	4	-5.44883
PLP	1tgm	3	ANZXOIAKUNOVQU-UHFFFAOYSA-N	4	-66.8323
vina	1tgm	3	ANZXOIAKUNOVQU-UHFFFAOYSA-N	4	-6.52667
vinardo	1tgm	3	ANZXOIAKUNOVQU-UHFFFAOYSA-N	4	-6.37104
ad4	1tgm	4	ANZXOIAKUNOVQU-UHFFFAOYSA-N	4	-33.6418
ChemPLP	1tgm	4	ANZXOIAKUNOVQU-UHFFFAOYSA-N	4	-82.6607
dkoes	1tgm	4	ANZXOIAKUNOVQU-UHFFFAOYSA-N	4	-5.5594
PLP	1tgm	4	ANZXOIAKUNOVQU-UHFFFAOYSA-N	4	-66.874
vina	1tgm	4	ANZXOIAKUNOVQU-UHFFFAOYSA-N	4	-6.50959
vinardo	1tgm	4	ANZXOIAKUNOVQU-UHFFFAOYSA-N	4	-5.39195
ad4	1tgm	5	ANZXOIAKUNOVQU-UHFFFAOYSA-N	4	-32.082
ChemPLP	1tgm	5	ANZXOIAKUNOVQU-UHFFFAOYSA-N	4	-82.4064
dkoes	1tgm	5	ANZXOIAKUNOVQU-UHFFFAOYSA-N	4	-5.53596
PLP	1tgm	5	ANZXOIAKUNOVQU-UHFFFAOYSA-N	4	-67.2747
vina	1tgm	5	ANZXOIAKUNOVQU-UHFFFAOYSA-N	4	-6.30525
vinardo	1tgm	5	ANZXOIAKUNOVQU-UHFFFAOYSA-N	4	-5.88077
ad4	1tgm	1	ANZXOIAKUNOVQU-UHFFFAOYSA-N	5	-32.1612
ChemPLP	1tgm	1	ANZXOIAKUNOVQU-UHFFFAOYSA-N	5	-2.05519
dkoes	1tgm	1	ANZXOIAKUNOVQU-UHFFFAOYSA-N	5	-5.38355
PLP	1tgm	1	ANZXOIAKUNOVQU-UHFFFAOYSA-N	5	-62.101
vina	1tgm	1	ANZXOIAKUNOVQU-UHFFFAOYSA-N	5	-6.64872
vinardo	1tgm	1	ANZXOIAKUNOVQU-UHFFFAOYSA-N	5	-6.70238
ad4	1tgm	2	ANZXOIAKUNOVQU-UHFFFAOYSA-N	5	-35.0236
ChemPLP	1tgm	2	ANZXOIAKUNOVQU-UHFFFAOYSA-N	5	-7.40533
dkoes	1tgm	2	ANZXOIAKUNOVQU-UHFFFAOYSA-N	5	-5.21048
PLP	1tgm	2	ANZXOIAKUNOVQU-UHFFFAOYSA-N	5	-63.8511
vina	1tgm	2	ANZXOIAKUNOVQU-UHFFFAOYSA-N	5	-6.81218
vinardo	1tgm	2	ANZXOIAKUNOVQU-UHFFFAOYSA-N	5	-5.84078
ad4	1tgm	3	ANZXOIAKUNOVQU-UHFFFAOYSA-N	5	-35.091
ChemPLP	1tgm	3	ANZXOIAKUNOVQU-UHFFFAOYSA-N	5	-10.3173
dkoes	1tgm	3	ANZXOIAKUNOVQU-UHFFFAOYSA-N	5	-5.349
PLP	1tgm	3	ANZXOIAKUNOVQU-UHFFFAOYSA-N	5	-67.464
vina	1tgm	3	ANZXOIAKUNOVQU-UHFFFAOYSA-N	5	-5.98296
vinardo	1tgm	3	ANZXOIAKUNOVQU-UHFFFAOYSA-N	5	-6.05145
ad4	1tgm	4	ANZXOIAKUNOVQU-UHFFFAOYSA-N	5	-34.1716
ChemPLP	1tgm	4	ANZXOIAKUNOVQU-UHFFFAOYSA-N	5	-12.0714
dkoes	1tgm	4	ANZXOIAKUNOVQU-UHFFFAOYSA-N	5	-5.25449
PLP	1tgm	4	ANZXOIAKUNOVQU-UHFFFAOYSA-N	5	-70.1738
vina	1tgm	4	ANZXOIAKUNOVQU-UHFFFAOYSA-N	5	-6.74782
vinardo	1tgm	4	ANZXOIAKUNOVQU-UHFFFAOYSA-N	5	-5.77239
ad4	1tgm	5	ANZXOIAKUNOVQU-UHFFFAOYSA-N	5	-33.0455
ChemPLP	1tgm	5	ANZXOIAKUNOVQU-UHFFFAOYSA-N	5	-2.6937
dkoes	1tgm	5	ANZXOIAKUNOVQU-UHFFFAOYSA-N	5	-5.11056
PLP	1tgm	5	ANZXOIAKUNOVQU-UHFFFAOYSA-N	5	-61.9241
vina	1tgm	5	ANZXOIAKUNOVQU-UHFFFAOYSA-N	5	-6.06215
vinardo	1tgm	5	ANZXOIAKUNOVQU-UHFFFAOYSA-N	5	-5.73651
ad4	1tgm	1	ASOADIZOVZTJSR-UHFFFAOYSA-N	0	-32.1823
ChemPLP	1tgm	1	ASOADIZOVZTJSR-UHFFFAOYSA-N	0	-78.8673
dkoes	1tgm	1	ASOADIZOVZTJSR-UHFFFAOYSA-N	0	-6.16909
PLP	1tgm	1	ASOADIZOVZTJSR-UHFFFAOYSA-N	0	-59.3114
vina	1tgm	1	ASOADIZOVZTJSR-UHFFFAOYSA-N	0	-8.56637
vinardo	1tgm	1	ASOADIZOVZTJSR-UHFFFAOYSA-N	0	-7.69236
ad4	1tgm	2	ASOADIZOVZTJSR-UHFFFAOYSA-N	0	-31.7638
ChemPLP	1tgm	2	ASOADIZOVZTJSR-UHFFFAOYSA-N	0	-89.7235
dkoes	1tgm	2	ASOADIZOVZTJSR-UHFFFAOYSA-N	0	-5.89533
PLP	1tgm	2	ASOADIZOVZTJSR-UHFFFAOYSA-N	0	-60.1796
vina	1tgm	2	ASOADIZOVZTJSR-UHFFFAOYSA-N	0	-7.61598
vinardo	1tgm	2	ASOADIZOVZTJSR-UHFFFAOYSA-N	0	-7.45456
ad4	1tgm	3	ASOADIZOVZTJSR-UHFFFAOYSA-N	0	-34.2968
ChemPLP	1tgm	3	ASOADIZOVZTJSR-UHFFFAOYSA-N	0	-87.1509
dkoes	1tgm	3	ASOADIZOVZTJSR-UHFFFAOYSA-N	0	-6.02655
PLP	1tgm	3	ASOADIZOVZTJSR-UHFFFAOYSA-N	0	-65.8845
vina	1tgm	3	ASOADIZOVZTJSR-UHFFFAOYSA-N	0	-8.06044
vinardo	1tgm	3	ASOADIZOVZTJSR-UHFFFAOYSA-N	0	-8.52375
ad4	1tgm	4	ASOADIZOVZTJSR-UHFFFAOYSA-N	0	-30.8593
ChemPLP	1tgm	4	ASOADIZOVZTJSR-UHFFFAOYSA-N	0	-93.8162
dkoes	1tgm	4	ASOADIZOVZTJSR-UHFFFAOYSA-N	0	-6.13277
PLP	1tgm	4	ASOADIZOVZTJSR-UHFFFAOYSA-N	0	-66.7109
vina	1tgm	4	ASOADIZOVZTJSR-UHFFFAOYSA-N	0	-8.39179
vinardo	1tgm	4	ASOADIZOVZTJSR-UHFFFAOYSA-N	0	-6.79595
ad4	1tgm	5	ASOADIZOVZTJSR-UHFFFAOYSA-N	0	-33.4134
ChemPLP	1tgm	5	ASOADIZOVZTJSR-UHFFFAOYSA-N	0	-84.9308
dkoes	1tgm	5	ASOADIZOVZTJSR-UHFFFAOYSA-N	0	-5.82593
PLP	1tgm	5	ASOADIZOVZTJSR-UHFFFAOYSA-N	0	-61.5293
vina	1tgm	5	ASOADIZOVZTJSR-UHFFFAOYSA-N	0	-9.50404
vinardo	1tgm	5	ASOADIZOVZTJSR-UHFFFAOYSA-N	0	-7.99651
ad4	1tgm	1	ASOADIZOVZTJSR-UHFFFAOYSA-N	1	-33.249
ChemPLP	1tgm	1	ASOADIZOVZTJSR-UHFFFAOYSA-N	1	-81.6619
dkoes	1tgm	1	ASOADIZOVZTJSR-UHFFFAOYSA-N	1	-5.62671
PLP	1tgm	1	ASOADIZOVZTJSR-UHFFFAOYSA-N	1	-62.9465
vina	1tgm	1	ASOADIZOVZTJSR-UHFFFAOYSA-N	1	-7.86019
vinardo	1tgm	1	ASOADIZOVZTJSR-UHFFFAOYSA-N	1	-6.72627
ad4	1tgm	2	ASOADIZOVZTJSR-UHFFFAOYSA-N	1	-31.6208
ChemPLP	1tgm	2	ASOADIZOVZTJSR-UHFFFAOYSA-N	1	-86.3821
dkoes	1tgm	2	ASOADIZOVZTJSR-UHFFFAOYSA-N	1	-5.26355
PLP	1tgm	2	ASOADIZOVZTJSR-UHFFFAOYSA-N	1	-64.4514
vina	1tgm	2	ASOADIZOVZTJSR-UHFFFAOYSA-N	1	-7.3036
vinardo	1tgm	2	ASOADIZOVZTJSR-UHFFFAOYSA-N	1	-7.19097
ad4	1tgm	3	ASOADIZOVZTJSR-UHFFFAOYSA-N	1	-34.1896
ChemPLP	1tgm	3	ASOADIZOVZTJSR-UHFFFAOYSA-N	1	-83.5395
dkoes	1tgm	3	ASOADIZOVZTJSR-UHFFFAOYSA-N	1	-5.5107
PLP	1tgm	3	ASOADIZOVZTJSR-UHFFFAOYSA-N	1	-66.7312
vina	1tgm	3	ASOADIZOVZTJSR-UHFFFAOYSA-N	1	-7.90081
vinardo	1tgm	3	ASOADIZOVZTJSR-UHFFFAOYSA-N	1	-7.99293
ad4	1tgm	4	ASOADIZOVZTJSR-UHFFFAOYSA-N	1	-31.3038
ChemPLP	1tgm	4	ASOADIZOVZTJSR-UHFFFAOYSA-N	1	-93.0866
dkoes	1tgm	4	ASOADIZOVZTJSR-UHFFFAOYSA-N	1	-5.67022
PLP	1tgm	4	ASOADIZOVZTJSR-UHFFFAOYSA-N	1	-71.17
vina	1tgm	4	ASOADIZOVZTJSR-UHFFFAOYSA-N	1	-7.80463
vinardo	1tgm	4	ASOADIZOVZTJSR-UHFFFAOYSA-N	1	-6.67984
ad4	1tgm	5	ASOADIZOVZTJSR-UHFFFAOYSA-N	1	-34.5875
ChemPLP	1tgm	5	ASOADIZOVZTJSR-UHFFFAOYSA-N	1	-88.5727
dkoes	1tgm	5	ASOADIZOVZTJSR-UHFFFAOYSA-N	1	-5.29541
PLP	1tgm	5	ASOADIZOVZTJSR-UHFFFAOYSA-N	1	-70.0749
vina	1tgm	5	ASOADIZOVZTJSR-UHFFFAOYSA-N	1	-8.67468
vinardo	1tgm	5	ASOADIZOVZTJSR-UHFFFAOYSA-N	1	-7.68988
ad4	1tgm	1	ASOADIZOVZTJSR-UHFFFAOYSA-N	2	-35.2296
ChemPLP	1tgm	1	ASOADIZOVZTJSR-UHFFFAOYSA-N	2	-76.6431
dkoes	1tgm	1	ASOADIZOVZTJSR-UHFFFAOYSA-N	2	-6.03389
PLP	1tgm	1	ASOADIZOVZTJSR-UHFFFAOYSA-N	2	-59.6043
vina	1tgm	1	ASOADIZOVZTJSR-UHFFFAOYSA-N	2	-8.26196
vinardo	1tgm	1	ASOADIZOVZTJSR-UHFFFAOYSA-N	2	-6.78618
ad4	1tgm	2	ASOADIZOVZTJSR-UHFFFAOYSA-N	2	-32.9322
ChemPLP	1tgm	2	ASOADIZOVZTJSR-UHFFFAOYSA-N	2	-86.9021
dkoes	1tgm	2	ASOADIZOVZTJSR-UHFFFAOYSA-N	2	-5.70326
PLP	1tgm	2	ASOADIZOVZTJSR-UHFFFAOYSA-N	2	-60.3156
vina	1tgm	2	ASOADIZOVZTJSR-UHFFFAOYSA-N	2	-7.42462
vinardo	1tgm	2	ASOADIZOVZTJSR-UHFFFAOYSA-N	2	-7.18455
ad4	1tgm	3	ASOADIZOVZTJSR-UHFFFAOYSA-N	2	-34.9158
ChemPLP	1tgm	3	ASOADIZOVZTJSR-UHFFFAOYSA-N	2	-81.8313
dkoes	1tgm	3	ASOADIZOVZTJSR-UHFFFAOYSA-N	2	-6.00013
PLP	1tgm	3	ASOADIZOVZTJSR-UHFFFAOYSA-N	2	-57.9205
vina	1tgm	3	ASOADIZOVZTJSR-UHFFFAOYSA-N	2	-7.93389
vinardo	1tgm	3	ASOADIZOVZTJSR-UHFFFAOYSA-N	2	-8.07545
ad4	1tgm	4	ASOADIZOVZTJSR-UHFFFAOYSA-N	2	-32.6227
ChemPLP	1tgm	4	ASOADIZOVZTJSR-UHFFFAOYSA-N	2	-92.6355
dkoes	1tgm	4	ASOADIZOVZTJSR-UHFFFAOYSA-N	2	-6.03969
PLP	1tgm	4	ASOADIZOVZTJSR-UHFFFAOYSA-N	2	-65.81
vina	1tgm	4	ASOADIZOVZTJSR-UHFFFAOYSA-N	2	-8.14036
vinardo	1tgm	4	ASOADIZOVZTJSR-UHFFFAOYSA-N	2	-6.48132
ad4	1tgm	5	ASOADIZOVZTJSR-UHFFFAOYSA-N	2	-32.1875
ChemPLP	1tgm	5	ASOADIZOVZTJSR-UHFFFAOYSA-N	2	-80.8831
dkoes	1tgm	5	ASOADIZOVZTJSR-UHFFFAOYSA-N	2	-5.65599
PLP	1tgm	5	ASOADIZOVZTJSR-UHFFFAOYSA-N	2	-63.7143
vina	1tgm	5	ASOADIZOVZTJSR-UHFFFAOYSA-N	2	-8.99064
vinardo	1tgm	5	ASOADIZOVZTJSR-UHFFFAOYSA-N	2	-7.71855
ad4	1tgm	1	ASOADIZOVZTJSR-UHFFFAOYSA-N	3	-33.3076
ChemPLP	1tgm	1	ASOADIZOVZTJSR-UHFFFAOYSA-N	3	-82.733
dkoes	1tgm	1	ASOADIZOVZTJSR-UHFFFAOYSA-N	3	-5.81977
PLP	1tgm	1	ASOADIZOVZTJSR-UHFFFAOYSA-N	3	-60.2375
vina	1tgm	1	ASOADIZOVZTJSR-UHFFFAOYSA-N	3	-8.44783
vinardo	1tgm	1	ASOADIZOVZTJSR-UHFFFAOYSA-N	3	-7.13558
ChemPLP	1tgm	2	ASOADIZOVZTJSR-UHFFFAOYSA-N	3	-88.9278
dkoes	1tgm	2	ASOADIZOVZTJSR-UHFFFAOYSA-N	3	-5.46958
PLP	1tgm	2	ASOADIZOVZTJSR-UHFFFAOYSA-N	3	-64.4893
vina	1tgm	2	ASOADIZOVZTJSR-UHFFFAOYSA-N	3	-8.01547
vinardo	1tgm	2	ASOADIZOVZTJSR-UHFFFAOYSA-N	3	-7.66961
ad4	1tgm	3	ASOADIZOVZTJSR-UHFFFAOYSA-N	3	-33.8261
ChemPLP	1tgm	3	ASOADIZOVZTJSR-UHFFFAOYSA-N	3	-88.3612
dkoes	1tgm	3	ASOADIZOVZTJSR-UHFFFAOYSA-N	3	-5.54386
PLP	1tgm	3	ASOADIZOVZTJSR-UHFFFAOYSA-N	3	-62.6332
vina	1tgm	3	ASOADIZOVZTJSR-UHFFFAOYSA-N	3	-8.60244
vinardo	1tgm	3	ASOADIZOVZTJSR-UHFFFAOYSA-N	3	-8.45785
ad4	1tgm	4	ASOADIZOVZTJSR-UHFFFAOYSA-N	3	-30.9616
ChemPLP	1tgm	4	ASOADIZOVZTJSR-UHFFFAOYSA-N	3	-93.2974
dkoes	1tgm	4	ASOADIZOVZTJSR-UHFFFAOYSA-N	3	-5.86754
PLP	1tgm	4	ASOADIZOVZTJSR-UHFFFAOYSA-N	3	-69.3238
vina	1tgm	4	ASOADIZOVZTJSR-UHFFFAOYSA-N	3	-8.49907
vinardo	1tgm	4	ASOADIZOVZTJSR-UHFFFAOYSA-N	3	-6.73096
ad4	1tgm	5	ASOADIZOVZTJSR-UHFFFAOYSA-N	3	-31.8014
ChemPLP	1tgm	5	ASOADIZOVZTJSR-UHFFFAOYSA-N	3	-89.2093
dkoes	1tgm	5	ASOADIZOVZTJSR-UHFFFAOYSA-N	3	-5.46156
PLP	1tgm	5	ASOADIZOVZTJSR-UHFFFAOYSA-N	3	-64.6912
vina	1tgm	5	ASOADIZOVZTJSR-UHFFFAOYSA-N	3	-9.79405
vinardo	1tgm	5	ASOADIZOVZTJSR-UHFFFAOYSA-N	3	-7.91689
ad4	1tgm	1	ASOADIZOVZTJSR-UHFFFAOYSA-N	4	-35.0236
ChemPLP	1tgm	1	ASOADIZOVZTJSR-UHFFFAOYSA-N	4	-79.008
dkoes	1tgm	1	ASOADIZOVZTJSR-UHFFFAOYSA-N	4	-6.24998
PLP	1tgm	1	ASOADIZOVZTJSR-UHFFFAOYSA-N	4	-58.2713
vina	1tgm	1	ASOADIZOVZTJSR-UHFFFAOYSA-N	4	-8.52314
vinardo	1tgm	1	ASOADIZOVZTJSR-UHFFFAOYSA-N	4	-7.10214
ad4	1tgm	2	ASOADIZOVZTJSR-UHFFFAOYSA-N	4	-34.6375
ChemPLP	1tgm	2	ASOADIZOVZTJSR-UHFFFAOYSA-N	4	-88.551
dkoes	1tgm	2	ASOADIZOVZTJSR-UHFFFAOYSA-N	4	-5.8551
PLP	1tgm	2	ASOADIZOVZTJSR-UHFFFAOYSA-N	4	-59.2754
vina	1tgm	2	ASOADIZOVZTJSR-UHFFFAOYSA-N	4	-8.0465
vinardo	1tgm	2	ASOADIZOVZTJSR-UHFFFAOYSA-N	4	-7.69346
ad4	1tgm	3	ASOADIZOVZTJSR-UHFFFAOYSA-N	4	-34.8854
ChemPLP	1tgm	3	ASOADIZOVZTJSR-UHFFFAOYSA-N	4	-88.6649
dkoes	1tgm	3	ASOADIZOVZTJSR-UHFFFAOYSA-N	4	-6.19307
PLP	1tgm	3	ASOADIZOVZTJSR-UHFFFAOYSA-N	4	-62.567
vina	1tgm	3	ASOADIZOVZTJSR-UHFFFAOYSA-N	4	-8.68867
vinardo	1tgm	3	ASOADIZOVZTJSR-UHFFFAOYSA-N	4	-8.50225
ad4	1tgm	4	ASOADIZOVZTJSR-UHFFFAOYSA-N	4	-34.2415
ChemPLP	1tgm	4	ASOADIZOVZTJSR-UHFFFAOYSA-N	4	-93.5906
dkoes	1tgm	4	ASOADIZOVZTJSR-UHFFFAOYSA-N	4	-6.32463
PLP	1tgm	4	ASOADIZOVZTJSR-UHFFFAOYSA-N	4	-66.5207
vina	1tgm	4	ASOADIZOVZTJSR-UHFFFAOYSA-N	4	-8.2768
vinardo	1tgm	4	ASOADIZOVZTJSR-UHFFFAOYSA-N	4	-6.62274
ad4	1tgm	5	ASOADIZOVZTJSR-UHFFFAOYSA-N	4	-38.0536
ChemPLP	1tgm	5	ASOADIZOVZTJSR-UHFFFAOYSA-N	4	-85.1729
dkoes	1tgm	5	ASOADIZOVZTJSR-UHFFFAOYSA-N	4	-5.95768
PLP	1tgm	5	ASOADIZOVZTJSR-UHFFFAOYSA-N	4	-59.1061
vina	1tgm	5	ASOADIZOVZTJSR-UHFFFAOYSA-N	4	-9.41379
vinardo	1tgm	5	ASOADIZOVZTJSR-UHFFFAOYSA-N	4	-7.9677
ad4	1tgm	1	ASOADIZOVZTJSR-UHFFFAOYSA-N	5	-32.3772
ChemPLP	1tgm	1	ASOADIZOVZTJSR-UHFFFAOYSA-N	5	-85.3391
dkoes	1tgm	1	ASOADIZOVZTJSR-UHFFFAOYSA-N	5	-5.46597
PLP	1tgm	1	ASOADIZOVZTJSR-UHFFFAOYSA-N	5	-62.5767
vina	1tgm	1	ASOADIZOVZTJSR-UHFFFAOYSA-N	5	-8.6529
vinardo	1tgm	1	ASOADIZOVZTJSR-UHFFFAOYSA-N	5	-7.89627
ad4	1tgm	2	ASOADIZOVZTJSR-UHFFFAOYSA-N	5	-30.4857
ChemPLP	1tgm	2	ASOADIZOVZTJSR-UHFFFAOYSA-N	5	-92.4473
dkoes	1tgm	2	ASOADIZOVZTJSR-UHFFFAOYSA-N	5	-5.31381
PLP	1tgm	2	ASOADIZOVZTJSR-UHFFFAOYSA-N	5	-65.5761
vina	1tgm	2	ASOADIZOVZTJSR-UHFFFAOYSA-N	5	-8.26491
vinardo	1tgm	2	ASOADIZOVZTJSR-UHFFFAOYSA-N	5	-8.23377
ad4	1tgm	3	ASOADIZOVZTJSR-UHFFFAOYSA-N	5	-32.3772
ChemPLP	1tgm	3	ASOADIZOVZTJSR-UHFFFAOYSA-N	5	-91.493
dkoes	1tgm	3	ASOADIZOVZTJSR-UHFFFAOYSA-N	5	-5.34139
PLP	1tgm	3	ASOADIZOVZTJSR-UHFFFAOYSA-N	5	-64.1189
vina	1tgm	3	ASOADIZOVZTJSR-UHFFFAOYSA-N	5	-8.8688
vinardo	1tgm	3	ASOADIZOVZTJSR-UHFFFAOYSA-N	5	-9.15278
ad4	1tgm	4	ASOADIZOVZTJSR-UHFFFAOYSA-N	5	-29.0953
ChemPLP	1tgm	4	ASOADIZOVZTJSR-UHFFFAOYSA-N	5	-95.8895
dkoes	1tgm	4	ASOADIZOVZTJSR-UHFFFAOYSA-N	5	-5.6239
PLP	1tgm	4	ASOADIZOVZTJSR-UHFFFAOYSA-N	5	-71.0538
vina	1tgm	4	ASOADIZOVZTJSR-UHFFFAOYSA-N	5	-8.75278
vinardo	1tgm	4	ASOADIZOVZTJSR-UHFFFAOYSA-N	5	-7.48118
ad4	1tgm	5	ASOADIZOVZTJSR-UHFFFAOYSA-N	5	-32.9008
ChemPLP	1tgm	5	ASOADIZOVZTJSR-UHFFFAOYSA-N	5	-91.2413
dkoes	1tgm	5	ASOADIZOVZTJSR-UHFFFAOYSA-N	5	-5.32176
PLP	1tgm	5	ASOADIZOVZTJSR-UHFFFAOYSA-N	5	-65.3539
vina	1tgm	5	ASOADIZOVZTJSR-UHFFFAOYSA-N	5	-9.96192
vinardo	1tgm	5	ASOADIZOVZTJSR-UHFFFAOYSA-N	5	-9.15145
ad4	1tgm	1	ASOADIZOVZTJSR-UHFFFAOYSA-N	6	-31.9012
ChemPLP	1tgm	1	ASOADIZOVZTJSR-UHFFFAOYSA-N	6	-82.9237
dkoes	1tgm	1	ASOADIZOVZTJSR-UHFFFAOYSA-N	6	-5.70501
PLP	1tgm	1	ASOADIZOVZTJSR-UHFFFAOYSA-N	6	-62.6125
vina	1tgm	1	ASOADIZOVZTJSR-UHFFFAOYSA-N	6	-8.53473
vinardo	1tgm	1	ASOADIZOVZTJSR-UHFFFAOYSA-N	6	-7.54387
ad4	1tgm	2	ASOADIZOVZTJSR-UHFFFAOYSA-N	6	-31.4835
ChemPLP	1tgm	2	ASOADIZOVZTJSR-UHFFFAOYSA-N	6	-90.0302
dkoes	1tgm	2	ASOADIZOVZTJSR-UHFFFAOYSA-N	6	-5.39308
PLP	1tgm	2	ASOADIZOVZTJSR-UHFFFAOYSA-N	6	-65.8998
vina	1tgm	2	ASOADIZOVZTJSR-UHFFFAOYSA-N	6	-7.53953
vinardo	1tgm	2	ASOADIZOVZTJSR-UHFFFAOYSA-N	6	-7.45544
ad4	1tgm	3	ASOADIZOVZTJSR-UHFFFAOYSA-N	6	-31.2541
ChemPLP	1tgm	3	ASOADIZOVZTJSR-UHFFFAOYSA-N	6	-87.1659
dkoes	1tgm	3	ASOADIZOVZTJSR-UHFFFAOYSA-N	6	-5.47196
PLP	1tgm	3	ASOADIZOVZTJSR-UHFFFAOYSA-N	6	-66.1977
vina	1tgm	3	ASOADIZOVZTJSR-UHFFFAOYSA-N	6	-8.10235
vinardo	1tgm	3	ASOADIZOVZTJSR-UHFFFAOYSA-N	6	-8.45778
ad4	1tgm	4	ASOADIZOVZTJSR-UHFFFAOYSA-N	6	-29.5323
ChemPLP	1tgm	4	ASOADIZOVZTJSR-UHFFFAOYSA-N	6	-93.1551
dkoes	1tgm	4	ASOADIZOVZTJSR-UHFFFAOYSA-N	6	-5.72594
PLP	1tgm	4	ASOADIZOVZTJSR-UHFFFAOYSA-N	6	-71.4459
vina	1tgm	4	ASOADIZOVZTJSR-UHFFFAOYSA-N	6	-8.53076
vinardo	1tgm	4	ASOADIZOVZTJSR-UHFFFAOYSA-N	6	-6.98671
ad4	1tgm	5	ASOADIZOVZTJSR-UHFFFAOYSA-N	6	-31.8228
ChemPLP	1tgm	5	ASOADIZOVZTJSR-UHFFFAOYSA-N	6	-89.2629
dkoes	1tgm	5	ASOADIZOVZTJSR-UHFFFAOYSA-N	6	-5.45209
PLP	1tgm	5	ASOADIZOVZTJSR-UHFFFAOYSA-N	6	-69.3773
vina	1tgm	5	ASOADIZOVZTJSR-UHFFFAOYSA-N	6	-9.81155
vinardo	1tgm	5	ASOADIZOVZTJSR-UHFFFAOYSA-N	6	-7.78035
ad4	1tgm	1	ASOADIZOVZTJSR-UHFFFAOYSA-N	7	-31.7896
ChemPLP	1tgm	1	ASOADIZOVZTJSR-UHFFFAOYSA-N	7	-81.79
dkoes	1tgm	1	ASOADIZOVZTJSR-UHFFFAOYSA-N	7	-6.06135
PLP	1tgm	1	ASOADIZOVZTJSR-UHFFFAOYSA-N	7	-57.8167
vina	1tgm	1	ASOADIZOVZTJSR-UHFFFAOYSA-N	7	-8.83506
vinardo	1tgm	1	ASOADIZOVZTJSR-UHFFFAOYSA-N	7	-8.07177
ad4	1tgm	2	ASOADIZOVZTJSR-UHFFFAOYSA-N	7	-32.0376
ChemPLP	1tgm	2	ASOADIZOVZTJSR-UHFFFAOYSA-N	7	-92.5513
dkoes	1tgm	2	ASOADIZOVZTJSR-UHFFFAOYSA-N	7	-5.71385
PLP	1tgm	2	ASOADIZOVZTJSR-UHFFFAOYSA-N	7	-60.5856
vina	1tgm	2	ASOADIZOVZTJSR-UHFFFAOYSA-N	7	-8.33403
vinardo	1tgm	2	ASOADIZOVZTJSR-UHFFFAOYSA-N	7	-8.12709
ad4	1tgm	3	ASOADIZOVZTJSR-UHFFFAOYSA-N	7	-34.3409
ChemPLP	1tgm	3	ASOADIZOVZTJSR-UHFFFAOYSA-N	7	-91.4024
dkoes	1tgm	3	ASOADIZOVZTJSR-UHFFFAOYSA-N	7	-5.91755
PLP	1tgm	3	ASOADIZOVZTJSR-UHFFFAOYSA-N	7	-66.5983
vina	1tgm	3	ASOADIZOVZTJSR-UHFFFAOYSA-N	7	-8.90537
vinardo	1tgm	3	ASOADIZOVZTJSR-UHFFFAOYSA-N	7	-9.11684
ad4	1tgm	4	ASOADIZOVZTJSR-UHFFFAOYSA-N	7	-30.1247
ChemPLP	1tgm	4	ASOADIZOVZTJSR-UHFFFAOYSA-N	7	-95.7925
dkoes	1tgm	4	ASOADIZOVZTJSR-UHFFFAOYSA-N	7	-6.04495
PLP	1tgm	4	ASOADIZOVZTJSR-UHFFFAOYSA-N	7	-65.8953
vina	1tgm	4	ASOADIZOVZTJSR-UHFFFAOYSA-N	7	-8.77161
vinardo	1tgm	4	ASOADIZOVZTJSR-UHFFFAOYSA-N	7	-7.38981
ad4	1tgm	5	ASOADIZOVZTJSR-UHFFFAOYSA-N	7	-32.9559
ChemPLP	1tgm	5	ASOADIZOVZTJSR-UHFFFAOYSA-N	7	-89.4648
dkoes	1tgm	5	ASOADIZOVZTJSR-UHFFFAOYSA-N	7	-5.72322
PLP	1tgm	5	ASOADIZOVZTJSR-UHFFFAOYSA-N	7	-58.9579
vina	1tgm	5	ASOADIZOVZTJSR-UHFFFAOYSA-N	7	-9.17061
vinardo	1tgm	5	ASOADIZOVZTJSR-UHFFFAOYSA-N	7	-7.50675
ad4	1tgm	1	AVOLMBLBETYQHX-UHFFFAOYSA-N	0	-28.905
ChemPLP	1tgm	1	AVOLMBLBETYQHX-UHFFFAOYSA-N	0	-64.2417
dkoes	1tgm	1	AVOLMBLBETYQHX-UHFFFAOYSA-N	0	-4.71604
PLP	1tgm	1	AVOLMBLBETYQHX-UHFFFAOYSA-N	0	-49.893
vina	1tgm	1	AVOLMBLBETYQHX-UHFFFAOYSA-N	0	-6.25711
vinardo	1tgm	1	AVOLMBLBETYQHX-UHFFFAOYSA-N	0	-6.99667
ad4	1tgm	2	AVOLMBLBETYQHX-UHFFFAOYSA-N	0	-30.0986
ChemPLP	1tgm	2	AVOLMBLBETYQHX-UHFFFAOYSA-N	0	-70.8794
dkoes	1tgm	2	AVOLMBLBETYQHX-UHFFFAOYSA-N	0	-4.60134
PLP	1tgm	2	AVOLMBLBETYQHX-UHFFFAOYSA-N	0	-55.5239
vina	1tgm	2	AVOLMBLBETYQHX-UHFFFAOYSA-N	0	-6.11438
vinardo	1tgm	2	AVOLMBLBETYQHX-UHFFFAOYSA-N	0	-6.19017
ad4	1tgm	3	AVOLMBLBETYQHX-UHFFFAOYSA-N	0	-29.8366
ChemPLP	1tgm	3	AVOLMBLBETYQHX-UHFFFAOYSA-N	0	-73.854
dkoes	1tgm	3	AVOLMBLBETYQHX-UHFFFAOYSA-N	0	-4.69821
PLP	1tgm	3	AVOLMBLBETYQHX-UHFFFAOYSA-N	0	-58.5301
vina	1tgm	3	AVOLMBLBETYQHX-UHFFFAOYSA-N	0	-6.93545
vinardo	1tgm	3	AVOLMBLBETYQHX-UHFFFAOYSA-N	0	-7.78829
ad4	1tgm	4	AVOLMBLBETYQHX-UHFFFAOYSA-N	0	-29.7286
ChemPLP	1tgm	4	AVOLMBLBETYQHX-UHFFFAOYSA-N	0	-74.6632
dkoes	1tgm	4	AVOLMBLBETYQHX-UHFFFAOYSA-N	0	-4.78989
PLP	1tgm	4	AVOLMBLBETYQHX-UHFFFAOYSA-N	0	-57.476
vina	1tgm	4	AVOLMBLBETYQHX-UHFFFAOYSA-N	0	-5.72867
vinardo	1tgm	4	AVOLMBLBETYQHX-UHFFFAOYSA-N	0	-6.75429
ad4	1tgm	5	AVOLMBLBETYQHX-UHFFFAOYSA-N	0	-26.9485
ChemPLP	1tgm	5	AVOLMBLBETYQHX-UHFFFAOYSA-N	0	-71.2353
dkoes	1tgm	5	AVOLMBLBETYQHX-UHFFFAOYSA-N	0	-4.56422
PLP	1tgm	5	AVOLMBLBETYQHX-UHFFFAOYSA-N	0	-56.5136
vina	1tgm	5	AVOLMBLBETYQHX-UHFFFAOYSA-N	0	-5.74974
vinardo	1tgm	5	AVOLMBLBETYQHX-UHFFFAOYSA-N	0	-6.27509
ad4	1tgm	1	AVOLMBLBETYQHX-UHFFFAOYSA-N	1	-29.832
ChemPLP	1tgm	1	AVOLMBLBETYQHX-UHFFFAOYSA-N	1	-64.6091
dkoes	1tgm	1	AVOLMBLBETYQHX-UHFFFAOYSA-N	1	-4.53217
PLP	1tgm	1	AVOLMBLBETYQHX-UHFFFAOYSA-N	1	-51.1624
vina	1tgm	1	AVOLMBLBETYQHX-UHFFFAOYSA-N	1	-5.87389
vinardo	1tgm	1	AVOLMBLBETYQHX-UHFFFAOYSA-N	1	-6.2434
ad4	1tgm	2	AVOLMBLBETYQHX-UHFFFAOYSA-N	1	-28.3131
ChemPLP	1tgm	2	AVOLMBLBETYQHX-UHFFFAOYSA-N	1	-70.2542
dkoes	1tgm	2	AVOLMBLBETYQHX-UHFFFAOYSA-N	1	-4.28561
PLP	1tgm	2	AVOLMBLBETYQHX-UHFFFAOYSA-N	1	-49.1844
vina	1tgm	2	AVOLMBLBETYQHX-UHFFFAOYSA-N	1	-5.87416
vinardo	1tgm	2	AVOLMBLBETYQHX-UHFFFAOYSA-N	1	-6.44082
ad4	1tgm	3	AVOLMBLBETYQHX-UHFFFAOYSA-N	1	-29.5789
ChemPLP	1tgm	3	AVOLMBLBETYQHX-UHFFFAOYSA-N	1	-75.0334
dkoes	1tgm	3	AVOLMBLBETYQHX-UHFFFAOYSA-N	1	-4.5433
PLP	1tgm	3	AVOLMBLBETYQHX-UHFFFAOYSA-N	1	-56.1472
vina	1tgm	3	AVOLMBLBETYQHX-UHFFFAOYSA-N	1	-6.67758
vinardo	1tgm	3	AVOLMBLBETYQHX-UHFFFAOYSA-N	1	-7.28448
ad4	1tgm	4	AVOLMBLBETYQHX-UHFFFAOYSA-N	1	-28.0396
ChemPLP	1tgm	4	AVOLMBLBETYQHX-UHFFFAOYSA-N	1	-74.785
dkoes	1tgm	4	AVOLMBLBETYQHX-UHFFFAOYSA-N	1	-4.33477
PLP	1tgm	4	AVOLMBLBETYQHX-UHFFFAOYSA-N	1	-54.8606
vina	1tgm	4	AVOLMBLBETYQHX-UHFFFAOYSA-N	1	-5.93862
vinardo	1tgm	4	AVOLMBLBETYQHX-UHFFFAOYSA-N	1	-6.00204
ad4	1tgm	5	AVOLMBLBETYQHX-UHFFFAOYSA-N	1	-28.0875
ChemPLP	1tgm	5	AVOLMBLBETYQHX-UHFFFAOYSA-N	1	-70.7024
dkoes	1tgm	5	AVOLMBLBETYQHX-UHFFFAOYSA-N	1	-4.40763
PLP	1tgm	5	AVOLMBLBETYQHX-UHFFFAOYSA-N	1	-52.4446
vina	1tgm	5	AVOLMBLBETYQHX-UHFFFAOYSA-N	1	-5.86239
vinardo	1tgm	5	AVOLMBLBETYQHX-UHFFFAOYSA-N	1	-6.11004
ad4	1tgm	1	BAZRWWGASYWYGB-SNVBAGLBSA-N	0	-29.2252
ChemPLP	1tgm	1	BAZRWWGASYWYGB-SNVBAGLBSA-N	0	-56.1686
dkoes	1tgm	1	BAZRWWGASYWYGB-SNVBAGLBSA-N	0	-5.13733
PLP	1tgm	1	BAZRWWGASYWYGB-SNVBAGLBSA-N	0	-51.3934
vina	1tgm	1	BAZRWWGASYWYGB-SNVBAGLBSA-N	0	-6.61893
vinardo	1tgm	1	BAZRWWGASYWYGB-SNVBAGLBSA-N	0	-6.44807
ad4	1tgm	2	BAZRWWGASYWYGB-SNVBAGLBSA-N	0	-24.9287
ChemPLP	1tgm	2	BAZRWWGASYWYGB-SNVBAGLBSA-N	0	-65.3135
dkoes	1tgm	2	BAZRWWGASYWYGB-SNVBAGLBSA-N	0	-4.76325
PLP	1tgm	2	BAZRWWGASYWYGB-SNVBAGLBSA-N	0	-59.6953
vina	1tgm	2	BAZRWWGASYWYGB-SNVBAGLBSA-N	0	-6.48301
vinardo	1tgm	2	BAZRWWGASYWYGB-SNVBAGLBSA-N	0	-5.86671
ad4	1tgm	3	BAZRWWGASYWYGB-SNVBAGLBSA-N	0	-26.4358
ChemPLP	1tgm	3	BAZRWWGASYWYGB-SNVBAGLBSA-N	0	-71.5223
dkoes	1tgm	3	BAZRWWGASYWYGB-SNVBAGLBSA-N	0	-4.73219
PLP	1tgm	3	BAZRWWGASYWYGB-SNVBAGLBSA-N	0	-69.5759
vina	1tgm	3	BAZRWWGASYWYGB-SNVBAGLBSA-N	0	-7.62648
vinardo	1tgm	3	BAZRWWGASYWYGB-SNVBAGLBSA-N	0	-6.27092
ad4	1tgm	4	BAZRWWGASYWYGB-SNVBAGLBSA-N	0	-27.2855
ChemPLP	1tgm	4	BAZRWWGASYWYGB-SNVBAGLBSA-N	0	-72.3905
dkoes	1tgm	4	BAZRWWGASYWYGB-SNVBAGLBSA-N	0	-4.82627
PLP	1tgm	4	BAZRWWGASYWYGB-SNVBAGLBSA-N	0	-65.8748
vina	1tgm	4	BAZRWWGASYWYGB-SNVBAGLBSA-N	0	-6.45643
vinardo	1tgm	4	BAZRWWGASYWYGB-SNVBAGLBSA-N	0	-5.802
ad4	1tgm	5	BAZRWWGASYWYGB-SNVBAGLBSA-N	0	-25.9668
ChemPLP	1tgm	5	BAZRWWGASYWYGB-SNVBAGLBSA-N	0	-69.4077
dkoes	1tgm	5	BAZRWWGASYWYGB-SNVBAGLBSA-N	0	-5.04266
PLP	1tgm	5	BAZRWWGASYWYGB-SNVBAGLBSA-N	0	-67.5675
vina	1tgm	5	BAZRWWGASYWYGB-SNVBAGLBSA-N	0	-6.93165
vinardo	1tgm	5	BAZRWWGASYWYGB-SNVBAGLBSA-N	0	-5.22889
ad4	1tgm	1	BAZRWWGASYWYGB-SNVBAGLBSA-N	1	-30.0372
ChemPLP	1tgm	1	BAZRWWGASYWYGB-SNVBAGLBSA-N	1	-58.4114
dkoes	1tgm	1	BAZRWWGASYWYGB-SNVBAGLBSA-N	1	-5.05689
PLP	1tgm	1	BAZRWWGASYWYGB-SNVBAGLBSA-N	1	-49.0805
vina	1tgm	1	BAZRWWGASYWYGB-SNVBAGLBSA-N	1	-6.49816
vinardo	1tgm	1	BAZRWWGASYWYGB-SNVBAGLBSA-N	1	-5.80412
ad4	1tgm	2	BAZRWWGASYWYGB-SNVBAGLBSA-N	1	-28.2041
ChemPLP	1tgm	2	BAZRWWGASYWYGB-SNVBAGLBSA-N	1	-67.9356
dkoes	1tgm	2	BAZRWWGASYWYGB-SNVBAGLBSA-N	1	-5.05197
PLP	1tgm	2	BAZRWWGASYWYGB-SNVBAGLBSA-N	1	-61.4318
vina	1tgm	2	BAZRWWGASYWYGB-SNVBAGLBSA-N	1	-6.52725
vinardo	1tgm	2	BAZRWWGASYWYGB-SNVBAGLBSA-N	1	-5.91287
ad4	1tgm	3	BAZRWWGASYWYGB-SNVBAGLBSA-N	1	-30.2346
ChemPLP	1tgm	3	BAZRWWGASYWYGB-SNVBAGLBSA-N	1	-65.4697
dkoes	1tgm	3	BAZRWWGASYWYGB-SNVBAGLBSA-N	1	-5.02698
PLP	1tgm	3	BAZRWWGASYWYGB-SNVBAGLBSA-N	1	-60.1651
vina	1tgm	3	BAZRWWGASYWYGB-SNVBAGLBSA-N	1	-6.71165
vinardo	1tgm	3	BAZRWWGASYWYGB-SNVBAGLBSA-N	1	-5.90556
ad4	1tgm	4	BAZRWWGASYWYGB-SNVBAGLBSA-N	1	-28.5297
ChemPLP	1tgm	4	BAZRWWGASYWYGB-SNVBAGLBSA-N	1	-66.435
dkoes	1tgm	4	BAZRWWGASYWYGB-SNVBAGLBSA-N	1	-5.34464
PLP	1tgm	4	BAZRWWGASYWYGB-SNVBAGLBSA-N	1	-60.4712
vina	1tgm	4	BAZRWWGASYWYGB-SNVBAGLBSA-N	1	-6.92105
vinardo	1tgm	4	BAZRWWGASYWYGB-SNVBAGLBSA-N	1	-5.51314
ad4	1tgm	5	BAZRWWGASYWYGB-SNVBAGLBSA-N	1	-33.3187
ChemPLP	1tgm	5	BAZRWWGASYWYGB-SNVBAGLBSA-N	1	-62.6215
dkoes	1tgm	5	BAZRWWGASYWYGB-SNVBAGLBSA-N	1	-5.15811
PLP	1tgm	5	BAZRWWGASYWYGB-SNVBAGLBSA-N	1	-59.1768
vina	1tgm	5	BAZRWWGASYWYGB-SNVBAGLBSA-N	1	-6.99082
vinardo	1tgm	5	BAZRWWGASYWYGB-SNVBAGLBSA-N	1	-5.21228
ad4	1tgm	1	BAZRWWGASYWYGB-SNVBAGLBSA-N	2	-27.5385
ChemPLP	1tgm	1	BAZRWWGASYWYGB-SNVBAGLBSA-N	2	17.6239
dkoes	1tgm	1	BAZRWWGASYWYGB-SNVBAGLBSA-N	2	-5.15788
PLP	1tgm	1	BAZRWWGASYWYGB-SNVBAGLBSA-N	2	-47.6937
vina	1tgm	1	BAZRWWGASYWYGB-SNVBAGLBSA-N	2	-6.61774
vinardo	1tgm	1	BAZRWWGASYWYGB-SNVBAGLBSA-N	2	-5.23014
ad4	1tgm	2	BAZRWWGASYWYGB-SNVBAGLBSA-N	2	-27.3074
ChemPLP	1tgm	2	BAZRWWGASYWYGB-SNVBAGLBSA-N	2	10.3769
dkoes	1tgm	2	BAZRWWGASYWYGB-SNVBAGLBSA-N	2	-5.27163
PLP	1tgm	2	BAZRWWGASYWYGB-SNVBAGLBSA-N	2	-54.8026
vina	1tgm	2	BAZRWWGASYWYGB-SNVBAGLBSA-N	2	-6.9073
vinardo	1tgm	2	BAZRWWGASYWYGB-SNVBAGLBSA-N	2	-5.39306
ad4	1tgm	3	BAZRWWGASYWYGB-SNVBAGLBSA-N	2	-27.3617
ChemPLP	1tgm	3	BAZRWWGASYWYGB-SNVBAGLBSA-N	2	11.1654
dkoes	1tgm	3	BAZRWWGASYWYGB-SNVBAGLBSA-N	2	-4.99549
PLP	1tgm	3	BAZRWWGASYWYGB-SNVBAGLBSA-N	2	-63.2456
vina	1tgm	3	BAZRWWGASYWYGB-SNVBAGLBSA-N	2	-7.22734
vinardo	1tgm	3	BAZRWWGASYWYGB-SNVBAGLBSA-N	2	-5.63321
ad4	1tgm	4	BAZRWWGASYWYGB-SNVBAGLBSA-N	2	-28.3746
ChemPLP	1tgm	4	BAZRWWGASYWYGB-SNVBAGLBSA-N	2	4.68327
dkoes	1tgm	4	BAZRWWGASYWYGB-SNVBAGLBSA-N	2	-5.2591
PLP	1tgm	4	BAZRWWGASYWYGB-SNVBAGLBSA-N	2	-62.908
vina	1tgm	4	BAZRWWGASYWYGB-SNVBAGLBSA-N	2	-7.21893
vinardo	1tgm	4	BAZRWWGASYWYGB-SNVBAGLBSA-N	2	-5.40648
ad4	1tgm	5	BAZRWWGASYWYGB-SNVBAGLBSA-N	2	-30.0574
ChemPLP	1tgm	5	BAZRWWGASYWYGB-SNVBAGLBSA-N	2	12.3606
dkoes	1tgm	5	BAZRWWGASYWYGB-SNVBAGLBSA-N	2	-4.95531
PLP	1tgm	5	BAZRWWGASYWYGB-SNVBAGLBSA-N	2	-56.2846
vina	1tgm	5	BAZRWWGASYWYGB-SNVBAGLBSA-N	2	-7.09957
vinardo	1tgm	5	BAZRWWGASYWYGB-SNVBAGLBSA-N	2	-4.61859
ad4	1tgm	1	BAZRWWGASYWYGB-SNVBAGLBSA-N	3	-30.7174
ChemPLP	1tgm	1	BAZRWWGASYWYGB-SNVBAGLBSA-N	3	-46.5274
dkoes	1tgm	1	BAZRWWGASYWYGB-SNVBAGLBSA-N	3	-5.35053
PLP	1tgm	1	BAZRWWGASYWYGB-SNVBAGLBSA-N	3	-47.9547
vina	1tgm	1	BAZRWWGASYWYGB-SNVBAGLBSA-N	3	-7.43503
vinardo	1tgm	1	BAZRWWGASYWYGB-SNVBAGLBSA-N	3	-6.48284
ad4	1tgm	2	BAZRWWGASYWYGB-SNVBAGLBSA-N	3	-29.74
ChemPLP	1tgm	2	BAZRWWGASYWYGB-SNVBAGLBSA-N	3	-56.4736
dkoes	1tgm	2	BAZRWWGASYWYGB-SNVBAGLBSA-N	3	-5.35606
PLP	1tgm	2	BAZRWWGASYWYGB-SNVBAGLBSA-N	3	-56.7453
vina	1tgm	2	BAZRWWGASYWYGB-SNVBAGLBSA-N	3	-6.67667
vinardo	1tgm	2	BAZRWWGASYWYGB-SNVBAGLBSA-N	3	-5.1707
ad4	1tgm	3	BAZRWWGASYWYGB-SNVBAGLBSA-N	3	-27.6744
ChemPLP	1tgm	3	BAZRWWGASYWYGB-SNVBAGLBSA-N	3	-55.6227
dkoes	1tgm	3	BAZRWWGASYWYGB-SNVBAGLBSA-N	3	-5.27195
PLP	1tgm	3	BAZRWWGASYWYGB-SNVBAGLBSA-N	3	-59.2161
vina	1tgm	3	BAZRWWGASYWYGB-SNVBAGLBSA-N	3	-6.59437
vinardo	1tgm	3	BAZRWWGASYWYGB-SNVBAGLBSA-N	3	-5.80652
ad4	1tgm	4	BAZRWWGASYWYGB-SNVBAGLBSA-N	3	-26.6825
ChemPLP	1tgm	4	BAZRWWGASYWYGB-SNVBAGLBSA-N	3	-53.2048
dkoes	1tgm	4	BAZRWWGASYWYGB-SNVBAGLBSA-N	3	-5.27708
PLP	1tgm	4	BAZRWWGASYWYGB-SNVBAGLBSA-N	3	-56.3787
vina	1tgm	4	BAZRWWGASYWYGB-SNVBAGLBSA-N	3	-6.71838
vinardo	1tgm	4	BAZRWWGASYWYGB-SNVBAGLBSA-N	3	-5.82607
ad4	1tgm	5	BAZRWWGASYWYGB-SNVBAGLBSA-N	3	-29.7259
ChemPLP	1tgm	5	BAZRWWGASYWYGB-SNVBAGLBSA-N	3	-52.1679
dkoes	1tgm	5	BAZRWWGASYWYGB-SNVBAGLBSA-N	3	-5.36968
PLP	1tgm	5	BAZRWWGASYWYGB-SNVBAGLBSA-N	3	-53.3619
vina	1tgm	5	BAZRWWGASYWYGB-SNVBAGLBSA-N	3	-6.70054
vinardo	1tgm	5	BAZRWWGASYWYGB-SNVBAGLBSA-N	3	-5.07778
ad4	1tgm	1	BAZRWWGASYWYGB-SNVBAGLBSA-N	4	-29.7416
ChemPLP	1tgm	1	BAZRWWGASYWYGB-SNVBAGLBSA-N	4	-58.9088
dkoes	1tgm	1	BAZRWWGASYWYGB-SNVBAGLBSA-N	4	-5.14414
PLP	1tgm	1	BAZRWWGASYWYGB-SNVBAGLBSA-N	4	-46.6685
vina	1tgm	1	BAZRWWGASYWYGB-SNVBAGLBSA-N	4	-6.8536
vinardo	1tgm	1	BAZRWWGASYWYGB-SNVBAGLBSA-N	4	-5.96248
ad4	1tgm	2	BAZRWWGASYWYGB-SNVBAGLBSA-N	4	-27.0441
ChemPLP	1tgm	2	BAZRWWGASYWYGB-SNVBAGLBSA-N	4	-68.9882
dkoes	1tgm	2	BAZRWWGASYWYGB-SNVBAGLBSA-N	4	-4.81203
PLP	1tgm	2	BAZRWWGASYWYGB-SNVBAGLBSA-N	4	-58.4382
vina	1tgm	2	BAZRWWGASYWYGB-SNVBAGLBSA-N	4	-6.65708
vinardo	1tgm	2	BAZRWWGASYWYGB-SNVBAGLBSA-N	4	-5.28108
ad4	1tgm	3	BAZRWWGASYWYGB-SNVBAGLBSA-N	4	-27.6541
ChemPLP	1tgm	3	BAZRWWGASYWYGB-SNVBAGLBSA-N	4	-65.3693
dkoes	1tgm	3	BAZRWWGASYWYGB-SNVBAGLBSA-N	4	-4.69248
PLP	1tgm	3	BAZRWWGASYWYGB-SNVBAGLBSA-N	4	-57.6876
vina	1tgm	3	BAZRWWGASYWYGB-SNVBAGLBSA-N	4	-6.90476
vinardo	1tgm	3	BAZRWWGASYWYGB-SNVBAGLBSA-N	4	-6.2472
ad4	1tgm	4	BAZRWWGASYWYGB-SNVBAGLBSA-N	4	-27.2803
ChemPLP	1tgm	4	BAZRWWGASYWYGB-SNVBAGLBSA-N	4	-68.6515
dkoes	1tgm	4	BAZRWWGASYWYGB-SNVBAGLBSA-N	4	-4.98203
PLP	1tgm	4	BAZRWWGASYWYGB-SNVBAGLBSA-N	4	-57.2452
vina	1tgm	4	BAZRWWGASYWYGB-SNVBAGLBSA-N	4	-6.74105
vinardo	1tgm	4	BAZRWWGASYWYGB-SNVBAGLBSA-N	4	-6.46503
ad4	1tgm	5	BAZRWWGASYWYGB-SNVBAGLBSA-N	4	-28.3556
ChemPLP	1tgm	5	BAZRWWGASYWYGB-SNVBAGLBSA-N	4	-71.3424
dkoes	1tgm	5	BAZRWWGASYWYGB-SNVBAGLBSA-N	4	-4.74117
PLP	1tgm	5	BAZRWWGASYWYGB-SNVBAGLBSA-N	4	-61.4701
vina	1tgm	5	BAZRWWGASYWYGB-SNVBAGLBSA-N	4	-6.95114
vinardo	1tgm	5	BAZRWWGASYWYGB-SNVBAGLBSA-N	4	-5.1834
ad4	1tgm	1	BAZRWWGASYWYGB-SNVBAGLBSA-N	5	-29.2285
ChemPLP	1tgm	1	BAZRWWGASYWYGB-SNVBAGLBSA-N	5	0.329544
dkoes	1tgm	1	BAZRWWGASYWYGB-SNVBAGLBSA-N	5	-5.30638
PLP	1tgm	1	BAZRWWGASYWYGB-SNVBAGLBSA-N	5	-46.2795
vina	1tgm	1	BAZRWWGASYWYGB-SNVBAGLBSA-N	5	-6.53553
vinardo	1tgm	1	BAZRWWGASYWYGB-SNVBAGLBSA-N	5	-5.30164
ad4	1tgm	2	BAZRWWGASYWYGB-SNVBAGLBSA-N	5	-27.4343
ChemPLP	1tgm	2	BAZRWWGASYWYGB-SNVBAGLBSA-N	5	-12.8862
dkoes	1tgm	2	BAZRWWGASYWYGB-SNVBAGLBSA-N	5	-5.28513
PLP	1tgm	2	BAZRWWGASYWYGB-SNVBAGLBSA-N	5	-56.3067
vina	1tgm	2	BAZRWWGASYWYGB-SNVBAGLBSA-N	5	-6.72711
vinardo	1tgm	2	BAZRWWGASYWYGB-SNVBAGLBSA-N	5	-4.7574
ad4	1tgm	3	BAZRWWGASYWYGB-SNVBAGLBSA-N	5	-29.1592
ChemPLP	1tgm	3	BAZRWWGASYWYGB-SNVBAGLBSA-N	5	-12.3542
dkoes	1tgm	3	BAZRWWGASYWYGB-SNVBAGLBSA-N	5	-5.25627
PLP	1tgm	3	BAZRWWGASYWYGB-SNVBAGLBSA-N	5	-59.8535
vina	1tgm	3	BAZRWWGASYWYGB-SNVBAGLBSA-N	5	-7.15628
vinardo	1tgm	3	BAZRWWGASYWYGB-SNVBAGLBSA-N	5	-5.56926
ad4	1tgm	4	BAZRWWGASYWYGB-SNVBAGLBSA-N	5	-29.1433
ChemPLP	1tgm	4	BAZRWWGASYWYGB-SNVBAGLBSA-N	5	-14.519
dkoes	1tgm	4	BAZRWWGASYWYGB-SNVBAGLBSA-N	5	-5.49443
dkoes	1tgm	4	BAZRWWGASYWYGB-SNVBAGLBSA-N	5	-5.49443
PLP	1tgm	4	BAZRWWGASYWYGB-SNVBAGLBSA-N	5	-58.6991
vina	1tgm	4	BAZRWWGASYWYGB-SNVBAGLBSA-N	5	-6.77823
vinardo	1tgm	4	BAZRWWGASYWYGB-SNVBAGLBSA-N	5	-5.12009
ad4	1tgm	5	BAZRWWGASYWYGB-SNVBAGLBSA-N	5	-33.1012
ChemPLP	1tgm	5	BAZRWWGASYWYGB-SNVBAGLBSA-N	5	-10.5433
dkoes	1tgm	5	BAZRWWGASYWYGB-SNVBAGLBSA-N	5	-5.32882
PLP	1tgm	5	BAZRWWGASYWYGB-SNVBAGLBSA-N	5	-57.0017
vina	1tgm	5	BAZRWWGASYWYGB-SNVBAGLBSA-N	5	-6.8482
vinardo	1tgm	5	BAZRWWGASYWYGB-SNVBAGLBSA-N	5	-5.28568
ad4	1tgm	1	BAZRWWGASYWYGB-SNVBAGLBSA-N	6	-30.7065
ChemPLP	1tgm	1	BAZRWWGASYWYGB-SNVBAGLBSA-N	6	-58.0486
dkoes	1tgm	1	BAZRWWGASYWYGB-SNVBAGLBSA-N	6	-5.09097
PLP	1tgm	1	BAZRWWGASYWYGB-SNVBAGLBSA-N	6	-47.55
vina	1tgm	1	BAZRWWGASYWYGB-SNVBAGLBSA-N	6	-6.62529
vinardo	1tgm	1	BAZRWWGASYWYGB-SNVBAGLBSA-N	6	-6.09571
ad4	1tgm	2	BAZRWWGASYWYGB-SNVBAGLBSA-N	6	-27.4382
ChemPLP	1tgm	2	BAZRWWGASYWYGB-SNVBAGLBSA-N	6	-67.1181
dkoes	1tgm	2	BAZRWWGASYWYGB-SNVBAGLBSA-N	6	-5.15067
PLP	1tgm	2	BAZRWWGASYWYGB-SNVBAGLBSA-N	6	-58.7348
vina	1tgm	2	BAZRWWGASYWYGB-SNVBAGLBSA-N	6	-6.67134
vinardo	1tgm	2	BAZRWWGASYWYGB-SNVBAGLBSA-N	6	-5.6904
ad4	1tgm	3	BAZRWWGASYWYGB-SNVBAGLBSA-N	6	-29.9467
ChemPLP	1tgm	3	BAZRWWGASYWYGB-SNVBAGLBSA-N	6	-65.3187
dkoes	1tgm	3	BAZRWWGASYWYGB-SNVBAGLBSA-N	6	-5.04078
PLP	1tgm	3	BAZRWWGASYWYGB-SNVBAGLBSA-N	6	-61.6998
vina	1tgm	3	BAZRWWGASYWYGB-SNVBAGLBSA-N	6	-7.34235
vinardo	1tgm	3	BAZRWWGASYWYGB-SNVBAGLBSA-N	6	-6.07663
ad4	1tgm	4	BAZRWWGASYWYGB-SNVBAGLBSA-N	6	-29.9543
ChemPLP	1tgm	4	BAZRWWGASYWYGB-SNVBAGLBSA-N	6	-62.1386
dkoes	1tgm	4	BAZRWWGASYWYGB-SNVBAGLBSA-N	6	-5.11054
PLP	1tgm	4	BAZRWWGASYWYGB-SNVBAGLBSA-N	6	-57.5128
vina	1tgm	4	BAZRWWGASYWYGB-SNVBAGLBSA-N	6	-6.69737
vinardo	1tgm	4	BAZRWWGASYWYGB-SNVBAGLBSA-N	6	-5.87872
ad4	1tgm	5	BAZRWWGASYWYGB-SNVBAGLBSA-N	6	-30.768
ChemPLP	1tgm	5	BAZRWWGASYWYGB-SNVBAGLBSA-N	6	-67.0901
dkoes	1tgm	5	BAZRWWGASYWYGB-SNVBAGLBSA-N	6	-5.09043
PLP	1tgm	5	BAZRWWGASYWYGB-SNVBAGLBSA-N	6	-59.3965
vina	1tgm	5	BAZRWWGASYWYGB-SNVBAGLBSA-N	6	-7.14849
vinardo	1tgm	5	BAZRWWGASYWYGB-SNVBAGLBSA-N	6	-5.34944
ad4	1tgm	1	BAZRWWGASYWYGB-SNVBAGLBSA-N	7	-29.1296
ChemPLP	1tgm	1	BAZRWWGASYWYGB-SNVBAGLBSA-N	7	5.79767
dkoes	1tgm	1	BAZRWWGASYWYGB-SNVBAGLBSA-N	7	-5.3679
PLP	1tgm	1	BAZRWWGASYWYGB-SNVBAGLBSA-N	7	-48.6569
vina	1tgm	1	BAZRWWGASYWYGB-SNVBAGLBSA-N	7	-6.66316
vinardo	1tgm	1	BAZRWWGASYWYGB-SNVBAGLBSA-N	7	-5.61455
ad4	1tgm	2	BAZRWWGASYWYGB-SNVBAGLBSA-N	7	-26.5001
ChemPLP	1tgm	2	BAZRWWGASYWYGB-SNVBAGLBSA-N	7	-3.31621
dkoes	1tgm	2	BAZRWWGASYWYGB-SNVBAGLBSA-N	7	-4.92606
PLP	1tgm	2	BAZRWWGASYWYGB-SNVBAGLBSA-N	7	-56.7458
vina	1tgm	2	BAZRWWGASYWYGB-SNVBAGLBSA-N	7	-6.67704
vinardo	1tgm	2	BAZRWWGASYWYGB-SNVBAGLBSA-N	7	-5.83372
ad4	1tgm	3	BAZRWWGASYWYGB-SNVBAGLBSA-N	7	-28.3373
ChemPLP	1tgm	3	BAZRWWGASYWYGB-SNVBAGLBSA-N	7	-4.79137
dkoes	1tgm	3	BAZRWWGASYWYGB-SNVBAGLBSA-N	7	-5.10166
PLP	1tgm	3	BAZRWWGASYWYGB-SNVBAGLBSA-N	7	-62.6615
vina	1tgm	3	BAZRWWGASYWYGB-SNVBAGLBSA-N	7	-6.81709
vinardo	1tgm	3	BAZRWWGASYWYGB-SNVBAGLBSA-N	7	-6.02383
ad4	1tgm	4	BAZRWWGASYWYGB-SNVBAGLBSA-N	7	-26.195
ChemPLP	1tgm	4	BAZRWWGASYWYGB-SNVBAGLBSA-N	7	-5.0257
dkoes	1tgm	4	BAZRWWGASYWYGB-SNVBAGLBSA-N	7	-5.04398
PLP	1tgm	4	BAZRWWGASYWYGB-SNVBAGLBSA-N	7	-61.835
vina	1tgm	4	BAZRWWGASYWYGB-SNVBAGLBSA-N	7	-6.97888
vinardo	1tgm	4	BAZRWWGASYWYGB-SNVBAGLBSA-N	7	-5.43502
ad4	1tgm	5	BAZRWWGASYWYGB-SNVBAGLBSA-N	7	-27.496
ChemPLP	1tgm	5	BAZRWWGASYWYGB-SNVBAGLBSA-N	7	-1.62032
dkoes	1tgm	5	BAZRWWGASYWYGB-SNVBAGLBSA-N	7	-5.187
PLP	1tgm	5	BAZRWWGASYWYGB-SNVBAGLBSA-N	7	-57.8313
vina	1tgm	5	BAZRWWGASYWYGB-SNVBAGLBSA-N	7	-6.59298
vinardo	1tgm	5	BAZRWWGASYWYGB-SNVBAGLBSA-N	7	-4.41486
ad4	1tgm	1	BCFGMOOMADDAQU-UHFFFAOYSA-N	0	-45.9674
ChemPLP	1tgm	1	BCFGMOOMADDAQU-UHFFFAOYSA-N	0	-93.8264
dkoes	1tgm	1	BCFGMOOMADDAQU-UHFFFAOYSA-N	0	-5.59216
PLP	1tgm	1	BCFGMOOMADDAQU-UHFFFAOYSA-N	0	-94.7116
vina	1tgm	1	BCFGMOOMADDAQU-UHFFFAOYSA-N	0	-8.34609
vinardo	1tgm	1	BCFGMOOMADDAQU-UHFFFAOYSA-N	0	-7.91204
ad4	1tgm	2	BCFGMOOMADDAQU-UHFFFAOYSA-N	0	-39.1981
ChemPLP	1tgm	2	BCFGMOOMADDAQU-UHFFFAOYSA-N	0	-91.123
dkoes	1tgm	2	BCFGMOOMADDAQU-UHFFFAOYSA-N	0	-5.2748
PLP	1tgm	2	BCFGMOOMADDAQU-UHFFFAOYSA-N	0	-90.4514
vina	1tgm	2	BCFGMOOMADDAQU-UHFFFAOYSA-N	0	-7.95971
vinardo	1tgm	2	BCFGMOOMADDAQU-UHFFFAOYSA-N	0	-7.26495
ad4	1tgm	3	BCFGMOOMADDAQU-UHFFFAOYSA-N	0	-39.167
ChemPLP	1tgm	3	BCFGMOOMADDAQU-UHFFFAOYSA-N	0	-89.7276
dkoes	1tgm	3	BCFGMOOMADDAQU-UHFFFAOYSA-N	0	-5.03266
PLP	1tgm	3	BCFGMOOMADDAQU-UHFFFAOYSA-N	0	-95.0144
vina	1tgm	3	BCFGMOOMADDAQU-UHFFFAOYSA-N	0	-8.2586
vinardo	1tgm	3	BCFGMOOMADDAQU-UHFFFAOYSA-N	0	-8.00111
ad4	1tgm	4	BCFGMOOMADDAQU-UHFFFAOYSA-N	0	-36.7319
ChemPLP	1tgm	4	BCFGMOOMADDAQU-UHFFFAOYSA-N	0	-103.13
dkoes	1tgm	4	BCFGMOOMADDAQU-UHFFFAOYSA-N	0	-5.30981
PLP	1tgm	4	BCFGMOOMADDAQU-UHFFFAOYSA-N	0	-109.72
vina	1tgm	4	BCFGMOOMADDAQU-UHFFFAOYSA-N	0	-7.65447
vinardo	1tgm	4	BCFGMOOMADDAQU-UHFFFAOYSA-N	0	-8.89828
ad4	1tgm	5	BCFGMOOMADDAQU-UHFFFAOYSA-N	0	-42.3285
ChemPLP	1tgm	5	BCFGMOOMADDAQU-UHFFFAOYSA-N	0	-98.8282
dkoes	1tgm	5	BCFGMOOMADDAQU-UHFFFAOYSA-N	0	-4.88446
PLP	1tgm	5	BCFGMOOMADDAQU-UHFFFAOYSA-N	0	-101.856
vina	1tgm	5	BCFGMOOMADDAQU-UHFFFAOYSA-N	0	-8.65741
vinardo	1tgm	5	BCFGMOOMADDAQU-UHFFFAOYSA-N	0	-12.0473
ad4	1tgm	1	BCFGMOOMADDAQU-UHFFFAOYSA-N	1	-39.5822
ChemPLP	1tgm	1	BCFGMOOMADDAQU-UHFFFAOYSA-N	1	-94.8764
dkoes	1tgm	1	BCFGMOOMADDAQU-UHFFFAOYSA-N	1	-5.39802
PLP	1tgm	1	BCFGMOOMADDAQU-UHFFFAOYSA-N	1	-89.0754
vina	1tgm	1	BCFGMOOMADDAQU-UHFFFAOYSA-N	1	-7.28687
vinardo	1tgm	1	BCFGMOOMADDAQU-UHFFFAOYSA-N	1	-8.96668
ChemPLP	1tgm	2	BCFGMOOMADDAQU-UHFFFAOYSA-N	1	-98.814
dkoes	1tgm	2	BCFGMOOMADDAQU-UHFFFAOYSA-N	1	-4.9119
PLP	1tgm	2	BCFGMOOMADDAQU-UHFFFAOYSA-N	1	-86.2063
vina	1tgm	2	BCFGMOOMADDAQU-UHFFFAOYSA-N	1	-8.01239
vinardo	1tgm	2	BCFGMOOMADDAQU-UHFFFAOYSA-N	1	-7.52835
ad4	1tgm	3	BCFGMOOMADDAQU-UHFFFAOYSA-N	1	-43.2853
ChemPLP	1tgm	3	BCFGMOOMADDAQU-UHFFFAOYSA-N	1	-96.7843
dkoes	1tgm	3	BCFGMOOMADDAQU-UHFFFAOYSA-N	1	-5.60289
PLP	1tgm	3	BCFGMOOMADDAQU-UHFFFAOYSA-N	1	-91.5179
vina	1tgm	3	BCFGMOOMADDAQU-UHFFFAOYSA-N	1	-7.07839
vinardo	1tgm	3	BCFGMOOMADDAQU-UHFFFAOYSA-N	1	-10.044
ad4	1tgm	4	BCFGMOOMADDAQU-UHFFFAOYSA-N	1	-40.9608
ChemPLP	1tgm	4	BCFGMOOMADDAQU-UHFFFAOYSA-N	1	-101.542
dkoes	1tgm	4	BCFGMOOMADDAQU-UHFFFAOYSA-N	1	-5.52181
PLP	1tgm	4	BCFGMOOMADDAQU-UHFFFAOYSA-N	1	-95.9466
vina	1tgm	4	BCFGMOOMADDAQU-UHFFFAOYSA-N	1	-8.49252
vinardo	1tgm	4	BCFGMOOMADDAQU-UHFFFAOYSA-N	1	-9.53398
ad4	1tgm	5	BCFGMOOMADDAQU-UHFFFAOYSA-N	1	-39.7337
ChemPLP	1tgm	5	BCFGMOOMADDAQU-UHFFFAOYSA-N	1	-100.195
dkoes	1tgm	5	BCFGMOOMADDAQU-UHFFFAOYSA-N	1	-5.23174
PLP	1tgm	5	BCFGMOOMADDAQU-UHFFFAOYSA-N	1	-89.5173
vina	1tgm	5	BCFGMOOMADDAQU-UHFFFAOYSA-N	1	-7.63498
vinardo	1tgm	5	BCFGMOOMADDAQU-UHFFFAOYSA-N	1	-9.49155
ChemPLP	1tgm	1	BCFGMOOMADDAQU-UHFFFAOYSA-N	2	-91.6241
dkoes	1tgm	1	BCFGMOOMADDAQU-UHFFFAOYSA-N	2	-5.84961
PLP	1tgm	1	BCFGMOOMADDAQU-UHFFFAOYSA-N	2	-83.6062
vina	1tgm	1	BCFGMOOMADDAQU-UHFFFAOYSA-N	2	-8.31107
vinardo	1tgm	1	BCFGMOOMADDAQU-UHFFFAOYSA-N	2	-7.75361
ad4	1tgm	2	BCFGMOOMADDAQU-UHFFFAOYSA-N	2	-43.3556
ChemPLP	1tgm	2	BCFGMOOMADDAQU-UHFFFAOYSA-N	2	-98.041
dkoes	1tgm	2	BCFGMOOMADDAQU-UHFFFAOYSA-N	2	-5.7124
PLP	1tgm	2	BCFGMOOMADDAQU-UHFFFAOYSA-N	2	-85.9227
vina	1tgm	2	BCFGMOOMADDAQU-UHFFFAOYSA-N	2	-7.95679
vinardo	1tgm	2	BCFGMOOMADDAQU-UHFFFAOYSA-N	2	-9.9445
ad4	1tgm	3	BCFGMOOMADDAQU-UHFFFAOYSA-N	2	-43.3226
ChemPLP	1tgm	3	BCFGMOOMADDAQU-UHFFFAOYSA-N	2	-97.1262
dkoes	1tgm	3	BCFGMOOMADDAQU-UHFFFAOYSA-N	2	-5.43918
PLP	1tgm	3	BCFGMOOMADDAQU-UHFFFAOYSA-N	2	-93.2402
vina	1tgm	3	BCFGMOOMADDAQU-UHFFFAOYSA-N	2	-8.22659
vinardo	1tgm	3	BCFGMOOMADDAQU-UHFFFAOYSA-N	2	-9.92071
ad4	1tgm	4	BCFGMOOMADDAQU-UHFFFAOYSA-N	2	-35.5652
ChemPLP	1tgm	4	BCFGMOOMADDAQU-UHFFFAOYSA-N	2	-103.315
dkoes	1tgm	4	BCFGMOOMADDAQU-UHFFFAOYSA-N	2	-5.94781
PLP	1tgm	4	BCFGMOOMADDAQU-UHFFFAOYSA-N	2	-95.4537
vina	1tgm	4	BCFGMOOMADDAQU-UHFFFAOYSA-N	2	-7.18618
vinardo	1tgm	4	BCFGMOOMADDAQU-UHFFFAOYSA-N	2	-9.32733
ad4	1tgm	5	BCFGMOOMADDAQU-UHFFFAOYSA-N	2	-45.3605
ChemPLP	1tgm	5	BCFGMOOMADDAQU-UHFFFAOYSA-N	2	-97.8045
dkoes	1tgm	5	BCFGMOOMADDAQU-UHFFFAOYSA-N	2	-6.29281
PLP	1tgm	5	BCFGMOOMADDAQU-UHFFFAOYSA-N	2	-91.0873
vina	1tgm	5	BCFGMOOMADDAQU-UHFFFAOYSA-N	2	-7.75828
vinardo	1tgm	5	BCFGMOOMADDAQU-UHFFFAOYSA-N	2	-9.77534
ad4	1tgm	1	BCFGMOOMADDAQU-UHFFFAOYSA-N	3	-44.1488
ChemPLP	1tgm	1	BCFGMOOMADDAQU-UHFFFAOYSA-N	3	-101.103
dkoes	1tgm	1	BCFGMOOMADDAQU-UHFFFAOYSA-N	3	-5.79581
PLP	1tgm	1	BCFGMOOMADDAQU-UHFFFAOYSA-N	3	-91.1853
vina	1tgm	1	BCFGMOOMADDAQU-UHFFFAOYSA-N	3	-7.30327
vinardo	1tgm	1	BCFGMOOMADDAQU-UHFFFAOYSA-N	3	-8.4085
ChemPLP	1tgm	2	BCFGMOOMADDAQU-UHFFFAOYSA-N	3	-104.24
dkoes	1tgm	2	BCFGMOOMADDAQU-UHFFFAOYSA-N	3	-5.11153
PLP	1tgm	2	BCFGMOOMADDAQU-UHFFFAOYSA-N	3	-88.6379
vina	1tgm	2	BCFGMOOMADDAQU-UHFFFAOYSA-N	3	-7.30108
vinardo	1tgm	2	BCFGMOOMADDAQU-UHFFFAOYSA-N	3	-10.1542
ad4	1tgm	3	BCFGMOOMADDAQU-UHFFFAOYSA-N	3	-33.45
ChemPLP	1tgm	3	BCFGMOOMADDAQU-UHFFFAOYSA-N	3	-101.257
dkoes	1tgm	3	BCFGMOOMADDAQU-UHFFFAOYSA-N	3	-5.41682
PLP	1tgm	3	BCFGMOOMADDAQU-UHFFFAOYSA-N	3	-95.1064
vina	1tgm	3	BCFGMOOMADDAQU-UHFFFAOYSA-N	3	-7.46663
vinardo	1tgm	3	BCFGMOOMADDAQU-UHFFFAOYSA-N	3	-7.8968
ad4	1tgm	4	BCFGMOOMADDAQU-UHFFFAOYSA-N	3	-39.5925
ChemPLP	1tgm	4	BCFGMOOMADDAQU-UHFFFAOYSA-N	3	-108.996
dkoes	1tgm	4	BCFGMOOMADDAQU-UHFFFAOYSA-N	3	-5.17641
PLP	1tgm	4	BCFGMOOMADDAQU-UHFFFAOYSA-N	3	-101.249
vina	1tgm	4	BCFGMOOMADDAQU-UHFFFAOYSA-N	3	-7.9826
vinardo	1tgm	4	BCFGMOOMADDAQU-UHFFFAOYSA-N	3	-7.98862
ad4	1tgm	5	BCFGMOOMADDAQU-UHFFFAOYSA-N	3	-39.0565
ChemPLP	1tgm	5	BCFGMOOMADDAQU-UHFFFAOYSA-N	3	-103.7
dkoes	1tgm	5	BCFGMOOMADDAQU-UHFFFAOYSA-N	3	-5.13713
PLP	1tgm	5	BCFGMOOMADDAQU-UHFFFAOYSA-N	3	-94.1954
vina	1tgm	5	BCFGMOOMADDAQU-UHFFFAOYSA-N	3	-7.50573
vinardo	1tgm	5	BCFGMOOMADDAQU-UHFFFAOYSA-N	3	-8.06227
ChemPLP	1tgm	1	BCFGMOOMADDAQU-UHFFFAOYSA-N	4	-24.1128
dkoes	1tgm	1	BCFGMOOMADDAQU-UHFFFAOYSA-N	4	-5.80187
PLP	1tgm	1	BCFGMOOMADDAQU-UHFFFAOYSA-N	4	-84.3676
vina	1tgm	1	BCFGMOOMADDAQU-UHFFFAOYSA-N	4	-8.33474
vinardo	1tgm	1	BCFGMOOMADDAQU-UHFFFAOYSA-N	4	-7.98435
ad4	1tgm	2	BCFGMOOMADDAQU-UHFFFAOYSA-N	4	-44.0107
ad4	1tgm	2	BCFGMOOMADDAQU-UHFFFAOYSA-N	4	-44.0107
ChemPLP	1tgm	2	BCFGMOOMADDAQU-UHFFFAOYSA-N	4	-29.7157
dkoes	1tgm	2	BCFGMOOMADDAQU-UHFFFAOYSA-N	4	-4.73819
PLP	1tgm	2	BCFGMOOMADDAQU-UHFFFAOYSA-N	4	-88.9675
vina	1tgm	2	BCFGMOOMADDAQU-UHFFFAOYSA-N	4	-7.94161
vinardo	1tgm	2	BCFGMOOMADDAQU-UHFFFAOYSA-N	4	-9.32973
ad4	1tgm	3	BCFGMOOMADDAQU-UHFFFAOYSA-N	4	-42.7055
ChemPLP	1tgm	3	BCFGMOOMADDAQU-UHFFFAOYSA-N	4	-29.9756
dkoes	1tgm	3	BCFGMOOMADDAQU-UHFFFAOYSA-N	4	-5.67473
PLP	1tgm	3	BCFGMOOMADDAQU-UHFFFAOYSA-N	4	-90.7286
vina	1tgm	3	BCFGMOOMADDAQU-UHFFFAOYSA-N	4	-7.88829
vinardo	1tgm	3	BCFGMOOMADDAQU-UHFFFAOYSA-N	4	-10.3817
ad4	1tgm	4	BCFGMOOMADDAQU-UHFFFAOYSA-N	4	-35.4682
ChemPLP	1tgm	4	BCFGMOOMADDAQU-UHFFFAOYSA-N	4	-35.2503
dkoes	1tgm	4	BCFGMOOMADDAQU-UHFFFAOYSA-N	4	-5.27551
PLP	1tgm	4	BCFGMOOMADDAQU-UHFFFAOYSA-N	4	-99.5331
vina	1tgm	4	BCFGMOOMADDAQU-UHFFFAOYSA-N	4	-7.88323
vinardo	1tgm	4	BCFGMOOMADDAQU-UHFFFAOYSA-N	4	-9.23558
ad4	1tgm	5	BCFGMOOMADDAQU-UHFFFAOYSA-N	4	-48.5454
ChemPLP	1tgm	5	BCFGMOOMADDAQU-UHFFFAOYSA-N	4	-30.0328
dkoes	1tgm	5	BCFGMOOMADDAQU-UHFFFAOYSA-N	4	-5.54668
PLP	1tgm	5	BCFGMOOMADDAQU-UHFFFAOYSA-N	4	-92.2304
vina	1tgm	5	BCFGMOOMADDAQU-UHFFFAOYSA-N	4	-7.74666
vinardo	1tgm	5	BCFGMOOMADDAQU-UHFFFAOYSA-N	4	-8.18961
ad4	1tgm	1	BCFGMOOMADDAQU-UHFFFAOYSA-N	5	-38.8383
ChemPLP	1tgm	1	BCFGMOOMADDAQU-UHFFFAOYSA-N	5	-20.5621
dkoes	1tgm	1	BCFGMOOMADDAQU-UHFFFAOYSA-N	5	-5.4749
PLP	1tgm	1	BCFGMOOMADDAQU-UHFFFAOYSA-N	5	-81.9321
vina	1tgm	1	BCFGMOOMADDAQU-UHFFFAOYSA-N	5	-8.36173
vinardo	1tgm	1	BCFGMOOMADDAQU-UHFFFAOYSA-N	5	-8.19785
ChemPLP	1tgm	2	BCFGMOOMADDAQU-UHFFFAOYSA-N	5	-28.8729
dkoes	1tgm	2	BCFGMOOMADDAQU-UHFFFAOYSA-N	5	-5.46283
PLP	1tgm	2	BCFGMOOMADDAQU-UHFFFAOYSA-N	5	-87.0814
vina	1tgm	2	BCFGMOOMADDAQU-UHFFFAOYSA-N	5	-7.61146
vinardo	1tgm	2	BCFGMOOMADDAQU-UHFFFAOYSA-N	5	-9.5335
ad4	1tgm	3	BCFGMOOMADDAQU-UHFFFAOYSA-N	5	-40.5439
ChemPLP	1tgm	3	BCFGMOOMADDAQU-UHFFFAOYSA-N	5	-27.6286
dkoes	1tgm	3	BCFGMOOMADDAQU-UHFFFAOYSA-N	5	-5.48241
PLP	1tgm	3	BCFGMOOMADDAQU-UHFFFAOYSA-N	5	-87.1216
vina	1tgm	3	BCFGMOOMADDAQU-UHFFFAOYSA-N	5	-8.06137
vinardo	1tgm	3	BCFGMOOMADDAQU-UHFFFAOYSA-N	5	-7.3336
ad4	1tgm	4	BCFGMOOMADDAQU-UHFFFAOYSA-N	5	-43.0365
ChemPLP	1tgm	4	BCFGMOOMADDAQU-UHFFFAOYSA-N	5	-31.9236
dkoes	1tgm	4	BCFGMOOMADDAQU-UHFFFAOYSA-N	5	-6.02467
PLP	1tgm	4	BCFGMOOMADDAQU-UHFFFAOYSA-N	5	-89.6466
vina	1tgm	4	BCFGMOOMADDAQU-UHFFFAOYSA-N	5	-7.92003
vinardo	1tgm	4	BCFGMOOMADDAQU-UHFFFAOYSA-N	5	-6.63522
ad4	1tgm	5	BCFGMOOMADDAQU-UHFFFAOYSA-N	5	-44.0311
ChemPLP	1tgm	5	BCFGMOOMADDAQU-UHFFFAOYSA-N	5	-26.7044
dkoes	1tgm	5	BCFGMOOMADDAQU-UHFFFAOYSA-N	5	-5.72789
PLP	1tgm	5	BCFGMOOMADDAQU-UHFFFAOYSA-N	5	-86.2387
vina	1tgm	5	BCFGMOOMADDAQU-UHFFFAOYSA-N	5	-7.40435
vinardo	1tgm	5	BCFGMOOMADDAQU-UHFFFAOYSA-N	5	-9.15626
ad4	1tgm	1	BCFGMOOMADDAQU-UHFFFAOYSA-N	6	-52.0098
ChemPLP	1tgm	1	BCFGMOOMADDAQU-UHFFFAOYSA-N	6	-94.483
dkoes	1tgm	1	BCFGMOOMADDAQU-UHFFFAOYSA-N	6	-5.90486
PLP	1tgm	1	BCFGMOOMADDAQU-UHFFFAOYSA-N	6	-83.1385
vina	1tgm	1	BCFGMOOMADDAQU-UHFFFAOYSA-N	6	-8.09079
vinardo	1tgm	1	BCFGMOOMADDAQU-UHFFFAOYSA-N	6	-7.89528
ad4	1tgm	2	BCFGMOOMADDAQU-UHFFFAOYSA-N	6	-41.3181
ChemPLP	1tgm	2	BCFGMOOMADDAQU-UHFFFAOYSA-N	6	-103.234
dkoes	1tgm	2	BCFGMOOMADDAQU-UHFFFAOYSA-N	6	-5.41158
PLP	1tgm	2	BCFGMOOMADDAQU-UHFFFAOYSA-N	6	-86.7367
vina	1tgm	2	BCFGMOOMADDAQU-UHFFFAOYSA-N	6	-7.69093
vinardo	1tgm	2	BCFGMOOMADDAQU-UHFFFAOYSA-N	6	-8.52383
ad4	1tgm	3	BCFGMOOMADDAQU-UHFFFAOYSA-N	6	-39.8594
ChemPLP	1tgm	3	BCFGMOOMADDAQU-UHFFFAOYSA-N	6	-103.5
dkoes	1tgm	3	BCFGMOOMADDAQU-UHFFFAOYSA-N	6	-5.09509
PLP	1tgm	3	BCFGMOOMADDAQU-UHFFFAOYSA-N	6	-93.0104
vina	1tgm	3	BCFGMOOMADDAQU-UHFFFAOYSA-N	6	-8.09301
vinardo	1tgm	3	BCFGMOOMADDAQU-UHFFFAOYSA-N	6	-9.97084
ad4	1tgm	4	BCFGMOOMADDAQU-UHFFFAOYSA-N	6	-47.399
ChemPLP	1tgm	4	BCFGMOOMADDAQU-UHFFFAOYSA-N	6	-103.912
dkoes	1tgm	4	BCFGMOOMADDAQU-UHFFFAOYSA-N	6	-5.98755
PLP	1tgm	4	BCFGMOOMADDAQU-UHFFFAOYSA-N	6	-91.5557
vina	1tgm	4	BCFGMOOMADDAQU-UHFFFAOYSA-N	6	-8.73591
vinardo	1tgm	4	BCFGMOOMADDAQU-UHFFFAOYSA-N	6	-9.34674
ad4	1tgm	5	BCFGMOOMADDAQU-UHFFFAOYSA-N	6	-46.1316
ChemPLP	1tgm	5	BCFGMOOMADDAQU-UHFFFAOYSA-N	6	-102.301
dkoes	1tgm	5	BCFGMOOMADDAQU-UHFFFAOYSA-N	6	-5.81821
PLP	1tgm	5	BCFGMOOMADDAQU-UHFFFAOYSA-N	6	-91.7344
vina	1tgm	5	BCFGMOOMADDAQU-UHFFFAOYSA-N	6	-8.16399
vinardo	1tgm	5	BCFGMOOMADDAQU-UHFFFAOYSA-N	6	-9.01923
ad4	1tgm	1	BCFGMOOMADDAQU-UHFFFAOYSA-N	7	-45.2692
ChemPLP	1tgm	1	BCFGMOOMADDAQU-UHFFFAOYSA-N	7	-22.9287
dkoes	1tgm	1	BCFGMOOMADDAQU-UHFFFAOYSA-N	7	-5.79519
PLP	1tgm	1	BCFGMOOMADDAQU-UHFFFAOYSA-N	7	-87.009
vina	1tgm	1	BCFGMOOMADDAQU-UHFFFAOYSA-N	7	-8.71233
vinardo	1tgm	1	BCFGMOOMADDAQU-UHFFFAOYSA-N	7	-9.93285
ChemPLP	1tgm	2	BCFGMOOMADDAQU-UHFFFAOYSA-N	7	-28.3765
dkoes	1tgm	2	BCFGMOOMADDAQU-UHFFFAOYSA-N	7	-5.13177
PLP	1tgm	2	BCFGMOOMADDAQU-UHFFFAOYSA-N	7	-88.9456
vina	1tgm	2	BCFGMOOMADDAQU-UHFFFAOYSA-N	7	-8.42681
vinardo	1tgm	2	BCFGMOOMADDAQU-UHFFFAOYSA-N	7	-6.71919
ad4	1tgm	3	BCFGMOOMADDAQU-UHFFFAOYSA-N	7	-45.9665
ChemPLP	1tgm	3	BCFGMOOMADDAQU-UHFFFAOYSA-N	7	-30.465
dkoes	1tgm	3	BCFGMOOMADDAQU-UHFFFAOYSA-N	7	-5.23375
PLP	1tgm	3	BCFGMOOMADDAQU-UHFFFAOYSA-N	7	-91.4938
vina	1tgm	3	BCFGMOOMADDAQU-UHFFFAOYSA-N	7	-7.86596
vinardo	1tgm	3	BCFGMOOMADDAQU-UHFFFAOYSA-N	7	-10.6666
ad4	1tgm	4	BCFGMOOMADDAQU-UHFFFAOYSA-N	7	-43.9759
ChemPLP	1tgm	4	BCFGMOOMADDAQU-UHFFFAOYSA-N	7	-32.2426
dkoes	1tgm	4	BCFGMOOMADDAQU-UHFFFAOYSA-N	7	-6.02135
PLP	1tgm	4	BCFGMOOMADDAQU-UHFFFAOYSA-N	7	-97.0834
vina	1tgm	4	BCFGMOOMADDAQU-UHFFFAOYSA-N	7	-8.13838
vinardo	1tgm	4	BCFGMOOMADDAQU-UHFFFAOYSA-N	7	-9.7569
ad4	1tgm	5	BCFGMOOMADDAQU-UHFFFAOYSA-N	7	-47.6176
ChemPLP	1tgm	5	BCFGMOOMADDAQU-UHFFFAOYSA-N	7	-28.7314
dkoes	1tgm	5	BCFGMOOMADDAQU-UHFFFAOYSA-N	7	-5.99139
PLP	1tgm	5	BCFGMOOMADDAQU-UHFFFAOYSA-N	7	-90.1446
vina	1tgm	5	BCFGMOOMADDAQU-UHFFFAOYSA-N	7	-8.5828
vinardo	1tgm	5	BCFGMOOMADDAQU-UHFFFAOYSA-N	7	-8.80512
ad4	1tgm	1	BDJRBEYXGGNYIS-UHFFFAOYSA-N	0	-22.3111
ChemPLP	1tgm	1	BDJRBEYXGGNYIS-UHFFFAOYSA-N	0	-61.8343
dkoes	1tgm	1	BDJRBEYXGGNYIS-UHFFFAOYSA-N	0	-4.22974
PLP	1tgm	1	BDJRBEYXGGNYIS-UHFFFAOYSA-N	0	-36.9767
vina	1tgm	1	BDJRBEYXGGNYIS-UHFFFAOYSA-N	0	-4.86587
vinardo	1tgm	1	BDJRBEYXGGNYIS-UHFFFAOYSA-N	0	-5.27149
ad4	1tgm	2	BDJRBEYXGGNYIS-UHFFFAOYSA-N	0	-22.9632
ChemPLP	1tgm	2	BDJRBEYXGGNYIS-UHFFFAOYSA-N	0	-65.1062
dkoes	1tgm	2	BDJRBEYXGGNYIS-UHFFFAOYSA-N	0	-3.99715
PLP	1tgm	2	BDJRBEYXGGNYIS-UHFFFAOYSA-N	0	-39.8246
vina	1tgm	2	BDJRBEYXGGNYIS-UHFFFAOYSA-N	0	-4.47263
vinardo	1tgm	2	BDJRBEYXGGNYIS-UHFFFAOYSA-N	0	-4.87312
ad4	1tgm	3	BDJRBEYXGGNYIS-UHFFFAOYSA-N	0	-22.8557
ChemPLP	1tgm	3	BDJRBEYXGGNYIS-UHFFFAOYSA-N	0	-66.9448
dkoes	1tgm	3	BDJRBEYXGGNYIS-UHFFFAOYSA-N	0	-4.31922
PLP	1tgm	3	BDJRBEYXGGNYIS-UHFFFAOYSA-N	0	-41.5688
vina	1tgm	3	BDJRBEYXGGNYIS-UHFFFAOYSA-N	0	-5.15123
vinardo	1tgm	3	BDJRBEYXGGNYIS-UHFFFAOYSA-N	0	-5.29054
ad4	1tgm	4	BDJRBEYXGGNYIS-UHFFFAOYSA-N	0	-22.9629
ChemPLP	1tgm	4	BDJRBEYXGGNYIS-UHFFFAOYSA-N	0	-70.652
dkoes	1tgm	4	BDJRBEYXGGNYIS-UHFFFAOYSA-N	0	-4.14206
PLP	1tgm	4	BDJRBEYXGGNYIS-UHFFFAOYSA-N	0	-45.4037
vina	1tgm	4	BDJRBEYXGGNYIS-UHFFFAOYSA-N	0	-4.44753
vinardo	1tgm	4	BDJRBEYXGGNYIS-UHFFFAOYSA-N	0	-4.63228
ad4	1tgm	5	BDJRBEYXGGNYIS-UHFFFAOYSA-N	0	-23.257
ChemPLP	1tgm	5	BDJRBEYXGGNYIS-UHFFFAOYSA-N	0	-66.4186
dkoes	1tgm	5	BDJRBEYXGGNYIS-UHFFFAOYSA-N	0	-4.28435
PLP	1tgm	5	BDJRBEYXGGNYIS-UHFFFAOYSA-N	0	-41.9261
vina	1tgm	5	BDJRBEYXGGNYIS-UHFFFAOYSA-N	0	-4.4986
vinardo	1tgm	5	BDJRBEYXGGNYIS-UHFFFAOYSA-N	0	-5.48399
ad4	1tgm	1	BDJRBEYXGGNYIS-UHFFFAOYSA-N	1	-22.7683
ChemPLP	1tgm	1	BDJRBEYXGGNYIS-UHFFFAOYSA-N	1	-66.0399
dkoes	1tgm	1	BDJRBEYXGGNYIS-UHFFFAOYSA-N	1	-4.43279
PLP	1tgm	1	BDJRBEYXGGNYIS-UHFFFAOYSA-N	1	-39.9337
vina	1tgm	1	BDJRBEYXGGNYIS-UHFFFAOYSA-N	1	-4.96385
vinardo	1tgm	1	BDJRBEYXGGNYIS-UHFFFAOYSA-N	1	-5.45146
ad4	1tgm	2	BDJRBEYXGGNYIS-UHFFFAOYSA-N	1	-22.8311
ChemPLP	1tgm	2	BDJRBEYXGGNYIS-UHFFFAOYSA-N	1	-68.8248
dkoes	1tgm	2	BDJRBEYXGGNYIS-UHFFFAOYSA-N	1	-4.2719
PLP	1tgm	2	BDJRBEYXGGNYIS-UHFFFAOYSA-N	1	-41.456
vina	1tgm	2	BDJRBEYXGGNYIS-UHFFFAOYSA-N	1	-4.79762
vinardo	1tgm	2	BDJRBEYXGGNYIS-UHFFFAOYSA-N	1	-4.73643
ad4	1tgm	3	BDJRBEYXGGNYIS-UHFFFAOYSA-N	1	-23.3445
ChemPLP	1tgm	3	BDJRBEYXGGNYIS-UHFFFAOYSA-N	1	-71.6111
dkoes	1tgm	3	BDJRBEYXGGNYIS-UHFFFAOYSA-N	1	-4.86766
PLP	1tgm	3	BDJRBEYXGGNYIS-UHFFFAOYSA-N	1	-43.9221
vina	1tgm	3	BDJRBEYXGGNYIS-UHFFFAOYSA-N	1	-4.98615
vinardo	1tgm	3	BDJRBEYXGGNYIS-UHFFFAOYSA-N	1	-5.89405
ad4	1tgm	4	BDJRBEYXGGNYIS-UHFFFAOYSA-N	1	-23.0865
ChemPLP	1tgm	4	BDJRBEYXGGNYIS-UHFFFAOYSA-N	1	-73.9336
dkoes	1tgm	4	BDJRBEYXGGNYIS-UHFFFAOYSA-N	1	-4.37472
PLP	1tgm	4	BDJRBEYXGGNYIS-UHFFFAOYSA-N	1	-48.8981
vina	1tgm	4	BDJRBEYXGGNYIS-UHFFFAOYSA-N	1	-4.75939
vinardo	1tgm	4	BDJRBEYXGGNYIS-UHFFFAOYSA-N	1	-4.99673
ad4	1tgm	5	BDJRBEYXGGNYIS-UHFFFAOYSA-N	1	-23.8642
ChemPLP	1tgm	5	BDJRBEYXGGNYIS-UHFFFAOYSA-N	1	-70.394
dkoes	1tgm	5	BDJRBEYXGGNYIS-UHFFFAOYSA-N	1	-4.55508
PLP	1tgm	5	BDJRBEYXGGNYIS-UHFFFAOYSA-N	1	-45.7308
vina	1tgm	5	BDJRBEYXGGNYIS-UHFFFAOYSA-N	1	-4.9682
vinardo	1tgm	5	BDJRBEYXGGNYIS-UHFFFAOYSA-N	1	-5.21556
ad4	1tgm	1	BDJRBEYXGGNYIS-UHFFFAOYSA-N	2	-22.8015
ChemPLP	1tgm	1	BDJRBEYXGGNYIS-UHFFFAOYSA-N	2	-68.8284
dkoes	1tgm	1	BDJRBEYXGGNYIS-UHFFFAOYSA-N	2	-4.5956
PLP	1tgm	1	BDJRBEYXGGNYIS-UHFFFAOYSA-N	2	-44.0019
vina	1tgm	1	BDJRBEYXGGNYIS-UHFFFAOYSA-N	2	-5.46663
vinardo	1tgm	1	BDJRBEYXGGNYIS-UHFFFAOYSA-N	2	-5.70341
ad4	1tgm	2	BDJRBEYXGGNYIS-UHFFFAOYSA-N	2	-22.641
ChemPLP	1tgm	2	BDJRBEYXGGNYIS-UHFFFAOYSA-N	2	-72.0886
dkoes	1tgm	2	BDJRBEYXGGNYIS-UHFFFAOYSA-N	2	-4.43932
PLP	1tgm	2	BDJRBEYXGGNYIS-UHFFFAOYSA-N	2	-47.9402
vina	1tgm	2	BDJRBEYXGGNYIS-UHFFFAOYSA-N	2	-4.85529
vinardo	1tgm	2	BDJRBEYXGGNYIS-UHFFFAOYSA-N	2	-4.8533
ad4	1tgm	3	BDJRBEYXGGNYIS-UHFFFAOYSA-N	2	-22.6356
ChemPLP	1tgm	3	BDJRBEYXGGNYIS-UHFFFAOYSA-N	2	-73.919
dkoes	1tgm	3	BDJRBEYXGGNYIS-UHFFFAOYSA-N	2	-5.29675
PLP	1tgm	3	BDJRBEYXGGNYIS-UHFFFAOYSA-N	2	-48.8052
vina	1tgm	3	BDJRBEYXGGNYIS-UHFFFAOYSA-N	2	-5.61228
vinardo	1tgm	3	BDJRBEYXGGNYIS-UHFFFAOYSA-N	2	-6.28134
ad4	1tgm	4	BDJRBEYXGGNYIS-UHFFFAOYSA-N	2	-23.0998
ChemPLP	1tgm	4	BDJRBEYXGGNYIS-UHFFFAOYSA-N	2	-75.6899
dkoes	1tgm	4	BDJRBEYXGGNYIS-UHFFFAOYSA-N	2	-4.80279
PLP	1tgm	4	BDJRBEYXGGNYIS-UHFFFAOYSA-N	2	-51.8998
vina	1tgm	4	BDJRBEYXGGNYIS-UHFFFAOYSA-N	2	-4.90584
vinardo	1tgm	4	BDJRBEYXGGNYIS-UHFFFAOYSA-N	2	-5.46955
ad4	1tgm	5	BDJRBEYXGGNYIS-UHFFFAOYSA-N	2	-23.5403
ChemPLP	1tgm	5	BDJRBEYXGGNYIS-UHFFFAOYSA-N	2	-73.7229
dkoes	1tgm	5	BDJRBEYXGGNYIS-UHFFFAOYSA-N	2	-4.84802
PLP	1tgm	5	BDJRBEYXGGNYIS-UHFFFAOYSA-N	2	-48.6954
vina	1tgm	5	BDJRBEYXGGNYIS-UHFFFAOYSA-N	2	-5.12837
vinardo	1tgm	5	BDJRBEYXGGNYIS-UHFFFAOYSA-N	2	-5.59069
ad4	1tgm	1	BHLXTPHDSZUFHR-UHFFFAOYSA-N	0	-35.0568
ChemPLP	1tgm	1	BHLXTPHDSZUFHR-UHFFFAOYSA-N	0	-82.8696
dkoes	1tgm	1	BHLXTPHDSZUFHR-UHFFFAOYSA-N	0	-4.50278
PLP	1tgm	1	BHLXTPHDSZUFHR-UHFFFAOYSA-N	0	-58.0865
vina	1tgm	1	BHLXTPHDSZUFHR-UHFFFAOYSA-N	0	-6.83201
vinardo	1tgm	1	BHLXTPHDSZUFHR-UHFFFAOYSA-N	0	-7.31909
ChemPLP	1tgm	2	BHLXTPHDSZUFHR-UHFFFAOYSA-N	0	-96.2887
dkoes	1tgm	2	BHLXTPHDSZUFHR-UHFFFAOYSA-N	0	-4.62795
PLP	1tgm	2	BHLXTPHDSZUFHR-UHFFFAOYSA-N	0	-69.6895
vina	1tgm	2	BHLXTPHDSZUFHR-UHFFFAOYSA-N	0	-7.12914
vinardo	1tgm	2	BHLXTPHDSZUFHR-UHFFFAOYSA-N	0	-6.67925
ad4	1tgm	3	BHLXTPHDSZUFHR-UHFFFAOYSA-N	0	-32.2114
ChemPLP	1tgm	3	BHLXTPHDSZUFHR-UHFFFAOYSA-N	0	-97.1144
dkoes	1tgm	3	BHLXTPHDSZUFHR-UHFFFAOYSA-N	0	-4.90488
PLP	1tgm	3	BHLXTPHDSZUFHR-UHFFFAOYSA-N	0	-73.1197
vina	1tgm	3	BHLXTPHDSZUFHR-UHFFFAOYSA-N	0	-7.13728
vinardo	1tgm	3	BHLXTPHDSZUFHR-UHFFFAOYSA-N	0	-6.92323
ad4	1tgm	4	BHLXTPHDSZUFHR-UHFFFAOYSA-N	0	-34.8731
ChemPLP	1tgm	4	BHLXTPHDSZUFHR-UHFFFAOYSA-N	0	-95.0811
dkoes	1tgm	4	BHLXTPHDSZUFHR-UHFFFAOYSA-N	0	-4.41641
PLP	1tgm	4	BHLXTPHDSZUFHR-UHFFFAOYSA-N	0	-69.6369
vina	1tgm	4	BHLXTPHDSZUFHR-UHFFFAOYSA-N	0	-6.89294
vinardo	1tgm	4	BHLXTPHDSZUFHR-UHFFFAOYSA-N	0	-6.93243
ad4	1tgm	5	BHLXTPHDSZUFHR-UHFFFAOYSA-N	0	-33.2828
ChemPLP	1tgm	5	BHLXTPHDSZUFHR-UHFFFAOYSA-N	0	-84.9986
dkoes	1tgm	5	BHLXTPHDSZUFHR-UHFFFAOYSA-N	0	-4.46282
PLP	1tgm	5	BHLXTPHDSZUFHR-UHFFFAOYSA-N	0	-60.7225
vina	1tgm	5	BHLXTPHDSZUFHR-UHFFFAOYSA-N	0	-7.20937
vinardo	1tgm	5	BHLXTPHDSZUFHR-UHFFFAOYSA-N	0	-6.95752
ad4	1tgm	1	BHLXTPHDSZUFHR-UHFFFAOYSA-N	1	-31.7962
ChemPLP	1tgm	1	BHLXTPHDSZUFHR-UHFFFAOYSA-N	1	-78.7394
dkoes	1tgm	1	BHLXTPHDSZUFHR-UHFFFAOYSA-N	1	-5.02189
PLP	1tgm	1	BHLXTPHDSZUFHR-UHFFFAOYSA-N	1	-64.0384
vina	1tgm	1	BHLXTPHDSZUFHR-UHFFFAOYSA-N	1	-6.83743
vinardo	1tgm	1	BHLXTPHDSZUFHR-UHFFFAOYSA-N	1	-8.03459
ad4	1tgm	2	BHLXTPHDSZUFHR-UHFFFAOYSA-N	1	-31.9023
ChemPLP	1tgm	2	BHLXTPHDSZUFHR-UHFFFAOYSA-N	1	-96.5084
dkoes	1tgm	2	BHLXTPHDSZUFHR-UHFFFAOYSA-N	1	-4.71415
PLP	1tgm	2	BHLXTPHDSZUFHR-UHFFFAOYSA-N	1	-71.1444
vina	1tgm	2	BHLXTPHDSZUFHR-UHFFFAOYSA-N	1	-7.41795
vinardo	1tgm	2	BHLXTPHDSZUFHR-UHFFFAOYSA-N	1	-6.87152
ad4	1tgm	3	BHLXTPHDSZUFHR-UHFFFAOYSA-N	1	-31.2412
ChemPLP	1tgm	3	BHLXTPHDSZUFHR-UHFFFAOYSA-N	1	-95.16
dkoes	1tgm	3	BHLXTPHDSZUFHR-UHFFFAOYSA-N	1	-5.04304
PLP	1tgm	3	BHLXTPHDSZUFHR-UHFFFAOYSA-N	1	-75.7924
vina	1tgm	3	BHLXTPHDSZUFHR-UHFFFAOYSA-N	1	-7.4693
vinardo	1tgm	3	BHLXTPHDSZUFHR-UHFFFAOYSA-N	1	-8.15211
ad4	1tgm	4	BHLXTPHDSZUFHR-UHFFFAOYSA-N	1	-32.2878
ChemPLP	1tgm	4	BHLXTPHDSZUFHR-UHFFFAOYSA-N	1	-92.2624
dkoes	1tgm	4	BHLXTPHDSZUFHR-UHFFFAOYSA-N	1	-4.80103
PLP	1tgm	4	BHLXTPHDSZUFHR-UHFFFAOYSA-N	1	-71.8588
vina	1tgm	4	BHLXTPHDSZUFHR-UHFFFAOYSA-N	1	-6.93833
vinardo	1tgm	4	BHLXTPHDSZUFHR-UHFFFAOYSA-N	1	-7.13679
ad4	1tgm	5	BHLXTPHDSZUFHR-UHFFFAOYSA-N	1	-32.7576
ChemPLP	1tgm	5	BHLXTPHDSZUFHR-UHFFFAOYSA-N	1	-81.4627
dkoes	1tgm	5	BHLXTPHDSZUFHR-UHFFFAOYSA-N	1	-4.7673
PLP	1tgm	5	BHLXTPHDSZUFHR-UHFFFAOYSA-N	1	-62.1953
vina	1tgm	5	BHLXTPHDSZUFHR-UHFFFAOYSA-N	1	-6.9156
vinardo	1tgm	5	BHLXTPHDSZUFHR-UHFFFAOYSA-N	1	-6.59018
ad4	1tgm	1	BLJRIMJGRPQVNF-JTQLQIEISA-N	0	-30.1064
ChemPLP	1tgm	1	BLJRIMJGRPQVNF-JTQLQIEISA-N	0	-74.9441
dkoes	1tgm	1	BLJRIMJGRPQVNF-JTQLQIEISA-N	0	-5.60049
PLP	1tgm	1	BLJRIMJGRPQVNF-JTQLQIEISA-N	0	-50.4776
vina	1tgm	1	BLJRIMJGRPQVNF-JTQLQIEISA-N	0	-5.60208
vinardo	1tgm	1	BLJRIMJGRPQVNF-JTQLQIEISA-N	0	-3.72187
ChemPLP	1tgm	2	BLJRIMJGRPQVNF-JTQLQIEISA-N	0	-79.3694
dkoes	1tgm	2	BLJRIMJGRPQVNF-JTQLQIEISA-N	0	-5.37288
PLP	1tgm	2	BLJRIMJGRPQVNF-JTQLQIEISA-N	0	-52.0273
vina	1tgm	2	BLJRIMJGRPQVNF-JTQLQIEISA-N	0	-5.51934
vinardo	1tgm	2	BLJRIMJGRPQVNF-JTQLQIEISA-N	0	-5.00634
ad4	1tgm	3	BLJRIMJGRPQVNF-JTQLQIEISA-N	0	-31.9863
ChemPLP	1tgm	3	BLJRIMJGRPQVNF-JTQLQIEISA-N	0	-81.7717
dkoes	1tgm	3	BLJRIMJGRPQVNF-JTQLQIEISA-N	0	-5.16216
PLP	1tgm	3	BLJRIMJGRPQVNF-JTQLQIEISA-N	0	-55.5994
vina	1tgm	3	BLJRIMJGRPQVNF-JTQLQIEISA-N	0	-5.54361
vinardo	1tgm	3	BLJRIMJGRPQVNF-JTQLQIEISA-N	0	-5.05338
ad4	1tgm	4	BLJRIMJGRPQVNF-JTQLQIEISA-N	0	-27.9106
ChemPLP	1tgm	4	BLJRIMJGRPQVNF-JTQLQIEISA-N	0	-75.3126
dkoes	1tgm	4	BLJRIMJGRPQVNF-JTQLQIEISA-N	0	-5.11111
PLP	1tgm	4	BLJRIMJGRPQVNF-JTQLQIEISA-N	0	-49.5008
vina	1tgm	4	BLJRIMJGRPQVNF-JTQLQIEISA-N	0	-5.8624
vinardo	1tgm	4	BLJRIMJGRPQVNF-JTQLQIEISA-N	0	-4.69886
ad4	1tgm	5	BLJRIMJGRPQVNF-JTQLQIEISA-N	0	-26.5889
ChemPLP	1tgm	5	BLJRIMJGRPQVNF-JTQLQIEISA-N	0	-75.248
dkoes	1tgm	5	BLJRIMJGRPQVNF-JTQLQIEISA-N	0	-5.16585
PLP	1tgm	5	BLJRIMJGRPQVNF-JTQLQIEISA-N	0	-48.6246
vina	1tgm	5	BLJRIMJGRPQVNF-JTQLQIEISA-N	0	-5.58987
vinardo	1tgm	5	BLJRIMJGRPQVNF-JTQLQIEISA-N	0	-4.85225
ad4	1tgm	1	BLJRIMJGRPQVNF-JTQLQIEISA-N	1	-27.5472
ChemPLP	1tgm	1	BLJRIMJGRPQVNF-JTQLQIEISA-N	1	-63.1998
dkoes	1tgm	1	BLJRIMJGRPQVNF-JTQLQIEISA-N	1	-5.36127
PLP	1tgm	1	BLJRIMJGRPQVNF-JTQLQIEISA-N	1	-46.6117
vina	1tgm	1	BLJRIMJGRPQVNF-JTQLQIEISA-N	1	-5.84033
vinardo	1tgm	1	BLJRIMJGRPQVNF-JTQLQIEISA-N	1	-4.11084
ChemPLP	1tgm	2	BLJRIMJGRPQVNF-JTQLQIEISA-N	1	-65.4103
dkoes	1tgm	2	BLJRIMJGRPQVNF-JTQLQIEISA-N	1	-4.79788
PLP	1tgm	2	BLJRIMJGRPQVNF-JTQLQIEISA-N	1	-51.1157
vina	1tgm	2	BLJRIMJGRPQVNF-JTQLQIEISA-N	1	-5.96341
vinardo	1tgm	2	BLJRIMJGRPQVNF-JTQLQIEISA-N	1	-3.55706
ad4	1tgm	3	BLJRIMJGRPQVNF-JTQLQIEISA-N	1	-31.6428
ChemPLP	1tgm	3	BLJRIMJGRPQVNF-JTQLQIEISA-N	1	-63.7295
dkoes	1tgm	3	BLJRIMJGRPQVNF-JTQLQIEISA-N	1	-5.02778
PLP	1tgm	3	BLJRIMJGRPQVNF-JTQLQIEISA-N	1	-49.6629
vina	1tgm	3	BLJRIMJGRPQVNF-JTQLQIEISA-N	1	-5.86316
vinardo	1tgm	3	BLJRIMJGRPQVNF-JTQLQIEISA-N	1	-4.12443
ad4	1tgm	4	BLJRIMJGRPQVNF-JTQLQIEISA-N	1	-28.0606
ChemPLP	1tgm	4	BLJRIMJGRPQVNF-JTQLQIEISA-N	1	-65.8407
dkoes	1tgm	4	BLJRIMJGRPQVNF-JTQLQIEISA-N	1	-5.29242
PLP	1tgm	4	BLJRIMJGRPQVNF-JTQLQIEISA-N	1	-52.3945
vina	1tgm	4	BLJRIMJGRPQVNF-JTQLQIEISA-N	1	-5.64463
vinardo	1tgm	4	BLJRIMJGRPQVNF-JTQLQIEISA-N	1	-4.00496
ad4	1tgm	5	BLJRIMJGRPQVNF-JTQLQIEISA-N	1	-32.4407
ChemPLP	1tgm	5	BLJRIMJGRPQVNF-JTQLQIEISA-N	1	-63.8584
dkoes	1tgm	5	BLJRIMJGRPQVNF-JTQLQIEISA-N	1	-5.19882
PLP	1tgm	5	BLJRIMJGRPQVNF-JTQLQIEISA-N	1	-48.1242
vina	1tgm	5	BLJRIMJGRPQVNF-JTQLQIEISA-N	1	-5.9042
vinardo	1tgm	5	BLJRIMJGRPQVNF-JTQLQIEISA-N	1	-5.45813
ad4	1tgm	1	BLJRIMJGRPQVNF-JTQLQIEISA-N	2	-30.9154
ChemPLP	1tgm	1	BLJRIMJGRPQVNF-JTQLQIEISA-N	2	-7.37087
dkoes	1tgm	1	BLJRIMJGRPQVNF-JTQLQIEISA-N	2	-5.18417
PLP	1tgm	1	BLJRIMJGRPQVNF-JTQLQIEISA-N	2	-49.3518
vina	1tgm	1	BLJRIMJGRPQVNF-JTQLQIEISA-N	2	-6.53974
vinardo	1tgm	1	BLJRIMJGRPQVNF-JTQLQIEISA-N	2	-5.07857
ad4	1tgm	2	BLJRIMJGRPQVNF-JTQLQIEISA-N	2	-30.9903
ChemPLP	1tgm	2	BLJRIMJGRPQVNF-JTQLQIEISA-N	2	-14.1326
dkoes	1tgm	2	BLJRIMJGRPQVNF-JTQLQIEISA-N	2	-4.93962
PLP	1tgm	2	BLJRIMJGRPQVNF-JTQLQIEISA-N	2	-53.3105
vina	1tgm	2	BLJRIMJGRPQVNF-JTQLQIEISA-N	2	-6.17412
vinardo	1tgm	2	BLJRIMJGRPQVNF-JTQLQIEISA-N	2	-3.32072
ad4	1tgm	3	BLJRIMJGRPQVNF-JTQLQIEISA-N	2	-29.3299
ChemPLP	1tgm	3	BLJRIMJGRPQVNF-JTQLQIEISA-N	2	-8.77725
dkoes	1tgm	3	BLJRIMJGRPQVNF-JTQLQIEISA-N	2	-5.04675
PLP	1tgm	3	BLJRIMJGRPQVNF-JTQLQIEISA-N	2	-52.3415
vina	1tgm	3	BLJRIMJGRPQVNF-JTQLQIEISA-N	2	-6.13198
vinardo	1tgm	3	BLJRIMJGRPQVNF-JTQLQIEISA-N	2	-4.25892
ad4	1tgm	4	BLJRIMJGRPQVNF-JTQLQIEISA-N	2	-28.2172
ChemPLP	1tgm	4	BLJRIMJGRPQVNF-JTQLQIEISA-N	2	-9.46996
dkoes	1tgm	4	BLJRIMJGRPQVNF-JTQLQIEISA-N	2	-4.99353
PLP	1tgm	4	BLJRIMJGRPQVNF-JTQLQIEISA-N	2	-51.2859
vina	1tgm	4	BLJRIMJGRPQVNF-JTQLQIEISA-N	2	-5.18693
vinardo	1tgm	4	BLJRIMJGRPQVNF-JTQLQIEISA-N	2	-3.31616
ad4	1tgm	5	BLJRIMJGRPQVNF-JTQLQIEISA-N	2	-29.2124
ChemPLP	1tgm	5	BLJRIMJGRPQVNF-JTQLQIEISA-N	2	-8.09929
dkoes	1tgm	5	BLJRIMJGRPQVNF-JTQLQIEISA-N	2	-5.18039
PLP	1tgm	5	BLJRIMJGRPQVNF-JTQLQIEISA-N	2	-48.4461
vina	1tgm	5	BLJRIMJGRPQVNF-JTQLQIEISA-N	2	-5.572
vinardo	1tgm	5	BLJRIMJGRPQVNF-JTQLQIEISA-N	2	-5.05891
ad4	1tgm	1	BLJRIMJGRPQVNF-JTQLQIEISA-N	3	-27.1292
ChemPLP	1tgm	1	BLJRIMJGRPQVNF-JTQLQIEISA-N	3	-58.1451
dkoes	1tgm	1	BLJRIMJGRPQVNF-JTQLQIEISA-N	3	-5.43667
PLP	1tgm	1	BLJRIMJGRPQVNF-JTQLQIEISA-N	3	-47.9374
vina	1tgm	1	BLJRIMJGRPQVNF-JTQLQIEISA-N	3	-6.17779
vinardo	1tgm	1	BLJRIMJGRPQVNF-JTQLQIEISA-N	3	-5.1995
ChemPLP	1tgm	2	BLJRIMJGRPQVNF-JTQLQIEISA-N	3	-64.0783
dkoes	1tgm	2	BLJRIMJGRPQVNF-JTQLQIEISA-N	3	-5.48114
PLP	1tgm	2	BLJRIMJGRPQVNF-JTQLQIEISA-N	3	-51.2677
vina	1tgm	2	BLJRIMJGRPQVNF-JTQLQIEISA-N	3	-6.60653
vinardo	1tgm	2	BLJRIMJGRPQVNF-JTQLQIEISA-N	3	-4.1996
ad4	1tgm	3	BLJRIMJGRPQVNF-JTQLQIEISA-N	3	-27.4805
ChemPLP	1tgm	3	BLJRIMJGRPQVNF-JTQLQIEISA-N	3	-61.8753
dkoes	1tgm	3	BLJRIMJGRPQVNF-JTQLQIEISA-N	3	-5.55546
PLP	1tgm	3	BLJRIMJGRPQVNF-JTQLQIEISA-N	3	-50.8499
vina	1tgm	3	BLJRIMJGRPQVNF-JTQLQIEISA-N	3	-5.78008
vinardo	1tgm	3	BLJRIMJGRPQVNF-JTQLQIEISA-N	3	-5.21845
ad4	1tgm	4	BLJRIMJGRPQVNF-JTQLQIEISA-N	3	-23.2962
ChemPLP	1tgm	4	BLJRIMJGRPQVNF-JTQLQIEISA-N	3	-62.7037
dkoes	1tgm	4	BLJRIMJGRPQVNF-JTQLQIEISA-N	3	-5.74762
PLP	1tgm	4	BLJRIMJGRPQVNF-JTQLQIEISA-N	3	-52.3317
vina	1tgm	4	BLJRIMJGRPQVNF-JTQLQIEISA-N	3	-6.22398
vinardo	1tgm	4	BLJRIMJGRPQVNF-JTQLQIEISA-N	3	-4.23899
ad4	1tgm	5	BLJRIMJGRPQVNF-JTQLQIEISA-N	3	-27.6727
ChemPLP	1tgm	5	BLJRIMJGRPQVNF-JTQLQIEISA-N	3	-60.0841
dkoes	1tgm	5	BLJRIMJGRPQVNF-JTQLQIEISA-N	3	-5.56145
PLP	1tgm	5	BLJRIMJGRPQVNF-JTQLQIEISA-N	3	-47.6641
vina	1tgm	5	BLJRIMJGRPQVNF-JTQLQIEISA-N	3	-6.07666
vinardo	1tgm	5	BLJRIMJGRPQVNF-JTQLQIEISA-N	3	-3.91623
ad4	1tgm	1	BLJRIMJGRPQVNF-JTQLQIEISA-N	4	-29.2267
ChemPLP	1tgm	1	BLJRIMJGRPQVNF-JTQLQIEISA-N	4	10.6551
dkoes	1tgm	1	BLJRIMJGRPQVNF-JTQLQIEISA-N	4	-5.55658
PLP	1tgm	1	BLJRIMJGRPQVNF-JTQLQIEISA-N	4	-41.822
vina	1tgm	1	BLJRIMJGRPQVNF-JTQLQIEISA-N	4	-6.08919
vinardo	1tgm	1	BLJRIMJGRPQVNF-JTQLQIEISA-N	4	-4.42635
ad4	1tgm	2	BLJRIMJGRPQVNF-JTQLQIEISA-N	4	-30.0522
ChemPLP	1tgm	2	BLJRIMJGRPQVNF-JTQLQIEISA-N	4	4.33925
dkoes	1tgm	2	BLJRIMJGRPQVNF-JTQLQIEISA-N	4	-5.18279
PLP	1tgm	2	BLJRIMJGRPQVNF-JTQLQIEISA-N	4	-46.0287
vina	1tgm	2	BLJRIMJGRPQVNF-JTQLQIEISA-N	4	-5.69655
vinardo	1tgm	2	BLJRIMJGRPQVNF-JTQLQIEISA-N	4	-4.00786
ad4	1tgm	3	BLJRIMJGRPQVNF-JTQLQIEISA-N	4	-31.9744
ChemPLP	1tgm	3	BLJRIMJGRPQVNF-JTQLQIEISA-N	4	6.49103
dkoes	1tgm	3	BLJRIMJGRPQVNF-JTQLQIEISA-N	4	-5.61308
PLP	1tgm	3	BLJRIMJGRPQVNF-JTQLQIEISA-N	4	-43.4646
vina	1tgm	3	BLJRIMJGRPQVNF-JTQLQIEISA-N	4	-5.64086
vinardo	1tgm	3	BLJRIMJGRPQVNF-JTQLQIEISA-N	4	-4.58719
ad4	1tgm	4	BLJRIMJGRPQVNF-JTQLQIEISA-N	4	-25.7441
ChemPLP	1tgm	4	BLJRIMJGRPQVNF-JTQLQIEISA-N	4	7.61321
dkoes	1tgm	4	BLJRIMJGRPQVNF-JTQLQIEISA-N	4	-5.34074
PLP	1tgm	4	BLJRIMJGRPQVNF-JTQLQIEISA-N	4	-44.2409
vina	1tgm	4	BLJRIMJGRPQVNF-JTQLQIEISA-N	4	-5.93152
vinardo	1tgm	4	BLJRIMJGRPQVNF-JTQLQIEISA-N	4	-4.33249
ad4	1tgm	5	BLJRIMJGRPQVNF-JTQLQIEISA-N	4	-27.176
ChemPLP	1tgm	5	BLJRIMJGRPQVNF-JTQLQIEISA-N	4	8.48678
dkoes	1tgm	5	BLJRIMJGRPQVNF-JTQLQIEISA-N	4	-5.50739
PLP	1tgm	5	BLJRIMJGRPQVNF-JTQLQIEISA-N	4	-42.8973
vina	1tgm	5	BLJRIMJGRPQVNF-JTQLQIEISA-N	4	-5.75279
vinardo	1tgm	5	BLJRIMJGRPQVNF-JTQLQIEISA-N	4	-4.91685
ad4	1tgm	1	BLJRIMJGRPQVNF-JTQLQIEISA-N	5	-29.7889
ChemPLP	1tgm	1	BLJRIMJGRPQVNF-JTQLQIEISA-N	5	-70.9246
dkoes	1tgm	1	BLJRIMJGRPQVNF-JTQLQIEISA-N	5	-5.33501
PLP	1tgm	1	BLJRIMJGRPQVNF-JTQLQIEISA-N	5	-46.2314
vina	1tgm	1	BLJRIMJGRPQVNF-JTQLQIEISA-N	5	-5.6855
vinardo	1tgm	1	BLJRIMJGRPQVNF-JTQLQIEISA-N	5	-4.19863
ad4	1tgm	2	BLJRIMJGRPQVNF-JTQLQIEISA-N	5	-31.8585
ChemPLP	1tgm	2	BLJRIMJGRPQVNF-JTQLQIEISA-N	5	-74.2942
dkoes	1tgm	2	BLJRIMJGRPQVNF-JTQLQIEISA-N	5	-5.3982
PLP	1tgm	2	BLJRIMJGRPQVNF-JTQLQIEISA-N	5	-47.7826
vina	1tgm	2	BLJRIMJGRPQVNF-JTQLQIEISA-N	5	-5.54086
vinardo	1tgm	2	BLJRIMJGRPQVNF-JTQLQIEISA-N	5	-4.37
ad4	1tgm	3	BLJRIMJGRPQVNF-JTQLQIEISA-N	5	-31.5349
ChemPLP	1tgm	3	BLJRIMJGRPQVNF-JTQLQIEISA-N	5	-73.006
dkoes	1tgm	3	BLJRIMJGRPQVNF-JTQLQIEISA-N	5	-5.24182
PLP	1tgm	3	BLJRIMJGRPQVNF-JTQLQIEISA-N	5	-46.6152
vina	1tgm	3	BLJRIMJGRPQVNF-JTQLQIEISA-N	5	-5.61169
vinardo	1tgm	3	BLJRIMJGRPQVNF-JTQLQIEISA-N	5	-5.65632
ad4	1tgm	4	BLJRIMJGRPQVNF-JTQLQIEISA-N	5	-27.5143
ChemPLP	1tgm	4	BLJRIMJGRPQVNF-JTQLQIEISA-N	5	-71.5183
dkoes	1tgm	4	BLJRIMJGRPQVNF-JTQLQIEISA-N	5	-5.24865
PLP	1tgm	4	BLJRIMJGRPQVNF-JTQLQIEISA-N	5	-48.6614
vina	1tgm	4	BLJRIMJGRPQVNF-JTQLQIEISA-N	5	-5.88057
vinardo	1tgm	4	BLJRIMJGRPQVNF-JTQLQIEISA-N	5	-3.89408
ad4	1tgm	5	BLJRIMJGRPQVNF-JTQLQIEISA-N	5	-27.1828
ChemPLP	1tgm	5	BLJRIMJGRPQVNF-JTQLQIEISA-N	5	-71.9809
dkoes	1tgm	5	BLJRIMJGRPQVNF-JTQLQIEISA-N	5	-5.6132
PLP	1tgm	5	BLJRIMJGRPQVNF-JTQLQIEISA-N	5	-47.8549
vina	1tgm	5	BLJRIMJGRPQVNF-JTQLQIEISA-N	5	-6.04171
vinardo	1tgm	5	BLJRIMJGRPQVNF-JTQLQIEISA-N	5	-4.50344
ad4	1tgm	1	BLJRIMJGRPQVNF-JTQLQIEISA-N	6	-29.6523
ChemPLP	1tgm	1	BLJRIMJGRPQVNF-JTQLQIEISA-N	6	-66.5767
dkoes	1tgm	1	BLJRIMJGRPQVNF-JTQLQIEISA-N	6	-5.00449
PLP	1tgm	1	BLJRIMJGRPQVNF-JTQLQIEISA-N	6	-47.7335
vina	1tgm	1	BLJRIMJGRPQVNF-JTQLQIEISA-N	6	-6.11396
vinardo	1tgm	1	BLJRIMJGRPQVNF-JTQLQIEISA-N	6	-4.88757
ChemPLP	1tgm	2	BLJRIMJGRPQVNF-JTQLQIEISA-N	6	-74.009
dkoes	1tgm	2	BLJRIMJGRPQVNF-JTQLQIEISA-N	6	-4.98211
PLP	1tgm	2	BLJRIMJGRPQVNF-JTQLQIEISA-N	6	-52.7079
vina	1tgm	2	BLJRIMJGRPQVNF-JTQLQIEISA-N	6	-5.95761
vinardo	1tgm	2	BLJRIMJGRPQVNF-JTQLQIEISA-N	6	-4.78486
ad4	1tgm	3	BLJRIMJGRPQVNF-JTQLQIEISA-N	6	-32.173
ChemPLP	1tgm	3	BLJRIMJGRPQVNF-JTQLQIEISA-N	6	-69.1623
dkoes	1tgm	3	BLJRIMJGRPQVNF-JTQLQIEISA-N	6	-5.31096
PLP	1tgm	3	BLJRIMJGRPQVNF-JTQLQIEISA-N	6	-55.7631
vina	1tgm	3	BLJRIMJGRPQVNF-JTQLQIEISA-N	6	-5.85331
vinardo	1tgm	3	BLJRIMJGRPQVNF-JTQLQIEISA-N	6	-5.6623
ad4	1tgm	4	BLJRIMJGRPQVNF-JTQLQIEISA-N	6	-25.796
ChemPLP	1tgm	4	BLJRIMJGRPQVNF-JTQLQIEISA-N	6	-68.5149
dkoes	1tgm	4	BLJRIMJGRPQVNF-JTQLQIEISA-N	6	-4.88228
PLP	1tgm	4	BLJRIMJGRPQVNF-JTQLQIEISA-N	6	-48.6313
vina	1tgm	4	BLJRIMJGRPQVNF-JTQLQIEISA-N	6	-5.5167
vinardo	1tgm	4	BLJRIMJGRPQVNF-JTQLQIEISA-N	6	-5.19771
ad4	1tgm	5	BLJRIMJGRPQVNF-JTQLQIEISA-N	6	-30.7864
ChemPLP	1tgm	5	BLJRIMJGRPQVNF-JTQLQIEISA-N	6	-68.3793
dkoes	1tgm	5	BLJRIMJGRPQVNF-JTQLQIEISA-N	6	-4.99962
PLP	1tgm	5	BLJRIMJGRPQVNF-JTQLQIEISA-N	6	-46.4278
vina	1tgm	5	BLJRIMJGRPQVNF-JTQLQIEISA-N	6	-5.66486
vinardo	1tgm	5	BLJRIMJGRPQVNF-JTQLQIEISA-N	6	-4.9359
ad4	1tgm	1	BLJRIMJGRPQVNF-JTQLQIEISA-N	7	-29.7528
ChemPLP	1tgm	1	BLJRIMJGRPQVNF-JTQLQIEISA-N	7	-70.2077
dkoes	1tgm	1	BLJRIMJGRPQVNF-JTQLQIEISA-N	7	-5.56614
PLP	1tgm	1	BLJRIMJGRPQVNF-JTQLQIEISA-N	7	-48.5656
vina	1tgm	1	BLJRIMJGRPQVNF-JTQLQIEISA-N	7	-5.82783
vinardo	1tgm	1	BLJRIMJGRPQVNF-JTQLQIEISA-N	7	-4.77373
ad4	1tgm	2	BLJRIMJGRPQVNF-JTQLQIEISA-N	7	-32.5229
ChemPLP	1tgm	2	BLJRIMJGRPQVNF-JTQLQIEISA-N	7	-74.3883
dkoes	1tgm	2	BLJRIMJGRPQVNF-JTQLQIEISA-N	7	-4.98171
PLP	1tgm	2	BLJRIMJGRPQVNF-JTQLQIEISA-N	7	-52.2234
vina	1tgm	2	BLJRIMJGRPQVNF-JTQLQIEISA-N	7	-5.80051
vinardo	1tgm	2	BLJRIMJGRPQVNF-JTQLQIEISA-N	7	-3.97736
ad4	1tgm	3	BLJRIMJGRPQVNF-JTQLQIEISA-N	7	-28.3616
ChemPLP	1tgm	3	BLJRIMJGRPQVNF-JTQLQIEISA-N	7	-73.9225
dkoes	1tgm	3	BLJRIMJGRPQVNF-JTQLQIEISA-N	7	-5.35911
PLP	1tgm	3	BLJRIMJGRPQVNF-JTQLQIEISA-N	7	-50.1108
vina	1tgm	3	BLJRIMJGRPQVNF-JTQLQIEISA-N	7	-6.17319
vinardo	1tgm	3	BLJRIMJGRPQVNF-JTQLQIEISA-N	7	-4.23988
ad4	1tgm	4	BLJRIMJGRPQVNF-JTQLQIEISA-N	7	-29.4494
ChemPLP	1tgm	4	BLJRIMJGRPQVNF-JTQLQIEISA-N	7	-74.148
dkoes	1tgm	4	BLJRIMJGRPQVNF-JTQLQIEISA-N	7	-5.4632
PLP	1tgm	4	BLJRIMJGRPQVNF-JTQLQIEISA-N	7	-52.696
vina	1tgm	4	BLJRIMJGRPQVNF-JTQLQIEISA-N	7	-5.95082
vinardo	1tgm	4	BLJRIMJGRPQVNF-JTQLQIEISA-N	7	-4.34783
ad4	1tgm	5	BLJRIMJGRPQVNF-JTQLQIEISA-N	7	-30.0799
ChemPLP	1tgm	5	BLJRIMJGRPQVNF-JTQLQIEISA-N	7	-70.5724
dkoes	1tgm	5	BLJRIMJGRPQVNF-JTQLQIEISA-N	7	-5.30994
PLP	1tgm	5	BLJRIMJGRPQVNF-JTQLQIEISA-N	7	-49.646
vina	1tgm	5	BLJRIMJGRPQVNF-JTQLQIEISA-N	7	-6.04213
vinardo	1tgm	5	BLJRIMJGRPQVNF-JTQLQIEISA-N	7	-4.63746
ad4	1tgm	1	BTVYFIMKUHNOBZ-ODRIEIDWSA-N	0	-33.2032
ChemPLP	1tgm	1	BTVYFIMKUHNOBZ-ODRIEIDWSA-N	0	-74.6639
dkoes	1tgm	1	BTVYFIMKUHNOBZ-ODRIEIDWSA-N	0	-5.96036
PLP	1tgm	1	BTVYFIMKUHNOBZ-ODRIEIDWSA-N	0	-31.7855
vina	1tgm	1	BTVYFIMKUHNOBZ-ODRIEIDWSA-N	0	-7.92784
vinardo	1tgm	1	BTVYFIMKUHNOBZ-ODRIEIDWSA-N	0	-5.89431
ad4	1tgm	2	BTVYFIMKUHNOBZ-ODRIEIDWSA-N	0	-37.5844
ChemPLP	1tgm	2	BTVYFIMKUHNOBZ-ODRIEIDWSA-N	0	-75.9643
dkoes	1tgm	2	BTVYFIMKUHNOBZ-ODRIEIDWSA-N	0	-5.82492
PLP	1tgm	2	BTVYFIMKUHNOBZ-ODRIEIDWSA-N	0	-45.684
vina	1tgm	2	BTVYFIMKUHNOBZ-ODRIEIDWSA-N	0	-8.92999
vinardo	1tgm	2	BTVYFIMKUHNOBZ-ODRIEIDWSA-N	0	-5.97531
ad4	1tgm	3	BTVYFIMKUHNOBZ-ODRIEIDWSA-N	0	-32.4486
ChemPLP	1tgm	3	BTVYFIMKUHNOBZ-ODRIEIDWSA-N	0	-84.1408
dkoes	1tgm	3	BTVYFIMKUHNOBZ-ODRIEIDWSA-N	0	-5.70601
PLP	1tgm	3	BTVYFIMKUHNOBZ-ODRIEIDWSA-N	0	-66.9943
vina	1tgm	3	BTVYFIMKUHNOBZ-ODRIEIDWSA-N	0	-8.58087
vinardo	1tgm	3	BTVYFIMKUHNOBZ-ODRIEIDWSA-N	0	-6.4092
ad4	1tgm	4	BTVYFIMKUHNOBZ-ODRIEIDWSA-N	0	-32.8082
ChemPLP	1tgm	4	BTVYFIMKUHNOBZ-ODRIEIDWSA-N	0	-83.1103
dkoes	1tgm	4	BTVYFIMKUHNOBZ-ODRIEIDWSA-N	0	-5.7654
PLP	1tgm	4	BTVYFIMKUHNOBZ-ODRIEIDWSA-N	0	-60.6079
vina	1tgm	4	BTVYFIMKUHNOBZ-ODRIEIDWSA-N	0	-8.91286
vinardo	1tgm	4	BTVYFIMKUHNOBZ-ODRIEIDWSA-N	0	-6.22887
ad4	1tgm	5	BTVYFIMKUHNOBZ-ODRIEIDWSA-N	0	-30.2809
ChemPLP	1tgm	5	BTVYFIMKUHNOBZ-ODRIEIDWSA-N	0	-81.9378
dkoes	1tgm	5	BTVYFIMKUHNOBZ-ODRIEIDWSA-N	0	-5.54873
PLP	1tgm	5	BTVYFIMKUHNOBZ-ODRIEIDWSA-N	0	-55.3837
vina	1tgm	5	BTVYFIMKUHNOBZ-ODRIEIDWSA-N	0	-7.93842
vinardo	1tgm	5	BTVYFIMKUHNOBZ-ODRIEIDWSA-N	0	-6.04141
ad4	1tgm	1	BTVYFIMKUHNOBZ-ODRIEIDWSA-N	1	-33.9479
ChemPLP	1tgm	1	BTVYFIMKUHNOBZ-ODRIEIDWSA-N	1	-77.8084
dkoes	1tgm	1	BTVYFIMKUHNOBZ-ODRIEIDWSA-N	1	-6.00522
PLP	1tgm	1	BTVYFIMKUHNOBZ-ODRIEIDWSA-N	1	-56.835
vina	1tgm	1	BTVYFIMKUHNOBZ-ODRIEIDWSA-N	1	-8.77192
vinardo	1tgm	1	BTVYFIMKUHNOBZ-ODRIEIDWSA-N	1	-6.99642
ChemPLP	1tgm	2	BTVYFIMKUHNOBZ-ODRIEIDWSA-N	1	-76.8352
dkoes	1tgm	2	BTVYFIMKUHNOBZ-ODRIEIDWSA-N	1	-5.53919
PLP	1tgm	2	BTVYFIMKUHNOBZ-ODRIEIDWSA-N	1	-49.673
vina	1tgm	2	BTVYFIMKUHNOBZ-ODRIEIDWSA-N	1	-8.33301
vinardo	1tgm	2	BTVYFIMKUHNOBZ-ODRIEIDWSA-N	1	-5.96332
ad4	1tgm	3	BTVYFIMKUHNOBZ-ODRIEIDWSA-N	1	-32.1421
ChemPLP	1tgm	3	BTVYFIMKUHNOBZ-ODRIEIDWSA-N	1	-66.353
dkoes	1tgm	3	BTVYFIMKUHNOBZ-ODRIEIDWSA-N	1	-5.69448
PLP	1tgm	3	BTVYFIMKUHNOBZ-ODRIEIDWSA-N	1	-37.8155
vina	1tgm	3	BTVYFIMKUHNOBZ-ODRIEIDWSA-N	1	-8.02274
vinardo	1tgm	3	BTVYFIMKUHNOBZ-ODRIEIDWSA-N	1	-5.80153
ad4	1tgm	4	BTVYFIMKUHNOBZ-ODRIEIDWSA-N	1	-37.2855
ChemPLP	1tgm	4	BTVYFIMKUHNOBZ-ODRIEIDWSA-N	1	-83.9167
dkoes	1tgm	4	BTVYFIMKUHNOBZ-ODRIEIDWSA-N	1	-5.71866
[truncated: 26,361 more rows]

## Sheet: Table S6
Ligand Base INCHI Key	Ligand Name	Traditional Docking	Displacement Score	Ratio
AEXFXNFMSAAELR-RXVVDRJESA-N	Brensocatib	-93.2712	-77.9669	1.19629
AFCGFAGUEYAMAO-UHFFFAOYSA-N	Acamprosate	-59.821	-78.5856	0.761222
AGPIHNZOZNKRGT-CYBMUJFWSA-N	ABT-639	-85.8653	-69.5932	1.23382
AIWRTTMUVOZGPW-HSPKUQOVSA-N	Abarelix	-11.5206	-79.7385	0.14448
ALWKGYPQUAPLQC-UHFFFAOYSA-N	Neostigmine	-63.3915	-79.5718	0.796658
ANZXOIAKUNOVQU-UHFFFAOYSA-N	Bambuterol	-92.637	-68.7441	1.34756
ASOADIZOVZTJSR-UHFFFAOYSA-N	Opicapone	-95.8895	-75.3911	1.27189
AVOLMBLBETYQHX-UHFFFAOYSA-N	Ethacrynic acid	-75.0334	-75.7259	0.990855
BAZRWWGASYWYGB-SNVBAGLBSA-N	GDC-0575	-72.3905	-73.8167	0.980679
BCFGMOOMADDAQU-UHFFFAOYSA-N	Lapatinib	-108.996	-75.5056	1.44354
BDJRBEYXGGNYIS-UHFFFAOYSA-N	Azelaic acid	-75.6899	-80.0954	0.944996
BHLXTPHDSZUFHR-UHFFFAOYSA-N	Varespladib	-97.1144	-70.0629	1.3861
BLJRIMJGRPQVNF-JTQLQIEISA-N	(S)-Timolol	-81.7717	-72.0622	1.13474
BTVYFIMKUHNOBZ-ODRIEIDWSA-N	Rifamycin S	-84.1408	-67.187	1.25234
BUXIAWLTBSXYSW-UHFFFAOYSA-N	AB928	-100.673	-71.3326	1.41133
CKTSBUTUHBMZGZ-SHYZEUOFSA-N	2'-Deoxycytidine	-78.0941	-79.6679	0.980247
COSPVUFTLGQDQL-UHFFFAOYSA-N	Nelotanserin	-86.3194	-76.795	1.12402
CTPOHARTNNSRSR-SEYXRHQNSA-N	Beraprost	-104.475	-70.9141	1.47326
CZGUSIXMZVURDU-JZXHSEFVSA-N	Angiotensin II	-73.6202	-71.5529	1.02889
DBPWSSGDRRHUNT-CEGNMAFCSA-N	17-Hydroxyprogesterone	-84.9799	-70.7788	1.20064
DCOPUUMXTXDBNB-UHFFFAOYSA-N	Diclofenac	-78.0308	-72.9081	1.07026
DCQLZTSRKLWEAB-UHFFFAOYSA-N	2-Hydroxypropyl-b-cyclodextrin	110.717	-84.0228	-1.31771
DFBDRVGWBHBJNR-BBNFHIFMSA-N	AZD9496	-84.718	-69.6159	1.21693
DFQGDHBGRSTTHX-UHFFFAOYSA-N	Fiboflapon	-102.843	-71.9934	1.4285
DFYRUELUNQRZTB-UHFFFAOYSA-N	Apocynin	-69.7002	-79.0757	0.881437
DJQOOSBJCLSSEY-UHFFFAOYSA-N	Acipimox	-65.2525	-78.848	0.827573
DOCINCLJNAXZQF-LBPRGKRZSA-N	Acalisib	-89.6106	-69.9264	1.2815
DSSYKIVIOFKYAU-MHPPCMCBSA-N	(+)-Camphor	-55.7076	-84.9052	0.656115
DTGKSKDOIYIVQL-SHTILUHOSA-N	D-Borneol	-57.7066	-80.3829	0.717896
DTGLZDAWLRGWQN-UHFFFAOYSA-N	Prasugrel	-87.5275	-70.3709	1.2438
FATGTHLOZSXOBC-UHFFFAOYSA-N	Timapiprant	-102.525	-69.7958	1.46893
FBOUYBDGKBSUES-VXKWHMMOSA-N	Solifenacin	-93.5467	-70.5146	1.32663
FFKUDWZICMJVPA-UHFFFAOYSA-N	2-(Phosphonooxy)benzoic acid	-73.0931	-77.3352	0.945146
FGTCROZDHDSNIO-UHFFFAOYSA-N	OSI-930	-91.6642	-74.7367	1.2265
FPVKHBSQESCIEP-JQCXWYLXSA-N	Pentostatin	-80.525	-78.9633	1.01978
FRPZMMHWLSIFAZ-UHFFFAOYSA-N	10-Undecenoic acid	-81.3051	-77.9149	1.04351
FSQKKOOTNAMONP-UHFFFAOYSA-N	Acemetacin	-85.9361	-73.2223	1.17363
FTVWIRXFELQLPI-CYBMUJFWSA-N	Naringenin	-89.0551	-78.1343	1.13977
FXNFHKRTJBSTCS-UHFFFAOYSA-N	Baicalein	-91.9613	-77.8873	1.1807
GBLBJPZSROAGMF-SIYOEGHHSA-N	Pralsetinib	-103.974	-77.14	1.34786
GERJIEKMNDGSCS-DQEYMECFSA-N	Acebilustat	-109.233	-77.3432	1.41232
GFBKORZTTCHDGY-UWVJOHFNSA-N	(Z)-Thiothixene	-100.308	-76.848	1.30528
GHASVSINZRGABV-UHFFFAOYSA-N	5-Fluorouracil	-55.4207	-79.2312	0.699481
GLVAUDGFNGKCSF-UHFFFAOYSA-N	6-Mercaptopurine	-56.2652	-81.9632	0.686469
GNHHCBSBCDGWND-KRWDZBQOSA-N	Vicagrel	-87.6651	-76.4676	1.14644
GOEMGAFJFRBGGG-UHFFFAOYSA-N	Acebutolol	-90.4474	-77.3131	1.16988
GQYIWUVLTXOXAJ-UHFFFAOYSA-N	Lomustine	-69.6677	-74.172	0.939272
GULSIMHVQYBADX-FQEVSTJZSA-N	Cintirorgon	-114.283	-73.0505	1.56444
GYCPCOJTCINIFZ-OXJNMPFZSA-N	AVN-944	-105.318	-70.5179	1.49349
GZOSMCIZMLWJML-VJLLXTKPSA-N	Abiraterone	-86.4732	-72.8486	1.18703
HAWSQZCWOQZXHI-FQEVSTJZSA-N	(S)-10-Hydroxycamptothecin	-85.7562	-86.8016	0.987957
HCYFGRCYSCXKNQ-UHFFFAOYSA-N	Acefylline	-74.6373	-77.2974	0.965586
HEAUOKZIVMZVQL-VWLOTQADSA-N	(R)-Elagolix	-109.61	-70.9244	1.54545
HEFNNWSXXWATRW-JTQLQIEISA-N	(S)-(+)-Ibuprofen	-78.6425	-78.5522	1.00115
HEFNNWSXXWATRW-SNVBAGLBSA-N	(R)-(-)-Ibuprofen	-81.4315	-74.5764	1.09192
HGVVOUNEGQIPMS-UHFFFAOYSA-N	Proanthocyanidins	-111.793	-69.7831	1.60201
HMEDEBAJARCKCT-UHFFFAOYSA-N	Azosemide	-74.6826	-72.2974	1.03299
HNSDLXPSAYFUHK-UHFFFAOYSA-N	Docusate	-99.4855	-67.7113	1.46926
HRNLUBSXIHFDHP-UHFFFAOYSA-N	Mocetinostat	-97.7632	-77.0844	1.26826
HSHNITRMYYLLCV-UHFFFAOYSA-N	4-Methylumbelliferone	-74.7076	-78.7692	0.948436
HSKAZIJJKRAJAV-KOEQRZSOSA-N	Apilimod	-108.333	-70.7705	1.53076
HSQAARMBHJCUOK-UHFFFAOYSA-N	AZD9056	-100.661	-74.8394	1.34503
HXGBXQDTNZMWGS-RUZDIDTESA-N	Darifenacin	-98.2367	-72.6627	1.35195
IIRWNGPLJQXWFJ-KRWDZBQOSA-N	AT13148	-91.2369	-80.0693	1.13947
IKIIZLYTISPENI-ZFORQUDYSA-N	Baicalin	-104.353	-72.1875	1.44558
IPWKIXLWTCNBKN-UHFFFAOYSA-N	Ornidazole	-69.4884	-78.0143	0.890713
IUEWXNHSKRWHDY-UHFFFAOYSA-N	Abrocitinib	-83.9832	-73.48	1.14294
JAZBEHYOTPTENJ-JLNKQSITSA-N	Eicosapentaenoic Acid	-102.084	-76.9658	1.32636
JBFNEVNUGGFPBQ-DDMCRLCFSA-N	SPR741	-104.012	-79.3205	1.31128
JBIMVDZLSHOPLA-LSCVHKIXSA-N	Olopatadine	-100.403	-68.5436	1.46481
JLIDBLDQVAYHNE-KDSIFHRYSA-N	Abscisic acid	-76.27	-75.9973	1.00359
JTWOMNBEOCYFNV-NFFDBFGFSA-N	Azlocillin	-88.1426	-68.1419	1.29352
JZRWCGZRTZMZEH-UHFFFAOYSA-N	Thiamine	-87.0425	-74.3067	1.17139
KBOPZPXVLCULAV-UHFFFAOYSA-N	5-Aminosalicylic Acid	-75.0107	-79.0591	0.948793
KJAAPZIFCQQQKX-NDEPHWFRSA-N	GDC-0927	-99.2185	-72.0399	1.37727
KJNNWYBAOPXVJY-UHFFFAOYSA-N	Azeliragon	-108.219	-78.7537	1.37414
KPQQGHGDBBJGFA-QNGWXLTQSA-N	MK-8353	-103.842	-74.8503	1.38733
KPYSYYIEGFHWSV-QMMMGPOBSA-N	(R)-Baclofen	-76.3293	-78.9828	0.966405
KQXKVJAGOJTNJS-OAHLLOKOSA-N	(+)-Penbutolol	-89.0947	-74.8987	1.18953
KSMRODHGGIIXDV-YFKPBYRVSA-N	Aceglutamide	-63.389	-75.3151	0.84165
KTEIFNKAUNYNJU-LBPRGKRZSA-N	(S)-Crizotinib	-104.543	-72.9541	1.433
KURQKNMKCGYWRJ-HNNXBMFYSA-N	CPI-444	-99.4599	-71.4665	1.3917
KVCQTKNUUQOELD-UHFFFAOYSA-N	Belvarafenib	-93.1389	-75.2663	1.23746
KWLUIYFCMHKLKY-NDEPHWFRSA-N	sPLA2 inhibitor 1	-112.195	-69.6653	1.61049
KXGCNMMJRFDFNR-AWSUJWHHSA-N	Linaclotide	-100.762	-77.9349	1.2929
LBWQSAZEYIZZCE-SNVBAGLBSA-N	Pexacerfont	-86.1126	-78.1658	1.10167
LDCYZAJDBXYCGN-VIFPVBQESA-N	5-Hydroxytryptophan	-83.425	-78.3544	1.06471
LRBQNJMCXXYXIU-NRMVVENXSA-N	5-Hydroxytryptophan	-148.752	-74.2739	2.00275
LZLBRISQTJVZNP-UHFFFAOYSA-N	GSK2981278	-89.2437	-78.7838	1.13277
MAEIEVLCKWDQJH-UHFFFAOYSA-N	Bumetanide	-82.9556	-71.0931	1.16686
MBUVEWMHONZEQD-UHFFFAOYSA-N	Azelastine	-104.532	-71.8786	1.45429
MCGSCOLBFJQGHM-SCZZXKLOSA-N	Abacavir	-88.7167	-77.6724	1.14219
MJIHNNLFOKEZEW-RUZDIDTESA-N	(R)-Lansoprazole	-89.7351	-79.7764	1.12483
MNIPYSSQXLZQLJ-UHFFFAOYSA-N	Aceclofenac	-90.0192	-69.8692	1.2884
MPDGHEJMBKOTSU-WFJWTYAKSA-N	Glycyrrhetin	-81.221	-67.0566	1.21123
MQTOSJVFKKJCRP-BICOPXKESA-N	Azithromycin	-76.4763	-70.5513	1.08398
MREBEPTUUMTTIA-UHFFFAOYSA-N	Azimilide	-107.403	-75.1034	1.43007
MRWFZSLZNUJVQW-DEOSSOPVSA-N	Saroglitazar	-100.503	-78.0602	1.2875
MTCFGRXMJLQNBG-UWTATZPHSA-N	(R)-Serine	-64.6002	-84.0508	0.768585
MULSIBUGDPOSHV-UHFFFAOYSA-N	(E)-Daporinad	-91.649	-69.6783	1.31532
NHTKGYOMICWFQZ-KKQYNPQSSA-N	Acelarin	-114.864	-71.5884	1.6045
NMUSYJAQQFHJEW-KVTDHHQDSA-N	5-Azacytidine	-76.7715	-77.8238	0.986479
NUKYPUAOHBNCPY-UHFFFAOYSA-N	4-Aminopyridine	-58.1311	-80.0901	0.725821
NZRDKNBIPVLNHA-UHFFFAOYSA-N	5-Acetylsalicylic acid	-77.9915	-78.39	0.994917
OBKXEAXTFZPCHS-UHFFFAOYSA-N	4-Phenylbutyric acid	-74.1236	-78.5573	0.943561
OEDSFMUSNZDJFD-UHFFFAOYSA-N	ABBV-744	-87.4496	-76.1564	1.14829
OHUHVTCQTUDPIJ-MUWSIPGASA-N	(S)-Ceralasertib	-91.8157	-68.8293	1.33396
OPWQYOUZRHDKBR-UHFFFAOYSA-N	LY 311727	-110.081	-68.7099	1.60211
OVSQVDMCBVZWGM-DTGCRPNFSA-N	Hyperoside	-101.603	-70.3056	1.44516
PFTAWBLQPZVEMU-DZGCQCFKSA-N	(+)-Catechin	-88.645	-76.6787	1.15606
PFTAWBLQPZVEMU-UKRRQHHQSA-N	(-)-Epicatechin	-93.1076	-77.8267	1.19635
PHVGLTMQBUFIQQ-UHFFFAOYSA-N	Nortriptyline	-96.5723	-71.4172	1.35223
PHWXUGHIIBDVKD-UHFFFAOYSA-N	Sitaxsentan	-91.1969	-69.4092	1.3139
PXRCDPVYRPKGGI-MRXNPFEDSA-N	AZD2716	-104.899	-71.8128	1.46073
QAGYKUNXZHXKMR-HKWSIXNMSA-N	Nelfinavir	-99.2176	-67.7708	1.46402
QBKSWRVVCFFDOT-UHFFFAOYSA-N	Gossypol	-109.269	-75.5334	1.44663
QCTBMLYLENLHLA-UHFFFAOYSA-N	4-(Aminomethyl)benzoic acid	-69.1396	-78.3401	0.882558
QFCXANHHBCGMAS-UHFFFAOYSA-N	Telatinib	-94.0244	-74.0384	1.26994
QJFSABGVXDWMIW-UHFFFAOYSA-N	Azilsartan medoxomil	-115.405	-70.5445	1.63592
QKYBZJLEMOZFFU-UHFFFAOYSA-N	Ansofaxine	-97.0728	-69.3648	1.39945
QQLKULDARVNMAL-UHFFFAOYSA-N	Icotinib	-85.2676	-79.1404	1.07742
QUQGQIASFYWKAB-UHFFFAOYSA-N	Alofanib	-95.8248	-70.4849	1.35951
REFJWTPEDVJJIY-UHFFFAOYSA-N	Quercetin	-85.3258	-76.6543	1.11312
REUKAAAAEHWGGM-UHFFFAOYSA-N	ROC-0929	-93.9481	-64.9124	1.44731
RNIADBXQDMCFEN-IWVLMIASSA-N	Meclocycline	-88.6783	-68.6927	1.29094
RQQJJXVETXFINY-UHFFFAOYSA-N	5-(N,N-Hexamethylene)-amiloride	-76.0372	-75.2508	1.01045
RUOLFWZIFNQQGH-DEOSSOPVSA-N	Fedovapagon	-78.4045	-79.8475	0.981927
RUZYUOTYCVRMRZ-UHFFFAOYSA-N	Doxazosin	-90.9556	-74.7017	1.21759
RWEVIPRMPFNTLO-UHFFFAOYSA-N	AZD8330	-78.4799	-71.6902	1.09471
RWXIFXNRCLMQCD-HCJUZYDBSA-N	20(S)-Ginsenoside Rg3	-96.6074	-80.3898	1.20174
RYBLECYFLJXEJX-UHFFFAOYSA-N	Glumetinib	-94.8348	-73.7435	1.28601
SBNKFTQSBPKMBZ-UHFFFAOYSA-N	2-Ethoxybenzamide	-69.6256	-77.9058	0.893715
SEBPXHSZHLFWRL-UHFFFAOYSA-N	2,2,5,7,8-Pentamethyl-6-Chromanol	-75.6844	-73.0183	1.03651
SHZGCJCMOBCMKK-SXUWKVJYSA-N	(-)-Fucose	-63.442	-77.5171	0.818427
SLRCCWJSBJZJBV-LOKSQKBWSA-N	(-)-Sparteine	-79.8522	-80.2238	0.995368
SLXKOJJOQWFEFD-UHFFFAOYSA-N	6-Aminocaproic acid	-66.4844	-80.354	0.827394
SNHCRNMVYDHVDT-UHFFFAOYSA-N	Verubulin	-81.2513	-77.9651	1.04215
SQZJGTOZFRNWCX-UHFFFAOYSA-N	ABX-1431	-93.1188	-69.9557	1.33111
SUDAHWBOROXANE-SECBINFHSA-N	PD0325901	-91.0495	-70.9025	1.28415
SWZMSZQQJRKFBP-WZRBSPASSA-N	(-)-Securinine	-73.2078	-74.7946	0.978785
UAXHPOBBKRWJGA-ZDUSSCGKSA-N	SAR-260301	-89.5648	-71.3104	1.25599
UCHDWCPVSPXUMX-TZIWLTJVSA-N	Montelukast	-119.925	-72.2698	1.65941
UKKRUIXIDCWALA-QFIPXVFZSA-N	Valecobulin	-89.8701	-77.8521	1.15437
UPNUIXSCZBYVBB-JVFUWBCBSA-N	Alvimopan	-101.903	-73.3611	1.38906
URCVCIZFVQDVPM-UHFFFAOYSA-N	ABT-751	-85.6565	-75.9177	1.12828
UXZFQZANDVDGMM-UHFFFAOYSA-N	Diiodohydroxyquinoline	-70.3684	-77.8677	0.903692
UZWDCWONPYILKI-UHFFFAOYSA-N	Abemaciclib	-103.065	-76.5017	1.34723
VCKUSRYTPJJLNI-AWEZNQCLSA-N	(S)-Terazosin	-89.9101	-79.1379	1.13612
VHYCDWMUTMEGQY-QGZVFWFLSA-N	(+)-Bisoprolol	-90.6414	-78.3827	1.1564
VJVDLRVFJTVWEO-QFIPXVFZSA-N	LY2922470	-107.552	-77.3265	1.39088
VJYDOJXJUCJUHL-UHFFFAOYSA-N	Varespladib methyl	-95.7476	-73.1016	1.30979
VOXZDWNPVJITMN-ZBRFXRBCSA-N	Estradiol	-80.3224	-74.2478	1.08181
VRYALKFFQXWPIH-HCWXCVPCSA-N	2-Deoxy-D-glucose	-67.4691	-79.5253	0.848398
WDBNGXLHMZSUEI-UHFFFAOYSA-N	MK-4074	-96.5923	-80.7333	1.19644
WDENQIQQYWYTPO-IBGZPJMESA-N	Acalabrutinib	-99.7456	-74.4884	1.33907
WDSCBUNMANHPFH-UHFFFAOYSA-N	6-Acetamidohexanoic acid	-69.8074	-78.4549	0.889778
WHUUTDBJXJRKMK-VKHMYHEASA-N	(S)-Glutamic acid	-69.5798	-79.5458	0.874714
WJEOLQLKVOPQFV-UHFFFAOYSA-N	Masitinib	-103.638	-76.5932	1.35309
WONYMNWUJVKVII-UHFFFAOYSA-N	3,5-Diiodothyropropionic acid	-84.7155	-76.3702	1.10927
WTDWVLJJJOTABN-UHFFFAOYSA-N	Nesbuvir	-77.6435	-67.0218	1.15848
WYWHKKSPHMUBEB-UHFFFAOYSA-N	6-Thioguanine	-62.1943	-76.6499	0.811408
WZPBZJONDBGPKJ-HMTIBFNOSA-N	Aztreonam	-81.4949	-71.0718	1.14666
XCIGZBVOUQVIPI-UHFFFAOYSA-N	Lanraplenib	-97.3379	-71.6251	1.35899
XGZZHZMWIXFATA-UEZBDDGYSA-N	Nalfurafine	-102.447	-67.2231	1.52399
XHEFDIBZLJXQHF-UHFFFAOYSA-N	Fisetin	-88.0706	-77.496	1.13645
XJGFWWJLMVZSIG-UHFFFAOYSA-N	9-Aminoacridine	-77.8853	-77.1733	1.00923
XMAYWYJOQHXEEK-OZXSUGGESA-N	(+)-Ketoconazole	-94.975	-70.8874	1.3398
XMOCLSLCDHWDHP-IUODEOHRSA-N	(-)-Epigallocatechin	-94.5885	-73.16	1.2929
XMYKNCNAZKMVQN-UHFFFAOYSA-N	3-AP	-72.4492	-77.9837	0.92903
XUFXOAAUWZOOIT-KBHVOTSXSA-N	Acarbose	-102.178	-71.0474	1.43817
YCWQAMGASJSUIP-YFKPBYRVSA-N	6-Diazo-5-oxo-L-nor-Leucine	-69.8589	-78.1856	0.893501
YEAHTLOYHVWAKW-UHFFFAOYSA-N	Palomid 529	-89.6478	-72.2415	1.24095
YEZNLOUZAIOMLT-UHFFFAOYSA-N	Tolfenamic Acid	-81.7811	-75.2591	1.08666
YKPUWZUDDOIDPM-VURMDHGXSA-N	(Z)-Capsaicin	-91.2111	-76.0521	1.19932
YKRGDOXKVOZESV-WRJNSLSBSA-N	Paeoniflorin	-95.0062	-71.2564	1.3333
YMGFTDKNIWPMGF-UCPJVGPRSA-N	Salvianolic acid	-122.683	-74.5413	1.64584
YOZNUFWCRFCGIH-UHFFFAOYSA-K	Hydroxocobalamin	-104.62	-82.145	1.2736
YTFHCXIPDIHOIA-DHZHZOJOSA-N	Palovarotene	-98.5298	-81.709	1.20586
YTLQFZVCLXFFRK-UHFFFAOYSA-N	Bendazol	-83.1387	-77.8445	1.06801
YVPGZQLRPAGKLA-UHFFFAOYSA-N	N6022	-95.9497	-69.602	1.37855
ZDZOTLJHXYCWBA-VCVYQWHSSA-N	Docetaxel	-93.3658	-78.639	1.18727
ZGBAJMQHJDFTQJ-DEOSSOPVSA-N	Bafetinib	-106.359	-74.9383	1.41928
ZGRDYKFVDCFJCZ-UHFFFAOYSA-N	AZD-8835	-99.7543	-69.7031	1.43113
ZGXJTSGNIOSYLO-UHFFFAOYSA-N	5-Aminolevulinic acid	-64.0447	-80.02	0.800358
ZJVUMAFASBFUBG-OGJBWQGYSA-N	Punicalagin	-97.7566	-67.9282	1.43912
ZKFQEACEUNWPMT-UHFFFAOYSA-N	Azelnidipine	-112.375	-69.9855	1.6057
ZKHFYORNAYYOTM-UHFFFAOYSA-N	TPI-1	-70.9072	-75.5807	0.938166
ZKRWPAYTJMRKLJ-BTYIYWSLSA-N	GSK598809	-108.72	-77.0167	1.41164
ZQDWXGKKHFNSQK-UHFFFAOYSA-N	Hydroxyzine	-97.4392	-73.169	1.3317
ZRJBHWIHUMBLCN-HZRLMBICSA-N	(-)-Huperzine A	-71.2914	-81.7923	0.871615
ZSBXGIUJOOQZMP-BHPKHCPMSA-N	Sophoridine	-77.7003	-79.8361	0.973248
ZVGNESXIJDCBKN-DEIWUYIYSA-N	Fidaxomicin	-101.961	-83.1225	1.22663

## Sheet: Table S7 1TGM
Enzyme Name	Best Enzyme Pose	Ligand Base INCHI Key	Ligand Name	Ligand Best Protomer	Score Displacement Docking	Score Direct Docking	ChemPLP Metal	ChemPLP Steric	Ratio	Displacement Point	Direct Docking Point	Metal Point	Steric Point	Ratio Point	Sum Points
1tgm	2		Model Substrate (SM)	0	-70.3333	-92.0454	-0.4	-48.716	1.34375
1tgm	4	AEXFXNFMSAAELR-RXVVDRJESA-N	Brensocatib	0	-77.9669	-93.2712	0	-72.5606	1.19629	0	1	0	1	0	2
1tgm	4	AFCGFAGUEYAMAO-UHFFFAOYSA-N	Acamprosate	0	-78.5856	-59.821	-12.9999	-21.7222	0.761222	0	0	1	0	0	1
1tgm	4	AGPIHNZOZNKRGT-CYBMUJFWSA-N	ABT-639	0	-69.5932	-85.8653	-6.9946	-67.5064	1.23382	1	0	1	1	0	3
1tgm	5	AIWRTTMUVOZGPW-HSPKUQOVSA-N	Abarelix	1	-79.7385	-11.5206	-0.777778	-57.3877	0.14448	0	0	1	1	0	2
1tgm	3	ALWKGYPQUAPLQC-UHFFFAOYSA-N	Neostigmine	0	-79.5718	-63.3915	0	-54.6775	0.796658	0	0	0	1	0	1
1tgm	2	ANZXOIAKUNOVQU-UHFFFAOYSA-N	Bambuterol	2	-68.7441	-92.637	-3.88889	-63.8881	1.34756	1	1	1	1	1	5
1tgm	4	ASOADIZOVZTJSR-UHFFFAOYSA-N	Opicapone	5	-75.3911	-95.8895	-6.93448	-59.0444	1.27189	0	1	1	1	0	3
1tgm	3	AVOLMBLBETYQHX-UHFFFAOYSA-N	Ethacrynic acid	1	-75.7259	-75.0334	-14.0144	-50.4799	0.990855	0	0	1	1	0	2
1tgm	4	BAZRWWGASYWYGB-SNVBAGLBSA-N	GDC-0575	0	-73.8167	-72.3905	-6.99843	-55.8809	0.980679	0	0	1	1	0	2
1tgm	4	BCFGMOOMADDAQU-UHFFFAOYSA-N	Lapatinib	3	-75.5056	-108.996	-1.90899	-87.6558	1.44354	0	1	1	1	1	4
1tgm	4	BDJRBEYXGGNYIS-UHFFFAOYSA-N	Azelaic acid	2	-80.0954	-75.6899	-6.9972	-39.7884	0.944996	0	0	1	0	0	1
1tgm	3	BHLXTPHDSZUFHR-UHFFFAOYSA-N	Varespladib	0	-70.0629	-97.1144	-12.3299	-67.6836	1.3861	1	1	1	1	1	5
1tgm	3	BLJRIMJGRPQVNF-JTQLQIEISA-N	(S)-Timolol	0	-72.0622	-81.7717	-5.44437	-43.4713	1.13474	0	0	1	0	0	1
1tgm	3	BTVYFIMKUHNOBZ-ODRIEIDWSA-N	Rifamycin S	0	-67.187	-84.1408	0	-54.9961	1.25234	1	0	0	1	0	2
1tgm	3	BUXIAWLTBSXYSW-UHFFFAOYSA-N	AB928	6	-71.3326	-100.673	-6.22155	-67.1402	1.41133	0	1	1	1	1	4
1tgm	4	CKTSBUTUHBMZGZ-SHYZEUOFSA-N	2'-Deoxycytidine	1	-79.6679	-78.0941	-6.99952	-38.7797	0.980247	0	0	1	0	0	1
1tgm	3	COSPVUFTLGQDQL-UHFFFAOYSA-N	Nelotanserin	0	-76.795	-86.3194	0	-65.2957	1.12402	0	0	0	1	0	1
1tgm	2	CTPOHARTNNSRSR-SEYXRHQNSA-N	Beraprost	0	-70.9141	-104.475	-5.44419	-74.8378	1.47326	0	1	1	1	1	4
1tgm	1	CZGUSIXMZVURDU-JZXHSEFVSA-N	Angiotensin II	3	-71.5529	-73.6202	-2.99977	-78.3749	1.02889	0	0	1	1	0	2
1tgm	2	DBPWSSGDRRHUNT-CEGNMAFCSA-N	17-Hydroxyprogesterone	0	-70.7788	-84.9799	-6.99706	-53.8021	1.20064	0	0	1	1	0	2
1tgm	2	DCOPUUMXTXDBNB-UHFFFAOYSA-N	Diclofenac	3	-72.9081	-78.0308	-5.44396	-54.4534	1.07026	0	0	1	1	0	2
1tgm	5	DCQLZTSRKLWEAB-UHFFFAOYSA-N	2-Hydroxypropyl-b-cyclodextrin	0	-84.0228	110.717	0	3.7947	-1.31771	0	0	0	0	0	0
1tgm	4	DFBDRVGWBHBJNR-BBNFHIFMSA-N	AZD9496	0	-69.6159	-84.718	-1.55526	-71.0975	1.21693	1	0	1	1	0	3
1tgm	4	DFQGDHBGRSTTHX-UHFFFAOYSA-N	Fiboflapon	2	-71.9934	-102.843	-1.55556	-82.7707	1.4285	0	1	1	1	1	4
1tgm	4	DFYRUELUNQRZTB-UHFFFAOYSA-N	Apocynin	1	-79.0757	-69.7002	-6.58562	-36.3008	0.881437	0	0	1	0	0	1
1tgm	4	DJQOOSBJCLSSEY-UHFFFAOYSA-N	Acipimox	3	-78.848	-65.2525	-12.9995	-27.8997	0.827573	0	0	1	0	0	1
1tgm	2	DOCINCLJNAXZQF-LBPRGKRZSA-N	Acalisib	0	-69.9264	-89.6106	0	-69.6061	1.2815	1	0	0	1	0	2
1tgm	2	DSSYKIVIOFKYAU-MHPPCMCBSA-N	(+)-Camphor	0	-84.9052	-55.7076	0	-33.5827	0.656115	0	0	0	0	0	0
1tgm	5	DTGKSKDOIYIVQL-SHTILUHOSA-N	D-Borneol	0	-80.3829	-57.7066	0	-31.2635	0.717896	0	0	0	0	0	0
1tgm	3	DTGLZDAWLRGWQN-UHFFFAOYSA-N	Prasugrel	0	-70.3709	-87.5275	0	-71.5483	1.2438	0	0	0	1	0	1
1tgm	3	FATGTHLOZSXOBC-UHFFFAOYSA-N	Timapiprant	2	-69.7958	-102.525	-6.99854	-71.242	1.46893	1	1	1	1	1	5
1tgm	3	FBOUYBDGKBSUES-VXKWHMMOSA-N	Solifenacin	2	-70.5146	-93.5467	0	-73.4993	1.32663	0	1	0	1	0	2
1tgm	4	FFKUDWZICMJVPA-UHFFFAOYSA-N	2-(Phosphonooxy)benzoic acid	2	-77.3352	-73.0931	-13	-34.4501	0.945146	0	0	1	0	0	1
1tgm	4	FGTCROZDHDSNIO-UHFFFAOYSA-N	OSI-930	0	-74.7367	-91.6642	-1.51613	-70.3267	1.2265	0	0	1	1	0	2
1tgm	4	FPVKHBSQESCIEP-JQCXWYLXSA-N	Pentostatin	0	-78.9633	-80.525	-6.99977	-42.7868	1.01978	0	0	1	0	0	1
1tgm	4	FRPZMMHWLSIFAZ-UHFFFAOYSA-N	10-Undecenoic acid	0	-77.9149	-81.3051	-12.9998	-48.9534	1.04351	0	0	1	1	0	2
1tgm	3	FSQKKOOTNAMONP-UHFFFAOYSA-N	Acemetacin	1	-73.2223	-85.9361	0	-82.2777	1.17363	0	0	0	1	0	1
1tgm	4	FTVWIRXFELQLPI-CYBMUJFWSA-N	Naringenin	0	-78.1343	-89.0551	-6.99991	-53.362	1.13977	0	0	1	1	0	2
1tgm	3	FXNFHKRTJBSTCS-UHFFFAOYSA-N	Baicalein	0	-77.8873	-91.9613	-7	-54.0414	1.1807	0	0	1	1	0	2
1tgm	4	GBLBJPZSROAGMF-SIYOEGHHSA-N	Pralsetinib	0	-77.14	-103.974	-4.50081	-80.7548	1.34786	0	1	1	1	1	4
1tgm	4	GERJIEKMNDGSCS-DQEYMECFSA-N	Acebilustat	7	-77.3432	-109.233	-6.22222	-79.8966	1.41232	0	1	1	1	1	4
1tgm	4	GFBKORZTTCHDGY-UWVJOHFNSA-N	(Z)-Thiothixene	7	-76.848	-100.308	-4.99023	-73.895	1.30528	0	1	1	1	0	3
1tgm	4	GHASVSINZRGABV-UHFFFAOYSA-N	5-Fluorouracil	1	-79.2312	-55.4207	-6.22148	-22.1956	0.699481	0	0	1	0	0	1
1tgm	2	GLVAUDGFNGKCSF-UHFFFAOYSA-N	6-Mercaptopurine	2	-81.9632	-56.2652	0	-24.7724	0.686469	0	0	0	0	0	0
1tgm	2	GNHHCBSBCDGWND-KRWDZBQOSA-N	Vicagrel	1	-76.4676	-87.6651	0	-64.0633	1.14644	0	0	0	1	0	1
1tgm	4	GOEMGAFJFRBGGG-UHFFFAOYSA-N	Acebutolol	1	-77.3131	-90.4474	-1.55429	-59.0129	1.16988	0	0	1	1	0	2
1tgm	2	GQYIWUVLTXOXAJ-UHFFFAOYSA-N	Lomustine	1	-74.172	-69.6677	-11.5553	-37.8191	0.939272	0	0	1	0	0	1
1tgm	4	GULSIMHVQYBADX-FQEVSTJZSA-N	Cintirorgon	0	-73.0505	-114.283	0	-91.7185	1.56444	0	1	0	1	1	3
1tgm	2	GYCPCOJTCINIFZ-OXJNMPFZSA-N	AVN-944	1	-70.5179	-105.318	0	-72.072	1.49349	0	1	0	1	1	3
1tgm	2	GZOSMCIZMLWJML-VJLLXTKPSA-N	Abiraterone	0	-72.8486	-86.4732	0	-58.6629	1.18703	0	0	0	1	0	1
1tgm	4	HAWSQZCWOQZXHI-FQEVSTJZSA-N	(S)-10-Hydroxycamptothecin	3	-86.8016	-85.7562	0	-56.708	0.987957	0	0	0	1	0	1
1tgm	4	HCYFGRCYSCXKNQ-UHFFFAOYSA-N	Acefylline	3	-77.2974	-74.6373	-12.9989	-38.6579	0.965586	0	0	1	0	0	1
1tgm	4	HEAUOKZIVMZVQL-VWLOTQADSA-N	(R)-Elagolix	2	-70.9244	-109.61	-3.10844	-92.0567	1.54545	0	1	1	1	1	4
1tgm	3	HEFNNWSXXWATRW-JTQLQIEISA-N	(S)-(+)-Ibuprofen	1	-78.5522	-78.6425	-12.9992	-45.9378	1.00115	0	0	1	0	0	1
1tgm	5	HEFNNWSXXWATRW-SNVBAGLBSA-N	(R)-(-)-Ibuprofen	1	-74.5764	-81.4315	-6.99938	-50.7296	1.09192	0	0	1	1	0	2
1tgm	4	HGVVOUNEGQIPMS-UHFFFAOYSA-N	Proanthocyanidins	2	-69.7831	-111.793	-11.6606	-72.7471	1.60201	1	1	1	1	1	5
1tgm	3	HMEDEBAJARCKCT-UHFFFAOYSA-N	Azosemide	3	-72.2974	-74.6826	-13	-40.0983	1.03299	0	0	1	0	0	1
1tgm	2	HNSDLXPSAYFUHK-UHFFFAOYSA-N	Docusate	0	-67.7113	-99.4855	-14.5556	-65.0414	1.46926	1	1	1	1	1	5
1tgm	4	HRNLUBSXIHFDHP-UHFFFAOYSA-N	Mocetinostat	7	-77.0844	-97.7632	0	-69.3775	1.26826	0	1	0	1	0	2
1tgm	4	HSHNITRMYYLLCV-UHFFFAOYSA-N	4-Methylumbelliferone	0	-78.7692	-74.7076	-7	-44.4996	0.948436	0	0	1	0	0	1
1tgm	4	HSKAZIJJKRAJAV-KOEQRZSOSA-N	Apilimod	1	-70.7705	-108.333	-2.92738	-76.4905	1.53076	0	1	1	1	1	4
1tgm	4	HSQAARMBHJCUOK-UHFFFAOYSA-N	AZD9056	1	-74.8394	-100.661	-6.97495	-70.3225	1.34503	0	1	1	1	1	4
1tgm	2	HXGBXQDTNZMWGS-RUZDIDTESA-N	Darifenacin	0	-72.6627	-98.2367	0	-77.9057	1.35195	0	1	0	1	1	3
1tgm	5	IIRWNGPLJQXWFJ-KRWDZBQOSA-N	AT13148	6	-80.0693	-91.2369	0	-49.4169	1.13947	0	0	0	1	0	1
1tgm	5	IKIIZLYTISPENI-ZFORQUDYSA-N	Baicalin	4	-72.1875	-104.353	-19.3349	-54.8227	1.44558	0	1	1	1	1	4
1tgm	4	IPWKIXLWTCNBKN-UHFFFAOYSA-N	Ornidazole	1	-78.0143	-69.4884	-6.25374	-36.3307	0.890713	0	0	1	0	0	1
1tgm	2	IUEWXNHSKRWHDY-UHFFFAOYSA-N	Abrocitinib	4	-73.48	-83.9832	0	-51.8293	1.14294	0	0	0	1	0	1
1tgm	4	JAZBEHYOTPTENJ-JLNKQSITSA-N	Eicosapentaenoic Acid	0	-76.9658	-102.084	-5.44441	-73.2225	1.32636	0	1	1	1	0	3
1tgm	4	JBFNEVNUGGFPBQ-DDMCRLCFSA-N	SPR741	4	-79.3205	-104.012	-11.4235	-61.1431	1.31128	0	1	1	1	0	3
1tgm	3	JBIMVDZLSHOPLA-LSCVHKIXSA-N	Olopatadine	2	-68.5436	-100.403	-12.9979	-69.5613	1.46481	1	1	1	1	1	5
1tgm	3	JLIDBLDQVAYHNE-KDSIFHRYSA-N	Abscisic acid	0	-75.9973	-76.27	-12.9998	-44.9941	1.00359	0	0	1	0	0	1
1tgm	2	JTWOMNBEOCYFNV-NFFDBFGFSA-N	Azlocillin	0	-68.1419	-88.1426	-5.44407	-61.1083	1.29352	1	0	1	1	0	3
1tgm	5	JZRWCGZRTZMZEH-UHFFFAOYSA-N	Thiamine	2	-74.3067	-87.0425	-7	-51.9414	1.17139	0	0	1	1	0	2
1tgm	4	KBOPZPXVLCULAV-UHFFFAOYSA-N	5-Aminosalicylic Acid	5	-79.0591	-75.0107	-13	-33.4702	0.948793	0	0	1	0	0	1
1tgm	4	KJAAPZIFCQQQKX-NDEPHWFRSA-N	GDC-0927	7	-72.0399	-99.2185	0	-76.5241	1.37727	0	1	0	1	1	3
1tgm	4	KJNNWYBAOPXVJY-UHFFFAOYSA-N	Azeliragon	2	-78.7537	-108.219	0	-94.8415	1.37414	0	1	0	1	1	3
1tgm	4	KPQQGHGDBBJGFA-QNGWXLTQSA-N	MK-8353	6	-74.8503	-103.842	-3.88365	-83.2019	1.38733	0	1	1	1	1	4
1tgm	2	KPYSYYIEGFHWSV-QMMMGPOBSA-N	(R)-Baclofen	1	-78.9828	-76.3293	-5.3572	-36.79	0.966405	0	0	1	0	0	1
1tgm	4	KQXKVJAGOJTNJS-OAHLLOKOSA-N	(+)-Penbutolol	0	-74.8987	-89.0947	-6.99999	-50.6606	1.18953	0	0	1	1	0	2
1tgm	1	KSMRODHGGIIXDV-YFKPBYRVSA-N	Aceglutamide	1	-75.3151	-63.389	0	-23.6621	0.84165	0	0	0	0	0	0
1tgm	3	KTEIFNKAUNYNJU-LBPRGKRZSA-N	(S)-Crizotinib	3	-72.9541	-104.543	-1.25294	-81.0665	1.433	0	1	1	1	1	4
1tgm	4	KURQKNMKCGYWRJ-HNNXBMFYSA-N	CPI-444	3	-71.4665	-99.4599	-7.22222	-68.2759	1.3917	0	1	1	1	1	4
1tgm	4	KVCQTKNUUQOELD-UHFFFAOYSA-N	Belvarafenib	3	-75.2663	-93.1389	-3.10765	-64.2183	1.23746	0	1	1	1	0	3
1tgm	2	KWLUIYFCMHKLKY-NDEPHWFRSA-N	sPLA2 inhibitor 1	1	-69.6653	-112.195	-3.88889	-86.6052	1.61049	1	1	1	1	1	5
1tgm	5	KXGCNMMJRFDFNR-AWSUJWHHSA-N	Linaclotide	5	-77.9349	-100.762	-7	-66.7309	1.2929	0	1	1	1	0	3
1tgm	4	LBWQSAZEYIZZCE-SNVBAGLBSA-N	Pexacerfont	1	-78.1658	-86.1126	0	-63.3361	1.10167	0	0	0	1	0	1
1tgm	2	LDCYZAJDBXYCGN-VIFPVBQESA-N	5-Hydroxytryptophan	2	-78.3544	-83.425	-6.99971	-38.577	1.06471	0	0	1	0	0	1
1tgm	4	LRBQNJMCXXYXIU-NRMVVENXSA-N	5-Hydroxytryptophan	6	-74.2739	-148.752	-18.6906	-110.035	2.00275	0	1	1	1	1	4
1tgm	4	LZLBRISQTJVZNP-UHFFFAOYSA-N	GSK2981278	0	-78.7838	-89.2437	0	-75.7087	1.13277	0	0	0	1	0	1
1tgm	3	MAEIEVLCKWDQJH-UHFFFAOYSA-N	Bumetanide	7	-71.0931	-82.9556	0	-59.9136	1.16686	0	0	0	1	0	1
1tgm	4	MBUVEWMHONZEQD-UHFFFAOYSA-N	Azelastine	3	-71.8786	-104.532	0	-80.7273	1.45429	0	1	0	1	1	3
1tgm	4	MCGSCOLBFJQGHM-SCZZXKLOSA-N	Abacavir	4	-77.6724	-88.7167	-6.99929	-55.467	1.14219	0	0	1	1	0	2
1tgm	2	MJIHNNLFOKEZEW-RUZDIDTESA-N	(R)-Lansoprazole	7	-79.7764	-89.7351	0	-66.8496	1.12483	0	0	0	1	0	1
1tgm	3	MNIPYSSQXLZQLJ-UHFFFAOYSA-N	Aceclofenac	0	-69.8692	-90.0192	-3.88886	-70.0555	1.2884	1	0	1	1	0	3
1tgm	2	MPDGHEJMBKOTSU-WFJWTYAKSA-N	Glycyrrhetin	1	-67.0566	-81.221	-0.777778	-59.9016	1.21123	1	0	1	1	0	3
1tgm	1	MQTOSJVFKKJCRP-BICOPXKESA-N	Azithromycin	1	-70.5513	-76.4763	-6.22222	-53.5273	1.08398	0	0	1	1	0	2
1tgm	4	MREBEPTUUMTTIA-UHFFFAOYSA-N	Azimilide	2	-75.1034	-107.403	-2.22222	-81.2582	1.43007	0	1	1	1	1	4
1tgm	4	MRWFZSLZNUJVQW-DEOSSOPVSA-N	Saroglitazar	0	-78.0602	-100.503	-7.22222	-82.2051	1.2875	0	1	1	1	0	3
1tgm	2	MTCFGRXMJLQNBG-UWTATZPHSA-N	(R)-Serine	3	-84.0508	-64.6002	-12.9976	-12.5488	0.768585	0	0	1	0	0	1
1tgm	2	MULSIBUGDPOSHV-UHFFFAOYSA-N	(E)-Daporinad	1	-69.6783	-91.649	-4.66667	-77.8806	1.31532	1	0	1	1	0	3
1tgm	4	NHTKGYOMICWFQZ-KKQYNPQSSA-N	Acelarin	6	-71.5884	-114.864	-4.36853	-90.2343	1.6045	0	1	1	1	1	4
1tgm	4	NMUSYJAQQFHJEW-KVTDHHQDSA-N	5-Azacytidine	4	-77.8238	-76.7715	-6.99972	-40.0613	0.986479	0	0	1	0	0	1
1tgm	4	NUKYPUAOHBNCPY-UHFFFAOYSA-N	4-Aminopyridine	0	-80.0901	-58.1311	0	-28.2221	0.725821	0	0	0	0	0	0
1tgm	4	NZRDKNBIPVLNHA-UHFFFAOYSA-N	5-Acetylsalicylic acid	2	-78.39	-77.9915	-19.9973	-33.6514	0.994917	0	0	1	0	0	1
1tgm	4	OBKXEAXTFZPCHS-UHFFFAOYSA-N	4-Phenylbutyric acid	0	-78.5573	-74.1236	-6.19143	-44.0869	0.943561	0	0	1	0	0	1
1tgm	4	OEDSFMUSNZDJFD-UHFFFAOYSA-N	ABBV-744	0	-76.1564	-87.4496	-6.05509	-66.6099	1.14829	0	0	1	1	0	2
1tgm	4	OHUHVTCQTUDPIJ-MUWSIPGASA-N	(S)-Ceralasertib	0	-68.8293	-91.8157	0	-63.945	1.33396	1	0	0	1	0	2
1tgm	4	OPWQYOUZRHDKBR-UHFFFAOYSA-N	LY 311727	0	-68.7099	-110.081	-18.5529	-72.4301	1.60211	1	1	1	1	1	5
1tgm	4	OVSQVDMCBVZWGM-DTGCRPNFSA-N	Hyperoside	2	-70.3056	-101.603	-13.9997	-53.9464	1.44516	1	1	1	1	1	5
1tgm	4	PFTAWBLQPZVEMU-DZGCQCFKSA-N	(+)-Catechin	4	-76.6787	-88.645	-6.99843	-55.783	1.15606	0	0	1	1	0	2
1tgm	2	PFTAWBLQPZVEMU-UKRRQHHQSA-N	(-)-Epicatechin	1	-77.8267	-93.1076	-7	-48.8695	1.19635	0	1	1	1	0	3
1tgm	3	PHVGLTMQBUFIQQ-UHFFFAOYSA-N	Nortriptyline	0	-71.4172	-96.5723	0	-70.5105	1.35223	0	1	0	1	1	3
1tgm	3	PHWXUGHIIBDVKD-UHFFFAOYSA-N	Sitaxsentan	1	-69.4092	-91.1969	-6.22062	-65.8216	1.3139	1	0	1	1	0	3
1tgm	4	PXRCDPVYRPKGGI-MRXNPFEDSA-N	AZD2716	1	-71.8128	-104.899	-19.2219	-71.4758	1.46073	0	1	1	1	1	4
1tgm	4	QAGYKUNXZHXKMR-HKWSIXNMSA-N	Nelfinavir	0	-67.7708	-99.2176	-0.777778	-84.8049	1.46402	1	1	1	1	1	5
1tgm	4	QBKSWRVVCFFDOT-UHFFFAOYSA-N	Gossypol	4	-75.5334	-109.269	-6.99739	-82.9325	1.44663	0	1	1	1	1	4
1tgm	4	QCTBMLYLENLHLA-UHFFFAOYSA-N	4-(Aminomethyl)benzoic acid	3	-78.3401	-69.1396	-12.9987	-33.9233	0.882558	0	0	1	0	0	1
1tgm	3	QFCXANHHBCGMAS-UHFFFAOYSA-N	Telatinib	3	-74.0384	-94.0244	-0.776716	-71.7861	1.26994	0	1	1	1	0	3
1tgm	4	QJFSABGVXDWMIW-UHFFFAOYSA-N	Azilsartan medoxomil	0	-70.5445	-115.405	-6.98982	-84.7979	1.63592	0	1	1	1	1	4
1tgm	2	QKYBZJLEMOZFFU-UHFFFAOYSA-N	Ansofaxine	1	-69.3648	-97.0728	-6.22222	-67.4505	1.39945	1	1	1	1	1	5
1tgm	5	QQLKULDARVNMAL-UHFFFAOYSA-N	Icotinib	5	-79.1404	-85.2676	0	-59.0477	1.07742	0	0	0	1	0	1
1tgm	4	QUQGQIASFYWKAB-UHFFFAOYSA-N	Alofanib	2	-70.4849	-95.8248	-16.3169	-60.9933	1.35951	0	1	1	1	1	4
1tgm	3	REFJWTPEDVJJIY-UHFFFAOYSA-N	Quercetin	0	-76.6543	-85.3258	-6.99901	-49.7062	1.11312	0	0	1	1	0	2
1tgm	3	REUKAAAAEHWGGM-UHFFFAOYSA-N	ROC-0929	1	-64.9124	-93.9481	-5.44401	-83.9329	1.44731	1	1	1	1	1	5
1tgm	5	RNIADBXQDMCFEN-IWVLMIASSA-N	Meclocycline	1	-68.6927	-88.6783	0	-53.2145	1.29094	1	0	0	1	0	2
1tgm	2	RQQJJXVETXFINY-UHFFFAOYSA-N	5-(N,N-Hexamethylene)-amiloride	7	-75.2508	-76.0372	0	-42.8007	1.01045	0	0	0	0	0	0
1tgm	2	RUOLFWZIFNQQGH-DEOSSOPVSA-N	Fedovapagon	7	-79.8475	-78.4045	0	-78.1229	0.981927	0	0	0	1	0	1
1tgm	4	RUZYUOTYCVRMRZ-UHFFFAOYSA-N	Doxazosin	3	-74.7017	-90.9556	-0.414692	-74.5682	1.21759	0	0	1	1	0	2
1tgm	3	RWEVIPRMPFNTLO-UHFFFAOYSA-N	AZD8330	3	-71.6902	-78.4799	-10.0133	-60.478	1.09471	0	0	1	1	0	2
1tgm	1	RWXIFXNRCLMQCD-HCJUZYDBSA-N	20(S)-Ginsenoside Rg3	0	-80.3898	-96.6074	-0.777778	-59.3718	1.20174	0	1	1	1	0	3
1tgm	3	RYBLECYFLJXEJX-UHFFFAOYSA-N	Glumetinib	5	-73.7435	-94.8348	0	-75.4699	1.28601	0	1	0	1	0	2
1tgm	2	SBNKFTQSBPKMBZ-UHFFFAOYSA-N	2-Ethoxybenzamide	0	-77.9058	-69.6256	-6.99783	-34.8779	0.893715	0	0	1	0	0	1
1tgm	5	SEBPXHSZHLFWRL-UHFFFAOYSA-N	2,2,5,7,8-Pentamethyl-6-Chromanol	0	-73.0183	-75.6844	-6.99967	-40.5273	1.03651	0	0	1	0	0	1
1tgm	4	SHZGCJCMOBCMKK-SXUWKVJYSA-N	(-)-Fucose	0	-77.5171	-63.442	-6.99923	-23.1203	0.818427	0	0	1	0	0	1
1tgm	2	SLRCCWJSBJZJBV-LOKSQKBWSA-N	(-)-Sparteine	2	-80.2238	-79.8522	0	-56.6765	0.995368	0	0	0	1	0	1
1tgm	4	SLXKOJJOQWFEFD-UHFFFAOYSA-N	6-Aminocaproic acid	1	-80.354	-66.4844	-6.27093	-28.7512	0.827394	0	0	1	0	0	1
1tgm	4	SNHCRNMVYDHVDT-UHFFFAOYSA-N	Verubulin	4	-77.9651	-81.2513	-2.88889	-56.1293	1.04215	0	0	1	1	0	2
1tgm	4	SQZJGTOZFRNWCX-UHFFFAOYSA-N	ABX-1431	2	-69.9557	-93.1188	0	-76.7974	1.33111	1	1	0	1	0	3
1tgm	2	SUDAHWBOROXANE-SECBINFHSA-N	PD0325901	3	-70.9025	-91.0495	-13.3311	-60.6475	1.28415	0	0	1	1	0	2
1tgm	2	SWZMSZQQJRKFBP-WZRBSPASSA-N	(-)-Securinine	1	-74.7946	-73.2078	0	-48.0947	0.978785	0	0	0	0	0	0
1tgm	4	UAXHPOBBKRWJGA-ZDUSSCGKSA-N	SAR-260301	4	-71.3104	-89.5648	0	-65.4672	1.25599	0	0	0	1	0	1
1tgm	4	UCHDWCPVSPXUMX-TZIWLTJVSA-N	Montelukast	1	-72.2698	-119.925	-6.52948	-95.8623	1.65941	0	1	1	1	1	4
1tgm	2	UKKRUIXIDCWALA-QFIPXVFZSA-N	Valecobulin	1	-77.8521	-89.8701	0	-72.0085	1.15437	0	0	0	1	0	1
1tgm	4	UPNUIXSCZBYVBB-JVFUWBCBSA-N	Alvimopan	6	-73.3611	-101.903	-15.3324	-69.1553	1.38906	0	1	1	1	1	4
1tgm	4	URCVCIZFVQDVPM-UHFFFAOYSA-N	ABT-751	6	-75.9177	-85.6565	0	-63.5225	1.12828	0	0	0	1	0	1
1tgm	4	UXZFQZANDVDGMM-UHFFFAOYSA-N	Diiodohydroxyquinoline	2	-77.8677	-70.3684	-6.99895	-34.7322	0.903692	0	0	1	0	0	1
1tgm	4	UZWDCWONPYILKI-UHFFFAOYSA-N	Abemaciclib	1	-76.5017	-103.065	0	-83.4398	1.34723	0	1	0	1	1	3
1tgm	4	VCKUSRYTPJJLNI-AWEZNQCLSA-N	(S)-Terazosin	4	-79.1379	-89.9101	0	-67.0766	1.13612	0	0	0	1	0	1
1tgm	4	VHYCDWMUTMEGQY-QGZVFWFLSA-N	(+)-Bisoprolol	1	-78.3827	-90.6414	-1.55556	-60.2103	1.1564	0	0	1	1	0	2
1tgm	4	VJVDLRVFJTVWEO-QFIPXVFZSA-N	LY2922470	2	-77.3265	-107.552	0	-78.9427	1.39088	0	1	0	1	1	3
1tgm	4	VJYDOJXJUCJUHL-UHFFFAOYSA-N	Varespladib methyl	0	-73.1016	-95.7476	-9.33333	-68.1698	1.30979	0	1	1	1	0	3
1tgm	2	VOXZDWNPVJITMN-ZBRFXRBCSA-N	Estradiol	1	-74.2478	-80.3224	-6.99552	-46.0735	1.08181	0	0	1	0	0	1
1tgm	4	VRYALKFFQXWPIH-HCWXCVPCSA-N	2-Deoxy-D-glucose	0	-79.5253	-67.4691	-10.8887	-22.1835	0.848398	0	0	1	0	0	1
1tgm	1	WDBNGXLHMZSUEI-UHFFFAOYSA-N	MK-4074	6	-80.7333	-96.5923	0	-79.8054	1.19644	0	1	0	1	0	2
1tgm	3	WDENQIQQYWYTPO-IBGZPJMESA-N	Acalabrutinib	5	-74.4884	-99.7456	0	-83.4023	1.33907	0	1	0	1	0	2
1tgm	4	WDSCBUNMANHPFH-UHFFFAOYSA-N	6-Acetamidohexanoic acid	1	-78.4549	-69.8074	-7	-35.1419	0.889778	0	0	1	0	0	1
1tgm	4	WHUUTDBJXJRKMK-VKHMYHEASA-N	(S)-Glutamic acid	7	-79.5458	-69.5798	-19.3299	-22.3586	0.874714	0	0	1	0	0	1
1tgm	3	WJEOLQLKVOPQFV-UHFFFAOYSA-N	Masitinib	4	-76.5932	-103.638	0	-80.2629	1.35309	0	1	0	1	1	3
1tgm	2	WONYMNWUJVKVII-UHFFFAOYSA-N	3,5-Diiodothyropropionic acid	2	-76.3702	-84.7155	0	-54.8093	1.10927	0	0	0	1	0	1
1tgm	3	WTDWVLJJJOTABN-UHFFFAOYSA-N	Nesbuvir	0	-67.0218	-77.6435	-6.22191	-61.7852	1.15848	1	0	1	1	0	3
1tgm	1	WYWHKKSPHMUBEB-UHFFFAOYSA-N	6-Thioguanine	2	-76.6499	-62.1943	0	-20.9814	0.811408	0	0	0	0	0	0
1tgm	2	WZPBZJONDBGPKJ-HMTIBFNOSA-N	Aztreonam	4	-71.0718	-81.4949	-11.5555	-40.6296	1.14666	0	0	1	0	0	1
1tgm	2	XCIGZBVOUQVIPI-UHFFFAOYSA-N	Lanraplenib	2	-71.6251	-97.3379	0	-71.9046	1.35899	0	1	0	1	1	3
1tgm	2	XGZZHZMWIXFATA-UEZBDDGYSA-N	Nalfurafine	7	-67.2231	-102.447	0	-76.0405	1.52399	1	1	0	1	1	4
1tgm	4	XHEFDIBZLJXQHF-UHFFFAOYSA-N	Fisetin	4	-77.496	-88.0706	-13	-53.7384	1.13645	0	0	1	1	0	2
1tgm	2	XJGFWWJLMVZSIG-UHFFFAOYSA-N	9-Aminoacridine	1	-77.1733	-77.8853	0	-53.6664	1.00923	0	0	0	1	0	1
1tgm	4	XMAYWYJOQHXEEK-OZXSUGGESA-N	(+)-Ketoconazole	2	-70.8874	-94.975	-1.55556	-78.5478	1.3398	0	1	1	1	0	3
1tgm	5	XMOCLSLCDHWDHP-IUODEOHRSA-N	(-)-Epigallocatechin	5	-73.16	-94.5885	-6.99849	-51.1517	1.2929	0	1	1	1	0	3
1tgm	4	XMYKNCNAZKMVQN-UHFFFAOYSA-N	3-AP	7	-77.9837	-72.4492	-8.66649	-32.9826	0.92903	0	0	1	0	0	1
1tgm	5	XUFXOAAUWZOOIT-KBHVOTSXSA-N	Acarbose	0	-71.0474	-102.178	-9.40191	-50.0732	1.43817	0	1	1	1	1	4
1tgm	2	YCWQAMGASJSUIP-YFKPBYRVSA-N	6-Diazo-5-oxo-L-nor-Leucine	3	-78.1856	-69.8589	-10.9999	-18.5524	0.893501	0	0	1	0	0	1
1tgm	5	YEAHTLOYHVWAKW-UHFFFAOYSA-N	Palomid 529	0	-72.2415	-89.6478	-5.44399	-58.6761	1.24095	0	0	1	1	0	2
1tgm	3	YEZNLOUZAIOMLT-UHFFFAOYSA-N	Tolfenamic Acid	1	-75.2591	-81.7811	-12.9995	-52.6957	1.08666	0	0	1	1	0	2
1tgm	4	YKPUWZUDDOIDPM-VURMDHGXSA-N	(Z)-Capsaicin	1	-76.0521	-91.2111	-4.36635	-62.8739	1.19932	0	0	1	1	0	2
1tgm	4	YKRGDOXKVOZESV-WRJNSLSBSA-N	Paeoniflorin	0	-71.2564	-95.0062	-8.55519	-56.6934	1.3333	0	1	1	1	0	3
1tgm	4	YMGFTDKNIWPMGF-UCPJVGPRSA-N	Salvianolic acid	5	-74.5413	-122.683	-8.45633	-81.5954	1.64584	0	1	1	1	1	4
1tgm	4	YOZNUFWCRFCGIH-UHFFFAOYSA-K	Hydroxocobalamin	2	-82.145	-104.62	-2.22222	-77.022	1.2736	0	1	1	1	0	3
1tgm	2	YTFHCXIPDIHOIA-DHZHZOJOSA-N	Palovarotene	2	-81.709	-98.5298	-10.1111	-70.3989	1.20586	0	1	1	1	0	3
1tgm	4	YTLQFZVCLXFFRK-UHFFFAOYSA-N	Bendazol	1	-77.8445	-83.1387	0	-58.0175	1.06801	0	0	0	1	0	1
1tgm	3	YVPGZQLRPAGKLA-UHFFFAOYSA-N	N6022	2	-69.602	-95.9497	-6.99997	-82.4283	1.37855	1	1	1	1	1	5
1tgm	4	ZDZOTLJHXYCWBA-VCVYQWHSSA-N	Docetaxel	0	-78.639	-93.3658	-7.51265	-75.2542	1.18727	0	1	1	1	0	3
1tgm	1	ZGBAJMQHJDFTQJ-DEOSSOPVSA-N	Bafetinib	0	-74.9383	-106.359	0	-83.9108	1.41928	0	1	0	1	1	3
1tgm	5	ZGRDYKFVDCFJCZ-UHFFFAOYSA-N	AZD-8835	4	-69.7031	-99.7543	-0.777778	-71.7858	1.43113	1	1	1	1	1	5
1tgm	4	ZGXJTSGNIOSYLO-UHFFFAOYSA-N	5-Aminolevulinic acid	3	-80.02	-64.0447	-6.99809	-24.5541	0.800358	0	0	1	0	0	1
1tgm	2	ZJVUMAFASBFUBG-OGJBWQGYSA-N	Punicalagin	5	-67.9282	-97.7566	-13	-54.6602	1.43912	1	1	1	1	1	5
1tgm	3	ZKFQEACEUNWPMT-UHFFFAOYSA-N	Azelnidipine	4	-69.9855	-112.375	-1.55556	-94.4911	1.6057	1	1	1	1	1	5
1tgm	2	ZKHFYORNAYYOTM-UHFFFAOYSA-N	TPI-1	0	-75.5807	-70.9072	-5.42476	-45.2813	0.938166	0	0	1	0	0	1
1tgm	5	ZKRWPAYTJMRKLJ-BTYIYWSLSA-N	GSK598809	1	-77.0167	-108.72	-1.78222	-79.8356	1.41164	0	1	1	1	1	4
1tgm	4	ZQDWXGKKHFNSQK-UHFFFAOYSA-N	Hydroxyzine	0	-73.169	-97.4392	-5.44341	-66.656	1.3317	0	1	1	1	0	3
1tgm	2	ZRJBHWIHUMBLCN-HZRLMBICSA-N	(-)-Huperzine A	0	-81.7923	-71.2914	0	-48.1904	0.871615	0	0	0	0	0	0
1tgm	2	ZSBXGIUJOOQZMP-BHPKHCPMSA-N	Sophoridine	0	-79.8361	-77.7003	0	-56.0176	0.973248	0	0	0	1	0	1
1tgm	4	ZVGNESXIJDCBKN-DEIWUYIYSA-N	Fidaxomicin	0	-83.1225	-101.961	0	-75.3331	1.22663	0	1	0	1	0	2

## Sheet: Table S8 1OZ6
Enzyme Name	Best Enzyme Pose	Ligand Base INCHI Key	Ligand Name	Ligand Best Protomer	Score Displacement Docking	Score Direct Docking	ChemPLP Metal	ChemPLP Steric	Ratio	Displacement Point	Direct Docking Point	Metal Point	Steric Point	Ratio Point	Sum Points
1oz6	2		Model Substrate SM	0	-81.1344	-92.2537	-5.8	-51.2659	1.21172
1oz6	3	AEXFXNFMSAAELR-RXVVDRJESA-N	Brensocatib	0	-88.0648	-90.7407	-6.8	-71.0177	1.06235	0	0	1	1	0	2
1oz6	3	AFCGFAGUEYAMAO-UHFFFAOYSA-N	Acamprosate	0	-84.021	-64.6873	-18.2347	-16.6375	0.804047	0	0	1	0	0	1
1oz6	1	AGPIHNZOZNKRGT-CYBMUJFWSA-N	ABT-639	0	-80.8347	-79.2783	-6.10844	-65.9104	0.995286	1	0	1	1	0	3
1oz6	2	AIWRTTMUVOZGPW-HSPKUQOVSA-N	Abarelix	1	-88.4626	-25.2388	-8.1082	-22.647	0.294238	0	0	1	0	0	1
1oz6	2	ALWKGYPQUAPLQC-UHFFFAOYSA-N	Neostigmine	0	-84.2815	-66.0553	0	-58.5994	0.801548	0	0	0	1	0	1
1oz6	4	ANZXOIAKUNOVQU-UHFFFAOYSA-N	Bambuterol	2	-71.1995	-92.1879	-7	-58.0607	1.33068	1	0	1	1	1	4
1oz6	3	ASOADIZOVZTJSR-UHFFFAOYSA-N	Opicapone	5	-81.9482	-87.5243	-14	-44.1163	1.09619	0	0	1	0	0	1
1oz6	2	AVOLMBLBETYQHX-UHFFFAOYSA-N	Ethacrynic acid	1	-79.2119	-77.1288	-18.922	-41.5265	1.00621	1	0	1	0	0	2
1oz6	2	BAZRWWGASYWYGB-SNVBAGLBSA-N	GDC-0575	6	-81.0918	-68.3615	-6.99971	-49.133	0.869812	1	0	1	0	0	2
1oz6	1	BCFGMOOMADDAQU-UHFFFAOYSA-N	Lapatinib	3	-77.7648	-108.956	-7.51311	-93.4093	1.43246	1	1	1	1	1	5
1oz6	3	BDJRBEYXGGNYIS-UHFFFAOYSA-N	Azelaic acid	1	-78.3776	-74.3042	-14.75	-27.176	0.969151	1	0	1	0	0	2
1oz6	3	BHLXTPHDSZUFHR-UHFFFAOYSA-N	Varespladib	0	-74.436	-100.041	-13	-52.3687	1.43456	1	1	1	1	1	5
1oz6	5	BLJRIMJGRPQVNF-JTQLQIEISA-N	(S)-Timolol	5	-74.8275	-80.2992	-7	-38.6972	1.09691	1	0	1	0	0	2
1oz6	4	BTVYFIMKUHNOBZ-ODRIEIDWSA-N	Rifamycin S	0	-87.6044	-75.0841	-7	-43.8797	0.894151	0	0	1	0	0	1
1oz6	1	BUXIAWLTBSXYSW-UHFFFAOYSA-N	AB928	7	-84.4563	-104.027	-7.30444	-75.5063	1.25331	0	1	1	1	1	4
1oz6	5	CKTSBUTUHBMZGZ-SHYZEUOFSA-N	2'-Deoxycytidine	1	-80.6323	-71.6151	0	-40.6547	0.906873	1	0	0	0	0	1
1oz6	2	COSPVUFTLGQDQL-UHFFFAOYSA-N	Nelotanserin	0	-83.5417	-96.2967	0	-64.1474	1.19198	0	1	0	1	0	2
1oz6	1	CTPOHARTNNSRSR-SEYXRHQNSA-N	Beraprost	1	-66.3866	-104.649	-16.4511	-61.7307	1.61455	1	1	1	1	1	5
1oz6	2	CZGUSIXMZVURDU-JZXHSEFVSA-N	Angiotensin II	0	-81.3756	-66.1119	-8.2492	-73.7111	0.847861	0	0	1	1	0	2
1oz6	2	DBPWSSGDRRHUNT-CEGNMAFCSA-N	17-Hydroxyprogesterone	0	-74.743	-73.0679	-5.99847	-40.8693	1.03815	1	0	1	0	0	2
1oz6	2	DCOPUUMXTXDBNB-UHFFFAOYSA-N	Diclofenac	3	-83.1517	-76.322	-11.2485	-50.6183	0.94181	0	0	1	0	0	1
1oz6	2	DCQLZTSRKLWEAB-UHFFFAOYSA-N	2-Hydroxypropyl-b-cyclodextrin	0	-94.2563	121.312	0	223.725	-1.32564	0	0	0	0	0	0
1oz6	1	DFBDRVGWBHBJNR-BBNFHIFMSA-N	AZD9496	1	-77.4096	-82.0447	-12.9993	-62.9521	1.0907	1	0	1	1	0	3
1oz6	1	DFQGDHBGRSTTHX-UHFFFAOYSA-N	Fiboflapon	4	-82.9277	-102.471	-19.0271	-87.1406	1.26434	0	1	1	1	1	4
1oz6	3	DFYRUELUNQRZTB-UHFFFAOYSA-N	Apocynin	1	-89.4079	-63.7631	0	-36.7597	0.72872	0	0	0	0	0	0
1oz6	1	DJQOOSBJCLSSEY-UHFFFAOYSA-N	Acipimox	5	-91.2434	-71.5378	-12.9995	-22.4542	0.812851	0	0	1	0	0	1
1oz6	1	DOCINCLJNAXZQF-LBPRGKRZSA-N	Acalisib	5	-81.3479	-88.7563	-12.9983	-59.7692	1.1185	0	0	1	1	0	2
1oz6	5	DSSYKIVIOFKYAU-MHPPCMCBSA-N	(+)-Camphor	0	-84.1251	-55.4155	0	-33.2766	0.684476	0	0	0	0	0	0
1oz6	2	DTGKSKDOIYIVQL-SHTILUHOSA-N	D-Borneol	0	-88.2317	-59.4272	0	-33.2707	0.689007	0	0	0	0	0	0
1oz6	2	DTGLZDAWLRGWQN-UHFFFAOYSA-N	Prasugrel	1	-82.9114	-86.6788	-4.24985	-63.9136	1.08387	0	0	1	1	0	2
1oz6	1	FATGTHLOZSXOBC-UHFFFAOYSA-N	Timapiprant	3	-85.5674	-100.447	0	-77.5968	1.19357	0	1	0	1	0	2
1oz6	2	FBOUYBDGKBSUES-VXKWHMMOSA-N	Solifenacin	2	-85.4239	-85.5661	0	-66.0446	1.02554	0	0	0	1	0	1
1oz6	1	FFKUDWZICMJVPA-UHFFFAOYSA-N	2-(Phosphonooxy)benzoic acid	1	-86.7092	-71.148	-14.444	-24.2971	0.840727	0	0	1	0	0	1
1oz6	2	FGTCROZDHDSNIO-UHFFFAOYSA-N	OSI-930	0	-75.9613	-93.6393	-16.694	-67.2593	1.27987	1	1	1	1	1	5
1oz6	4	FPVKHBSQESCIEP-JQCXWYLXSA-N	Pentostatin	0	-76.9604	-77.8429	0	-42.4027	1.04676	1	0	0	0	0	1
1oz6	2	FRPZMMHWLSIFAZ-UHFFFAOYSA-N	10-Undecenoic acid	0	-80.6508	-78.1862	-13	-37.4007	1.01987	1	0	1	0	0	2
1oz6	4	FSQKKOOTNAMONP-UHFFFAOYSA-N	Acemetacin	0	-71.8897	-82.6468	-19.5727	-50.1709	1.18125	1	0	1	0	0	2
1oz6	2	FTVWIRXFELQLPI-CYBMUJFWSA-N	Naringenin	6	-85.6654	-80.382	-6.99861	-50.8304	0.968149	0	0	1	0	0	1
1oz6	2	FXNFHKRTJBSTCS-UHFFFAOYSA-N	Baicalein	0	-83.4857	-83.1279	-6.99859	-46.3335	1.02457	0	0	1	0	0	1
1oz6	5	GBLBJPZSROAGMF-SIYOEGHHSA-N	Pralsetinib	4	-82.8135	-94.7472	-6.99941	-76.8064	1.21594	0	1	1	1	1	4
1oz6	1	GERJIEKMNDGSCS-DQEYMECFSA-N	Acebilustat	2	-78.0028	-108.144	-7.22222	-75.0675	1.42245	1	1	1	1	1	5
1oz6	1	GFBKORZTTCHDGY-UWVJOHFNSA-N	(Z)-Thiothixene	6	-84.3068	-88.8549	0	-70.6613	1.06783	0	0	0	1	0	1
1oz6	2	GHASVSINZRGABV-UHFFFAOYSA-N	5-Fluorouracil	3	-86.6698	-55.3088	-5.84891	-20.7484	0.651513	0	0	1	0	0	1
1oz6	3	GLVAUDGFNGKCSF-UHFFFAOYSA-N	6-Mercaptopurine	7	-91.0372	-56.585	0	-27.9177	0.644976	0	0	0	0	0	0
1oz6	2	GNHHCBSBCDGWND-KRWDZBQOSA-N	Vicagrel	0	-86.9197	-86.6462	-1.65	-59.3923	1.03715	0	0	1	1	0	2
1oz6	3	GOEMGAFJFRBGGG-UHFFFAOYSA-N	Acebutolol	1	-78.7099	-93.731	-20.5928	-51.1165	1.23954	1	1	1	0	1	4
1oz6	2	GQYIWUVLTXOXAJ-UHFFFAOYSA-N	Lomustine	1	-81.7948	-69.8705	-10.3999	-38.9571	0.87487	0	0	1	0	0	1
1oz6	1	GULSIMHVQYBADX-FQEVSTJZSA-N	Cintirorgon	0	-80.4847	-98.2548	-13.7607	-75.3423	1.26772	1	1	1	1	1	5
1oz6	1	GYCPCOJTCINIFZ-OXJNMPFZSA-N	AVN-944	0	-78.4638	-95.7756	-5.69412	-71.1694	1.26499	1	1	1	1	1	5
1oz6	1	GZOSMCIZMLWJML-VJLLXTKPSA-N	Abiraterone	0	-84.7046	-86.5755	-7.18292	-66.2676	1.03822	0	0	1	1	0	2
1oz6	3	HAWSQZCWOQZXHI-FQEVSTJZSA-N	(S)-10-Hydroxycamptothecin	0	-81.4563	-80.9949	0	-52.1283	1.05454	0	0	0	1	0	1
1oz6	1	HCYFGRCYSCXKNQ-UHFFFAOYSA-N	Acefylline	3	-85.7518	-75.1583	-12.9999	-34.7472	0.898236	0	0	1	0	0	1
1oz6	1	HEAUOKZIVMZVQL-VWLOTQADSA-N	(R)-Elagolix	3	-81.3729	-112.611	-11.5556	-85.8367	1.42414	0	1	1	1	1	4
1oz6	2	HEFNNWSXXWATRW-JTQLQIEISA-N	(S)-(+)-Ibuprofen	1	-79.0758	-74.8765	-13	-35.6846	0.991946	1	0	1	0	0	2
1oz6	1	HEFNNWSXXWATRW-SNVBAGLBSA-N	(R)-(-)-Ibuprofen	0	-83.1843	-75.9189	-8.66667	-44.7001	0.933217	0	0	1	0	0	1
1oz6	4	HGVVOUNEGQIPMS-UHFFFAOYSA-N	Proanthocyanidins	1	-68.0581	-105.507	-13	-61.2388	1.56297	1	1	1	1	1	5
1oz6	3	HMEDEBAJARCKCT-UHFFFAOYSA-N	Azosemide	1	-72.8937	-73.2539	-13	-36.1887	1.03675	1	0	1	0	0	2
1oz6	3	HNSDLXPSAYFUHK-UHFFFAOYSA-N	Docusate	0	-77.4612	-106.29	-18.2486	-59.4686	1.39811	1	1	1	1	1	5
1oz6	5	HRNLUBSXIHFDHP-UHFFFAOYSA-N	Mocetinostat	6	-79.7122	-94.671	0	-75.9677	1.22131	1	1	0	1	1	4
1oz6	1	HSHNITRMYYLLCV-UHFFFAOYSA-N	4-Methylumbelliferone	0	-85.0205	-68.4478	-6.99858	-36.6777	0.819956	0	0	1	0	0	1
1oz6	3	HSKAZIJJKRAJAV-KOEQRZSOSA-N	Apilimod	5	-80.3412	-99.6989	-8.9627	-70.4126	1.27963	1	1	1	1	1	5
1oz6	1	HSQAARMBHJCUOK-UHFFFAOYSA-N	AZD9056	0	-87.1051	-102.962	-2.7419	-76.6387	1.20385	0	1	1	1	0	3
1oz6	3	HXGBXQDTNZMWGS-RUZDIDTESA-N	Darifenacin	0	-73.0066	-96.3087	0	-70.7344	1.33632	1	1	0	1	1	4
1oz6	3	IIRWNGPLJQXWFJ-KRWDZBQOSA-N	AT13148	6	-73.3662	-82.8503	-7	-47.3407	1.16133	1	0	1	0	0	2
1oz6	5	IKIIZLYTISPENI-ZFORQUDYSA-N	Baicalin	5	-73.2985	-97.8444	-13.75	-47.5539	1.36246	1	1	1	0	1	4
1oz6	2	IPWKIXLWTCNBKN-UHFFFAOYSA-N	Ornidazole	0	-85.1451	-67.5464	-6.99738	-36.488	0.808157	0	0	1	0	0	1
1oz6	2	IUEWXNHSKRWHDY-UHFFFAOYSA-N	Abrocitinib	1	-73.9922	-86.5375	-10	-43.4332	1.23926	1	0	1	0	1	3
1oz6	1	JAZBEHYOTPTENJ-JLNKQSITSA-N	Eicosapentaenoic Acid	0	-84.2097	-108.507	-6.99915	-76.9926	1.31115	0	1	1	1	1	4
1oz6	5	JBFNEVNUGGFPBQ-DDMCRLCFSA-N	SPR741	2	-74.6799	-93.7828	-9	-60.9308	1.3468	1	1	1	1	1	5
1oz6	2	JBIMVDZLSHOPLA-LSCVHKIXSA-N	Olopatadine	2	-82.5746	-100.201	-13	-59.8611	1.28386	0	1	1	1	1	4
1oz6	2	JLIDBLDQVAYHNE-KDSIFHRYSA-N	Abscisic acid	0	-80.4493	-83.7471	-12.9989	-39.182	1.05865	1	0	1	0	0	2
1oz6	3	JTWOMNBEOCYFNV-NFFDBFGFSA-N	Azlocillin	7	-71.2059	-91.1645	-13	-59.6579	1.33374	1	0	1	1	1	4
1oz6	1	JZRWCGZRTZMZEH-UHFFFAOYSA-N	Thiamine	0	-84.9857	-79.1612	0	-52.1918	0.941923	0	0	0	1	0	1
1oz6	1	KBOPZPXVLCULAV-UHFFFAOYSA-N	5-Aminosalicylic Acid	5	-87.7744	-70.4924	-14.5546	-25.6504	0.817021	0	0	1	0	0	1
1oz6	1	KJAAPZIFCQQQKX-NDEPHWFRSA-N	GDC-0927	4	-88.6853	-106.973	0	-93.3215	1.23475	0	1	0	1	1	3
1oz6	2	KJNNWYBAOPXVJY-UHFFFAOYSA-N	Azeliragon	2	-76.8099	-105.109	0	-95.9701	1.41893	1	1	0	1	1	4
1oz6	5	KPQQGHGDBBJGFA-QNGWXLTQSA-N	MK-8353	6	-78.3857	-109.423	-5.5	-86.9125	1.44982	1	1	1	1	1	5
1oz6	2	KPYSYYIEGFHWSV-QMMMGPOBSA-N	(R)-Baclofen	0	-82.9918	-76.9601	-13	-33.8944	0.962072	0	0	1	0	0	1
1oz6	2	KQXKVJAGOJTNJS-OAHLLOKOSA-N	(+)-Penbutolol	1	-80.9007	-87.9204	-18.5	-55.4452	1.11622	1	0	1	1	0	3
1oz6	3	KSMRODHGGIIXDV-YFKPBYRVSA-N	Aceglutamide	0	-83.6566	-67.6232	-13	-17.9881	0.847376	0	0	1	0	0	1
1oz6	3	KTEIFNKAUNYNJU-LBPRGKRZSA-N	(S)-Crizotinib	3	-87.4613	-97.9104	0	-77.1787	1.14302	0	1	0	1	0	2
1oz6	2	KURQKNMKCGYWRJ-HNNXBMFYSA-N	CPI-444	3	-76.3751	-102.419	-12.9958	-57.0503	1.40488	1	1	1	1	1	5
1oz6	1	KVCQTKNUUQOELD-UHFFFAOYSA-N	Belvarafenib	3	-82.2911	-83.7625	-17.1347	-63.4223	1.03472	0	0	1	1	0	2
1oz6	2	KWLUIYFCMHKLKY-NDEPHWFRSA-N	sPLA2 inhibitor 1	0	-75.6693	-117.257	-18.25	-90.1635	1.61841	1	1	1	1	1	5
1oz6	4	KXGCNMMJRFDFNR-AWSUJWHHSA-N	Linaclotide	4	-78.2945	-91.5314	-23.75	-63.6177	1.19384	1	0	1	1	0	3
1oz6	3	LBWQSAZEYIZZCE-SNVBAGLBSA-N	Pexacerfont	5	-89.2007	-78.664	0	-60.49	0.913605	0	0	0	1	0	1
1oz6	1	LDCYZAJDBXYCGN-VIFPVBQESA-N	5-Hydroxytryptophan	1	-84.0207	-82.0626	-12.9999	-35.0759	0.999428	0	0	1	0	0	1
1oz6	5	LRBQNJMCXXYXIU-NRMVVENXSA-N	Tannic Acid	7	-79.3176	-141.643	-6.67362	-115.316	1.83907	1	1	1	1	1	5
1oz6	2	LZLBRISQTJVZNP-UHFFFAOYSA-N	GSK2981278	1	-79.0026	-86.3617	-11.2643	-66.1588	1.14785	1	0	1	1	0	3
1oz6	3	MAEIEVLCKWDQJH-UHFFFAOYSA-N	Bumetanide	7	-82.6399	-84.7432	-13	-52.394	1.05207	0	0	1	1	0	2
1oz6	5	MBUVEWMHONZEQD-UHFFFAOYSA-N	Azelastine	1	-83.0932	-93.7091	0	-76.7935	1.15907	0	1	0	1	0	2
1oz6	2	MCGSCOLBFJQGHM-SCZZXKLOSA-N	Abacavir	7	-80.6893	-79.8513	-0.993481	-48.2866	1.03987	1	0	1	0	0	2
1oz6	2	MJIHNNLFOKEZEW-RUZDIDTESA-N	(R)-Lansoprazole	3	-74.1856	-91.0619	-13.9906	-54.9879	1.27983	1	0	1	1	1	4
1oz6	2	MNIPYSSQXLZQLJ-UHFFFAOYSA-N	Aceclofenac	1	-79.334	-92.2879	-14.75	-56.2735	1.18424	1	1	1	1	0	4
1oz6	2	MPDGHEJMBKOTSU-WFJWTYAKSA-N	Glycyrrhetin	0	-91.4579	-82.2686	-13	-43.706	0.929231	0	0	1	0	0	1
1oz6	4	MQTOSJVFKKJCRP-BICOPXKESA-N	Azithromycin	0	-73.8171	-71.4016	0	-56.9198	0.996701	1	0	0	1	0	2
1oz6	2	MREBEPTUUMTTIA-UHFFFAOYSA-N	Azimilide	2	-80.815	-111.043	-14.5714	-74.1241	1.44945	1	1	1	1	1	5
1oz6	3	MRWFZSLZNUJVQW-DEOSSOPVSA-N	Saroglitazar	1	-71.5729	-98.0196	-8.73253	-70.04	1.42972	1	1	1	1	1	5
1oz6	3	MTCFGRXMJLQNBG-UWTATZPHSA-N	(R)-Serine	0	-86.0653	-63.3501	-19.9997	-6.70152	0.753658	0	0	1	0	0	1
1oz6	5	MULSIBUGDPOSHV-UHFFFAOYSA-N	(E)-Daporinad	1	-81.1784	-94.2959	0	-83.7082	1.18843	0	1	0	1	0	2
1oz6	2	NHTKGYOMICWFQZ-KKQYNPQSSA-N	Acelarin	6	-72.4678	-113.398	-3.75	-85.8036	1.61309	1	1	1	1	1	5
1oz6	2	NMUSYJAQQFHJEW-KVTDHHQDSA-N	5-Azacytidine	7	-85.3621	-71.0228	0	-33.2614	0.85832	0	0	0	0	0	0
1oz6	3	NUKYPUAOHBNCPY-UHFFFAOYSA-N	4-Aminopyridine	1	-90.8709	-55.0896	0	-27.8397	0.625907	0	0	0	0	0	0
1oz6	1	NZRDKNBIPVLNHA-UHFFFAOYSA-N	5-Acetylsalicylic acid	3	-92.8627	-74.4953	-12.9988	-26.1574	0.83381	0	0	1	0	0	1
1oz6	1	OBKXEAXTFZPCHS-UHFFFAOYSA-N	4-Phenylbutyric acid	1	-83.9652	-72.8414	-11.5556	-35.4926	0.889834	0	0	1	0	0	1
1oz6	1	OEDSFMUSNZDJFD-UHFFFAOYSA-N	ABBV-744	0	-74.8984	-92.1987	0	-70.9707	1.28131	1	0	0	1	1	3
1oz6	3	OHUHVTCQTUDPIJ-MUWSIPGASA-N	(S)-Ceralasertib	2	-82.7102	-93.8555	-7	-63.1464	1.15609	0	1	1	1	0	3
1oz6	1	OPWQYOUZRHDKBR-UHFFFAOYSA-N	LY 311727	0	-79.7266	-102.552	-10.523	-61.4655	1.33457	1	1	1	1	1	5
1oz6	3	OVSQVDMCBVZWGM-DTGCRPNFSA-N	Hyperoside	5	-85.0021	-105.421	-12.2475	-55.7671	1.28004	0	1	1	1	1	4
1oz6	3	PFTAWBLQPZVEMU-DZGCQCFKSA-N	(+)-Catechin	7	-89.4158	-81.9534	0	-47.1967	0.941266	0	0	0	0	0	0
1oz6	2	PFTAWBLQPZVEMU-UKRRQHHQSA-N	(-)-Epicatechin	1	-84.9873	-86.8051	0	-51.7076	1.05273	0	0	0	1	0	1
1oz6	2	PHVGLTMQBUFIQQ-UHFFFAOYSA-N	Nortriptyline	0	-80.486	-89.7963	0	-61.4682	1.12569	1	0	0	1	0	2
1oz6	1	PHWXUGHIIBDVKD-UHFFFAOYSA-N	Sitaxsentan	1	-76.5422	-88.1369	-13.8765	-50.9328	1.19183	1	0	1	0	0	2
1oz6	1	PXRCDPVYRPKGGI-MRXNPFEDSA-N	AZD2716	1	-78.5005	-105.447	-15.3333	-67.1622	1.37066	1	1	1	1	1	5
1oz6	2	QAGYKUNXZHXKMR-HKWSIXNMSA-N	Nelfinavir	3	-72.6819	-101.089	-20.8333	-77.3584	1.45532	1	1	1	1	1	5
1oz6	4	QBKSWRVVCFFDOT-UHFFFAOYSA-N	Gossypol	2	-75.3605	-93.1791	-6.99822	-78.0603	1.26858	1	1	1	1	1	5
1oz6	1	QCTBMLYLENLHLA-UHFFFAOYSA-N	4-(Aminomethyl)benzoic acid	0	-88.1519	-67.7385	-12.9998	-26.9604	0.785622	0	0	1	0	0	1
1oz6	1	QFCXANHHBCGMAS-UHFFFAOYSA-N	Telatinib	3	-82.8299	-93.8334	-16.3609	-61.444	1.16849	0	1	1	1	0	3
1oz6	1	QJFSABGVXDWMIW-UHFFFAOYSA-N	Azilsartan medoxomil	7	-83.1585	-105.6	-7.23826	-82.8499	1.28582	0	1	1	1	1	4
1oz6	2	QKYBZJLEMOZFFU-UHFFFAOYSA-N	Ansofaxine	1	-74.4475	-96.9352	-7	-69.6127	1.3953	1	1	1	1	1	5
1oz6	1	QQLKULDARVNMAL-UHFFFAOYSA-N	Icotinib	5	-87.5057	-84.4359	0	-60.8487	0.986535	0	0	0	1	0	1
1oz6	5	QUQGQIASFYWKAB-UHFFFAOYSA-N	Alofanib	5	-78.4168	-87.6018	-19.9972	-57.2232	1.17328	1	0	1	1	0	3
1oz6	1	REFJWTPEDVJJIY-UHFFFAOYSA-N	Quercetin	3	-83.4106	-81.1956	-23.111	-31.9275	0.991279	0	0	1	0	0	1
1oz6	2	REUKAAAAEHWGGM-UHFFFAOYSA-N	ROC-0929	1	-62.8195	-96.6077	-18.4987	-62.8096	1.62458	1	1	1	1	1	5
1oz6	3	RNIADBXQDMCFEN-IWVLMIASSA-N	Meclocycline	0	-81.2986	-87.1337	0	-50.1388	1.11108	0	0	0	0	0	0
1oz6	3	RQQJJXVETXFINY-UHFFFAOYSA-N	5-(N,N-Hexamethylene)-amiloride	3	-93.5191	-71.8129	0	-48.9004	0.789399	0	0	0	0	0	0
1oz6	1	RUOLFWZIFNQQGH-DEOSSOPVSA-N	Fedovapagon	7	-85.0273	-80.2264	0	-81.4221	0.960882	0	0	0	1	0	1
1oz6	2	RUZYUOTYCVRMRZ-UHFFFAOYSA-N	Doxazosin	5	-87.5658	-85.6021	0	-65.1853	1.00634	0	0	0	1	0	1
1oz6	2	RWEVIPRMPFNTLO-UHFFFAOYSA-N	AZD8330	3	-88.2752	-73.5837	-10.497	-50.0588	0.874186	0	0	1	0	0	1
1oz6	5	RWXIFXNRCLMQCD-HCJUZYDBSA-N	20(S)-Ginsenoside Rg3	0	-83.2812	-87.1831	0	-66.379	1.08677	0	0	0	1	0	1
1oz6	5	RYBLECYFLJXEJX-UHFFFAOYSA-N	Glumetinib	0	-65.3749	-96.3941	0	-64.9387	1.5124	1	1	0	1	1	4
1oz6	1	SBNKFTQSBPKMBZ-UHFFFAOYSA-N	2-Ethoxybenzamide	0	-85.7281	-66.3438	-1.02764	-36.612	0.785624	0	0	1	0	0	1
1oz6	3	SEBPXHSZHLFWRL-UHFFFAOYSA-N	2,2,5,7,8-Pentamethyl-6-Chromanol	0	-87.0146	-74.7152	0	-47.6966	0.870732	0	0	0	0	0	0
1oz6	1	SHZGCJCMOBCMKK-SXUWKVJYSA-N	(-)-Fucose	0	-86.2123	-61.9347	-7.52846	-18.846	0.732285	0	0	1	0	0	1
1oz6	4	SLRCCWJSBJZJBV-LOKSQKBWSA-N	(-)-Sparteine	2	-76.7378	-77.0631	0	-57.1846	1.0342	1	0	0	1	0	2
1oz6	3	SLXKOJJOQWFEFD-UHFFFAOYSA-N	6-Aminocaproic acid	0	-81.1453	-67.1374	-13	-14.9391	0.853129	0	0	1	0	0	1
1oz6	2	SNHCRNMVYDHVDT-UHFFFAOYSA-N	Verubulin	4	-90.5203	-78.2931	0	-59.7248	0.897859	0	0	0	1	0	1
1oz6	4	SQZJGTOZFRNWCX-UHFFFAOYSA-N	ABX-1431	2	-73.3055	-86.6352	0	-80.8148	1.21879	1	0	0	1	1	3
1oz6	1	SUDAHWBOROXANE-SECBINFHSA-N	PD0325901	3	-82.8369	-94.9562	-13.6654	-61.1363	1.17927	0	1	1	1	0	3
1oz6	4	SWZMSZQQJRKFBP-WZRBSPASSA-N	(-)-Securinine	1	-75.348	-66.9953	0	-44.0975	0.902793	1	0	0	0	0	1
1oz6	2	UAXHPOBBKRWJGA-ZDUSSCGKSA-N	SAR-260301	2	-73.5497	-83.2497	-6.55299	-56.1921	1.17575	1	0	1	1	0	3
1oz6	2	UCHDWCPVSPXUMX-TZIWLTJVSA-N	Montelukast	2	-69.4898	-122.875	-10.053	-93.8588	1.8154	1	1	1	1	1	5
1oz6	2	UKKRUIXIDCWALA-QFIPXVFZSA-N	Valecobulin	1	-68.2865	-85.7703	0	-62.3533	1.31268	1	0	0	1	1	3
1oz6	1	UPNUIXSCZBYVBB-JVFUWBCBSA-N	Alvimopan	3	-82.1162	-100.925	-6.22215	-71.5106	1.25305	0	1	1	1	1	4
1oz6	2	URCVCIZFVQDVPM-UHFFFAOYSA-N	ABT-751	3	-73.7182	-84.1927	-9.68887	-53.4462	1.19876	1	0	1	1	0	3
1oz6	3	UXZFQZANDVDGMM-UHFFFAOYSA-N	Diiodohydroxyquinoline	0	-89.931	-69.1988	0	-43.7089	0.79337	0	0	0	0	0	0
1oz6	3	UZWDCWONPYILKI-UHFFFAOYSA-N	Abemaciclib	1	-88.9877	-103.547	-1.88451	-85.8642	1.19365	0	1	1	1	0	3
1oz6	1	VCKUSRYTPJJLNI-AWEZNQCLSA-N	(S)-Terazosin	4	-85.0363	-89.1971	0	-71.2356	1.0627	0	0	0	1	0	1
1oz6	5	VHYCDWMUTMEGQY-QGZVFWFLSA-N	(+)-Bisoprolol	1	-83.2201	-90.7159	0	-65.7159	1.14041	0	0	0	1	0	1
[truncated: 43 more rows]

## Sheet: Table S9 1BJJ
Enzyme Name	Best Enzyme Pose	Ligand Base INCHI Key	Ligand Name	Ligand Best Protomer	Score Displacement Docking	Score Direct Docking	ChemPLP Metal	ChemPLP Steric	Ratio	Displacement Point	Direct Docking Point	Metal Point	Steric Point	Ratio Point	Sum Points
[truncated: 193 more rows]

[truncated: 5 more sheets: Table S10 1PSJ, Table S11 1POA, Table S12 1TD7, Table S13 1GP7, Table S14 1FE5]
